# Supplementary material for: A conformationally adaptable tetrahedral cage with different guest encapsulation models
Source: Chem Sci. 2025 May 9;16(24):10867–73. doi: 10.1039/d5sc01474c (PMC12082569; doi:10.1039/d5sc01474c)
Supplement: SC-016-D5SC01474C-s002 [file SC-016-D5SC01474C-s002.cif]

# Supplementary Information (SI) for Chemical Science.
# This journal is © The Royal Society of Chemistry 2025

####################################################################### 
# 
# This file contains crystal structure data downloaded from the 
# Cambridge Structural Database (CSD) hosted by the Cambridge 
# Crystallographic Data Centre (CCDC).
# 
# Full information about CCDC data access policies and citation 
# guidelines are available at http://www.ccdc.cam.ac.uk/access/V1 
# 
# Audit and citation data items may have been added by the CCDC. 
# Please retain this information to preserve the provenance of 
# this file and to allow appropriate attribution of the data. 
# 
#######################################################################

data_240909_th_1454
_database_code_depnum_ccdc_archive 'CCDC 2395426'
loop_
_audit_author_name
_audit_author_address
'Jiyong Liu'
;Zhejiang University
China
;
_audit_update_record             
;
2025-04-25 deposited with the CCDC.	2025-05-09 downloaded from the CCDC.
;
_audit_creation_date             2025-04-25
_audit_creation_method           
;
Olex2 1.5
(compiled 2025.04.05 svn.rf049d14d for OlexSys, GUI svn.r7224)
;
_shelx_SHELXL_version_number     2018/3
_chemical_name_common            ?
_chemical_name_systematic        ?
_chemical_formula_moiety         
'C132 H133 N28, 1[CCl3], 0.5[CHCl3], 0.5[CHCl3]'
_chemical_formula_sum            'C134 H134 Cl6 N28'
_chemical_formula_weight         2349.38
_chemical_melting_point          ?
loop_
_atom_type_symbol
_atom_type_description
_atom_type_scat_dispersion_real
_atom_type_scat_dispersion_imag
_atom_type_scat_source
C C 0.0137 0.0067 'International Tables Vol C Tables 4.2.6.8 and 6.1.1.4'
H H 0.0000 0.0000 'International Tables Vol C Tables 4.2.6.8 and 6.1.1.4'
Cl Cl 0.3281 0.5435 'International Tables Vol C Tables 4.2.6.8 and 6.1.1.4'
N N 0.0241 0.0134 'International Tables Vol C Tables 4.2.6.8 and 6.1.1.4'

_shelx_space_group_comment       
;
The symmetry employed for this shelxl refinement is uniquely defined
by the following loop, which should always be used as a source of
symmetry information in preference to the above space-group names.
They are only intended as comments.
;
_space_group_crystal_system      triclinic
_space_group_IT_number           2
_space_group_name_H-M_alt        'P -1'
_space_group_name_Hall           '-P 1'
loop_
_space_group_symop_operation_xyz
'x, y, z'
'-x, -y, -z'

_cell_length_a                   13.0765(8)
_cell_length_b                   17.2821(11)
_cell_length_c                   30.4781(19)
_cell_angle_alpha                75.352(2)
_cell_angle_beta                 81.600(2)
_cell_angle_gamma                71.934(2)
_cell_volume                     6318.2(7)
_cell_formula_units_Z            2
_cell_measurement_reflns_used    9972
_cell_measurement_temperature    170.00
_cell_measurement_theta_max      44.186
_cell_measurement_theta_min      2.466
_shelx_estimated_absorpt_T_max   0.977
_shelx_estimated_absorpt_T_min   0.803
_exptl_absorpt_coefficient_mu    1.145
_exptl_absorpt_correction_T_max  0.7503
_exptl_absorpt_correction_T_min  0.6164
_exptl_absorpt_correction_type   multi-scan
_exptl_absorpt_process_details   
;
SADABS-2016/2 (Bruker,2016/2) was used for absorption correction.
wR2(int) was 0.1532 before and 0.0776 after correction.
The Ratio of minimum to maximum transmission is 0.8215.
The \l/2 correction factor is Not present.
;
_exptl_absorpt_special_details   ?
_exptl_crystal_colour            colourless
_exptl_crystal_colour_primary    colourless
_exptl_crystal_density_diffrn    1.235
_exptl_crystal_density_meas      ?
_exptl_crystal_density_method    ?
_exptl_crystal_description       needle
_exptl_crystal_F_000             2472
_exptl_crystal_recrystallization_method ?
_exptl_crystal_size_max          0.2
_exptl_crystal_size_mid          0.03
_exptl_crystal_size_min          0.02
_exptl_special_details           ?
_exptl_transmission_factor_max   ?
_exptl_transmission_factor_min   ?
_diffrn_reflns_av_R_equivalents  0.0975
_diffrn_reflns_av_unetI/netI     0.1379
_diffrn_reflns_Laue_measured_fraction_full 0.993
_diffrn_reflns_Laue_measured_fraction_max 0.993
_diffrn_reflns_limit_h_max       15
_diffrn_reflns_limit_h_min       -15
_diffrn_reflns_limit_k_max       20
_diffrn_reflns_limit_k_min       -20
_diffrn_reflns_limit_l_max       35
_diffrn_reflns_limit_l_min       -35
_diffrn_reflns_number            69944
_diffrn_reflns_point_group_measured_fraction_full 0.993
_diffrn_reflns_point_group_measured_fraction_max 0.993
_diffrn_reflns_theta_full        52.262
_diffrn_reflns_theta_max         52.262
_diffrn_reflns_theta_min         1.307
_diffrn_ambient_environment      N~2~
_diffrn_ambient_temperature      170.00
_diffrn_detector                 CPAD
_diffrn_detector_area_resol_mean 7.41
_diffrn_detector_type            'Bruker PHOTON III M28'
_diffrn_measured_fraction_theta_full 0.993
_diffrn_measured_fraction_theta_max 0.993
_diffrn_measurement_ambient_temperature_device_make ?
_diffrn_measurement_device       'three-circle diffractometer'
_diffrn_measurement_device_type  'ZJU Bruker D8 VENTURE Metaljet PHOTON III'
_diffrn_measurement_method       '\w and \f scans'
_diffrn_measurement_specimen_support 'MiTeGen micromount'
_diffrn_radiation_monochromator  'mirror optics'
_diffrn_radiation_probe          x-ray
_diffrn_radiation_type           GaK\a
_diffrn_radiation_wavelength     1.34139
_diffrn_source                   'liquid Metal X-ray source'
_diffrn_source_current           3.57
_diffrn_source_power             0.24954300000000001
_diffrn_source_type              'Bruker Excillum Metaljet D2+'
_diffrn_source_voltage           69.9
_reflns_Friedel_coverage         0.000
_reflns_Friedel_fraction_full    .
_reflns_Friedel_fraction_max     .
_reflns_number_gt                9946
_reflns_number_total             21558
_reflns_special_details          
;
 Reflections were merged by SHELXL according to the crystal
 class for the calculation of statistics and refinement.
 
 Structure factors included contributions from the .fab file.
 
 _reflns_Friedel_fraction is defined as the number of unique
 Friedel pairs measured divided by the number that would be
 possible theoretically, ignoring centric projections and
 systematic absences.
;
_reflns_threshold_expression     'I > 2\s(I)'
_computing_cell_refinement       'SAINT V8.40B (?, 2016)'
_computing_data_collection       'Bruker Instrument Service vV6.2.14'
_computing_data_reduction        'SAINT V8.40B (?, 2016)'
_computing_molecular_graphics    'Olex2 1.5 (Dolomanov et al., 2009)'
_computing_publication_material  'Olex2 1.5 (Dolomanov et al., 2009)'
_computing_structure_refinement  'SHELXL 2018/3 (Sheldrick, 2015)'
_computing_structure_solution    'SHELXT 2018/2 (Sheldrick, 2018)'
_refine_diff_density_max         0.412
_refine_diff_density_min         -0.324
_refine_diff_density_rms         0.060
_refine_ls_extinction_coef       .
_refine_ls_extinction_method     none
_refine_ls_goodness_of_fit_ref   1.006
_refine_ls_hydrogen_treatment    constr
_refine_ls_matrix_type           full
_refine_ls_number_parameters     1453
_refine_ls_number_reflns         21558
_refine_ls_number_restraints     3
_refine_ls_R_factor_all          0.1713
_refine_ls_R_factor_gt           0.0922
_refine_ls_restrained_S_all      1.006
_refine_ls_shift/su_max          0.000
_refine_ls_shift/su_mean         0.000
_refine_ls_structure_factor_coef Fsqd
_refine_ls_weighting_details     
'w=1/[\s^2^(Fo^2^)+(0.1870P)^2^] where P=(Fo^2^+2Fc^2^)/3'
_refine_ls_weighting_scheme      calc
_refine_ls_wR_factor_gt          0.2715
_refine_ls_wR_factor_ref         0.3302
_refine_special_details          ?
_olex2_refinement_description    
;
1. Fixed Uiso
 At 1.2 times of:
  All C(H) groups, All C(H,H) groups, All N(H) groups
 At 1.5 times of:
  All C(H,H,H) groups
2. Rigid bond restraints
 N13, C98
 with sigma for 1-2 distances of 0.001 and sigma for 1-3 distances of 0.001
 C79, C123
 with sigma for 1-2 distances of 0.001 and sigma for 1-3 distances of 0.001
 N15, C35
 with sigma for 1-2 distances of 0.001 and sigma for 1-3 distances of 0.002
3.a Secondary CH2 refined with riding coordinates:
 C2(H2A,H2B), C9(H9A,H9B), C15(H15A,H15B), C27(H27A,H27B), C29(H29A,H29B),
 C31(H31A,H31B), C37(H37A,H37B), C39(H39A,H39B), C43(H43A,H43B), C53(H53A,H53B),
  C58(H58A,H58B), C59(H59A,H59B), C61(H61A,H61B), C63(H63A,H63B), C71(H71A,
 H71B), C77(H77A,H77B), C96(H96A,H96B), C101(H10A,H10B), C105(H10C,H10D),
 C113(H11A,H11B), C114(H11C,H11D), C116(H11E,H11F), C119(H11J,H11K), C129(H12J,
 H12K)
3.b Aromatic/amide H refined with riding coordinates:
 N15(H15), C3(H3), C4(H4), C5(H5), C6(H6), C12(H12), C13(H13), C14(H14),
 C20(H20), C23(H23), C24(H24), C26(H26), C34(H34), C38(H38), C40(H40), C41(H41),
  C45(H45), C47(H47), C49(H49), C51(H51), C52(H52), C55(H55), C57(H57),
 C60(H60), C62(H62), C74(H74), C78(H78), C84(H84), C85(H85), C89(H89), C91(H91),
  C93(H93), C94(H94), C95(H95), C97(H97), C99(H99), C100(H100), C104(H104),
 C106(H106), C107(H107), C110(H110), C112(H112), C115(H115), C117(H117),
 C120(H120), C124(H124), C126(H126), C128(H128), C130(H130)
3.c Idealised Me refined as rotating group:
 C7(H7A,H7B,H7C), C17(H17A,H17B,H17C), C21(H21A,H21B,H21C), C33(H33A,H33B,
 H33C), C65(H65A,H65B,H65C), C90(H90A,H90B,H90C), C109(H10E,H10F,H10G),
 C118(H11G,H11H,H11I), C123(H12A,H12B,H12C), C125(H12D,H12E,H12F), C127(H12G,
 H12H,H12I), C131(H13A,H13B,H13C)
;
_atom_sites_solution_hydrogens   geom
_atom_sites_solution_primary     dual
_atom_sites_solution_secondary   ?
loop_
_atom_site_label
_atom_site_type_symbol
_atom_site_fract_x
_atom_site_fract_y
_atom_site_fract_z
_atom_site_U_iso_or_equiv
_atom_site_adp_type
_atom_site_occupancy
_atom_site_site_symmetry_order
_atom_site_calc_flag
_atom_site_refinement_flags_posn
_atom_site_refinement_flags_adp
_atom_site_refinement_flags_occupancy
_atom_site_disorder_assembly
_atom_site_disorder_group
N1 N 0.2725(3) 0.5123(2) 0.35263(12) 0.0610(9) Uani 1 1 d . . . . .
N2 N 1.3589(3) -0.0521(3) 0.34735(17) 0.0827(13) Uani 1 1 d . . . . .
N3 N 0.4905(4) 0.3645(3) -0.02824(18) 0.0998(15) Uani 1 1 d . . . . .
N4 N 0.1881(3) 0.4789(2) 0.49326(12) 0.0628(9) Uani 1 1 d . . . . .
N5 N 0.4846(4) 0.0822(3) 0.19766(17) 0.0979(14) Uani 1 1 d . . . . .
N6 N 0.1306(3) 0.3307(2) 0.56316(12) 0.0645(10) Uani 1 1 d . . . . .
N7 N 0.8782(4) 0.8733(3) 0.17064(16) 0.0864(13) Uani 1 1 d . . . . .
N8 N 0.3393(3) 0.2418(2) 0.35442(13) 0.0673(10) Uani 1 1 d . . . . .
N9 N 0.6684(4) 0.3980(3) 0.08926(17) 0.0958(14) Uani 1 1 d . . . . .
N10 N 1.3674(3) -0.2153(3) 0.32190(15) 0.0756(11) Uani 1 1 d . . . . .
N11 N 0.2107(4) 0.3258(4) 0.06645(19) 0.1110(18) Uani 1 1 d . . . . .
N12 N 0.8232(3) -0.0722(2) 0.32204(13) 0.0689(10) Uani 1 1 d . . . . .
N13 N 1.1458(4) 0.1266(3) 0.17291(18) 0.1025(15) Uani 1 1 d . U . . .
N14 N 0.3721(3) 0.2420(3) 0.57455(15) 0.0759(11) Uani 1 1 d . . . . .
N15 N 1.0896(3) 0.1243(3) 0.39709(16) 0.0874(13) Uani 1 1 d . U . . .
H15 H 1.071500 0.121966 0.426257 0.105 Uiso 1 1 calc R U . . .
N16 N 0.7200(3) 0.5233(2) 0.33601(14) 0.0696(10) Uani 1 1 d . . . . .
N17 N 0.5330(3) 0.6686(3) 0.18562(17) 0.0887(13) Uani 1 1 d . . . . .
N18 N 0.1058(3) 0.2537(3) 0.48869(14) 0.0705(10) Uani 1 1 d . . . . .
N19 N 0.3365(4) 0.2527(4) -0.01102(17) 0.1026(15) Uani 1 1 d . . . . .
N20 N 0.3270(3) 0.3537(3) 0.20134(14) 0.0780(12) Uani 1 1 d . . . . .
N21 N 1.2816(4) -0.1313(3) 0.22679(17) 0.0984(15) Uani 1 1 d . . . . .
N22 N 0.6642(3) 0.2057(2) 0.45969(15) 0.0755(11) Uani 1 1 d . . . . .
N23 N 0.4885(5) 0.1097(4) 0.05582(18) 0.1166(18) Uani 1 1 d . . . . .
N24 N 1.0201(3) 0.4490(3) 0.19046(17) 0.0850(12) Uani 1 1 d . . . . .
N25 N 0.7281(5) 0.8223(4) 0.12294(17) 0.1146(18) Uani 1 1 d . . . . .
N26 N 0.8008(4) 0.7771(3) 0.26059(15) 0.0819(12) Uani 1 1 d . . . . .
N27 N 1.0615(4) 0.7228(4) 0.1611(2) 0.1096(17) Uani 1 1 d . . . . .
N28 N 1.1389(3) -0.2097(3) 0.36466(15) 0.0829(12) Uani 1 1 d . . . . .
C1 C 0.3953(3) 0.4800(3) 0.28850(15) 0.0600(11) Uani 1 1 d . . . . .
C2 C 0.8015(7) 0.8733(5) 0.1016(2) 0.138(3) Uani 1 1 d . . . . .
H2A H 0.774078 0.910902 0.072834 0.165 Uiso 1 1 calc R U . . .
H2B H 0.874148 0.836862 0.094790 0.165 Uiso 1 1 calc R U . . .
C3 C 0.5575(5) 0.2050(4) 0.1365(2) 0.0986(18) Uani 1 1 d . . . . .
H3 H 0.583417 0.246965 0.115676 0.118 Uiso 1 1 calc R U . . .
C4 C 0.8794(3) 0.6030(3) 0.30417(15) 0.0615(12) Uani 1 1 d . . . . .
H4 H 0.933310 0.631044 0.293601 0.074 Uiso 1 1 calc R U . . .
C5 C 1.1764(4) 0.0633(3) 0.3826(2) 0.0809(15) Uani 1 1 d . . . . .
H5 H 1.217001 0.019110 0.404378 0.097 Uiso 1 1 calc R U . . .
C6 C 0.2462(3) 0.5019(3) 0.39698(15) 0.0584(11) Uani 1 1 d . . . . .
H6 H 0.179629 0.536975 0.406797 0.070 Uiso 1 1 calc R U . . .
C7 C 0.7383(4) 0.4656(3) 0.2278(2) 0.0996(19) Uani 1 1 d . . . . .
H7A H 0.697297 0.451217 0.256756 0.149 Uiso 1 1 calc R U . . .
H7B H 0.813345 0.457083 0.233473 0.149 Uiso 1 1 calc R U . . .
H7C H 0.736170 0.429964 0.207782 0.149 Uiso 1 1 calc R U . . .
C8 C 0.3672(3) 0.4642(3) 0.33873(14) 0.0545(11) Uani 1 1 d . . . . .
C9 C 1.4526(4) -0.1084(3) 0.3279(2) 0.0841(16) Uani 1 1 d . . . . .
H9A H 1.519589 -0.104329 0.337478 0.101 Uiso 1 1 calc R U . . .
H9B H 1.454653 -0.092152 0.294302 0.101 Uiso 1 1 calc R U . . .
C10 C 0.4836(3) 0.1263(3) 0.33800(16) 0.0598(11) Uani 1 1 d . . . . .
C11 C 0.5180(5) 0.1530(4) 0.1199(2) 0.0898(16) Uani 1 1 d . . . . .
C12 C 0.4545(3) 0.5102(3) 0.19619(16) 0.0675(12) Uani 1 1 d . . . . .
H12 H 0.474953 0.520286 0.164508 0.081 Uiso 1 1 calc R U . . .
C13 C 0.5823(5) 0.4101(4) 0.0655(2) 0.0951(17) Uani 1 1 d . . . . .
H13 H 0.514711 0.444317 0.075049 0.114 Uiso 1 1 calc R U . . .
C14 C 0.3495(3) 0.4525(3) 0.25950(15) 0.0645(12) Uani 1 1 d . . . . .
H14 H 0.297409 0.423149 0.271460 0.077 Uiso 1 1 calc R U . . .
C15 C 0.8069(7) 0.9239(4) 0.1349(2) 0.121(2) Uani 1 1 d . . . . .
H15A H 0.833399 0.971903 0.118342 0.145 Uiso 1 1 calc R U . . .
H15B H 0.733598 0.945933 0.148817 0.145 Uiso 1 1 calc R U . . .
C16 C 0.3086(3) 0.4440(3) 0.42980(14) 0.0553(11) Uani 1 1 d . . . . .
C17 C 0.3075(4) 0.5604(4) 0.11749(18) 0.0859(16) Uani 1 1 d . . . . .
H17A H 0.292420 0.591705 0.141549 0.129 Uiso 1 1 calc R U . . .
H17B H 0.250742 0.585223 0.096146 0.129 Uiso 1 1 calc R U . . .
H17C H 0.377341 0.562649 0.101256 0.129 Uiso 1 1 calc R U . . .
C18 C 0.3787(3) 0.4672(3) 0.21292(15) 0.0659(12) Uani 1 1 d . . . . .
C19 C 0.7618(4) 0.3513(4) 0.0759(2) 0.0832(15) Uani 1 1 d . . . . .
C20 C 0.5514(4) 0.2956(3) 0.52322(16) 0.0668(12) Uani 1 1 d . . . . .
H20 H 0.513858 0.325727 0.545649 0.080 Uiso 1 1 calc R U . . .
C21 C 0.5416(4) 0.3458(3) 0.35164(18) 0.0868(16) Uani 1 1 d . . . . .
H21A H 0.593333 0.378327 0.340760 0.130 Uiso 1 1 calc R U . . .
H21B H 0.527868 0.325168 0.326564 0.130 Uiso 1 1 calc R U . . .
H21C H 0.571323 0.298360 0.376217 0.130 Uiso 1 1 calc R U . . .
C22 C 0.5015(3) 0.5389(3) 0.22438(16) 0.0604(11) Uani 1 1 d . . . . .
C23 C 1.0430(4) 0.5115(4) 0.2018(2) 0.0879(16) Uani 1 1 d . . . . .
H23 H 1.057094 0.504891 0.232415 0.105 Uiso 1 1 calc R U . . .
C24 C 0.4733(3) 0.5224(3) 0.27076(15) 0.0614(11) Uani 1 1 d . . . . .
H24 H 0.506848 0.539885 0.290602 0.074 Uiso 1 1 calc R U . . .
C25 C 1.2043(4) 0.0667(3) 0.3361(2) 0.0828(15) Uani 1 1 d . . . . .
C26 C 0.7660(3) 0.3756(3) 0.40577(16) 0.0643(12) Uani 1 1 d . . . . .
H26 H 0.703812 0.418394 0.412286 0.077 Uiso 1 1 calc R U . . .
C27 C 0.8431(5) 0.8993(3) 0.2124(2) 0.0884(16) Uani 1 1 d . . . . .
H27A H 0.817510 0.961068 0.205868 0.106 Uiso 1 1 calc R U . . .
H27B H 0.905452 0.881415 0.231239 0.106 Uiso 1 1 calc R U . . .
C28 C 0.6356(4) 0.3184(3) 0.49659(16) 0.0613(12) Uani 1 1 d . . . . .
C29 C 0.2204(5) 0.2828(5) -0.0040(2) 0.125(2) Uani 1 1 d . . . . .
H29A H 0.187178 0.254025 -0.019690 0.149 Uiso 1 1 calc R U . . .
H29B H 0.196751 0.343215 -0.017934 0.149 Uiso 1 1 calc R U . . .
C30 C 0.5791(4) 0.5890(3) 0.20462(15) 0.0622(12) Uani 1 1 d . . . . .
C31 C 0.3746(7) 0.1622(6) -0.0087(2) 0.128(2) Uani 1 1 d . . . . .
H31A H 0.373483 0.152002 -0.039145 0.153 Uiso 1 1 calc R U . . .
H31B H 0.324736 0.134872 0.012523 0.153 Uiso 1 1 calc R U . . .
C32 C 0.7721(3) 0.6445(3) 0.29414(15) 0.0590(11) Uani 1 1 d . . . . .
C33 C 0.6652(4) 0.3923(3) 0.50415(17) 0.0756(14) Uani 1 1 d . . . . .
H33A H 0.743801 0.381260 0.500685 0.113 Uiso 1 1 calc R U . . .
H33B H 0.638629 0.400653 0.534865 0.113 Uiso 1 1 calc R U . . .
H33C H 0.632273 0.442588 0.481754 0.113 Uiso 1 1 calc R U . . .
C34 C 0.2770(4) 0.4356(3) 0.47844(15) 0.0612(11) Uani 1 1 d . . . . .
H34 H 0.324937 0.396323 0.499583 0.073 Uiso 1 1 calc R U . . .
C35 C 1.0345(4) 0.1863(3) 0.3657(2) 0.0836(15) Uani 1 1 d . U . . .
C36 C 0.9080(3) 0.5212(3) 0.32939(15) 0.0582(11) Uani 1 1 d . . . . .
C37 C 1.3288(4) -0.2840(3) 0.3513(2) 0.0871(16) Uani 1 1 d . . . . .
H37A H 1.389732 -0.325940 0.367486 0.105 Uiso 1 1 calc R U . . .
H37B H 1.302880 -0.311430 0.332098 0.105 Uiso 1 1 calc R U . . .
C38 C 0.4633(4) 0.1422(3) 0.29293(16) 0.0635(12) Uani 1 1 d . . . . .
H38 H 0.394002 0.175180 0.283449 0.076 Uiso 1 1 calc R U . . .
C39 C 0.1889(4) 0.2901(3) 0.60530(16) 0.0780(14) Uani 1 1 d . . . . .
H39A H 0.137508 0.272948 0.630338 0.094 Uiso 1 1 calc R U . . .
H39B H 0.216241 0.331142 0.613904 0.094 Uiso 1 1 calc R U . . .
C40 C 0.5878(3) 0.0802(3) 0.35072(16) 0.0638(12) Uani 1 1 d . . . . .
H40 H 0.604415 0.070887 0.381288 0.077 Uiso 1 1 calc R U . . .
C41 C 0.4870(5) 0.3905(4) 0.0063(2) 0.0899(16) Uani 1 1 d . . . . .
H41 H 0.419120 0.419918 0.018460 0.108 Uiso 1 1 calc R U . . .
C42 C 0.3991(3) 0.1629(3) 0.37116(16) 0.0615(11) Uani 1 1 d . . . . .
C43 C 0.2812(4) 0.2154(3) 0.59994(17) 0.0772(14) Uani 1 1 d . . . . .
H43A H 0.302392 0.180880 0.630250 0.093 Uiso 1 1 calc R U . . .
H43B H 0.259128 0.181048 0.583613 0.093 Uiso 1 1 calc R U . . .
C44 C 0.5422(4) 0.1111(3) 0.26141(16) 0.0679(12) Uani 1 1 d . . . . .
C45 C 0.8829(4) 0.4017(4) 0.11175(19) 0.0838(15) Uani 1 1 d . . . . .
H45 H 0.845277 0.457351 0.098223 0.101 Uiso 1 1 calc R U . . .
C46 C 0.3807(3) 0.1196(3) 0.41577(16) 0.0610(11) Uani 1 1 d . . . . .
C47 C 0.7714(5) 0.7482(4) 0.14346(18) 0.0898(17) Uani 1 1 d . . . . .
H47 H 0.847550 0.728404 0.144372 0.108 Uiso 1 1 calc R U . . .
C48 C 0.8244(3) 0.4832(3) 0.34465(15) 0.0570(11) Uani 1 1 d . . . . .
C49 C 0.9419(4) -0.0063(4) 0.3615(2) 0.0956(18) Uani 1 1 d . . . . .
H49 H 0.982907 0.016955 0.375050 0.115 Uiso 1 1 calc R U . . .
C50 C 0.7772(4) 0.2948(3) 0.43070(16) 0.0640(12) Uani 1 1 d . . . . .
C51 C 0.5165(5) 0.1582(4) 0.0714(2) 0.0962(17) Uani 1 1 d . . . . .
H51 H 0.538864 0.201991 0.050524 0.115 Uiso 1 1 calc R U . . .
C52 C 0.4063(3) 0.3931(3) 0.41434(15) 0.0637(12) Uani 1 1 d . . . . .
H52 H 0.452093 0.352520 0.435863 0.076 Uiso 1 1 calc R U . . .
C53 C 1.2406(4) -0.2551(4) 0.3850(2) 0.0927(17) Uani 1 1 d . . . . .
H53A H 1.230653 -0.304054 0.408554 0.111 Uiso 1 1 calc R U . . .
H53B H 1.261486 -0.218558 0.400228 0.111 Uiso 1 1 calc R U . . .
C54 C 0.6676(3) 0.0477(3) 0.31896(18) 0.0656(12) Uani 1 1 d . . . . .
C55 C 0.6840(5) 0.3305(5) 0.0146(2) 0.109(2) Uani 1 1 d . . . . .
H55 H 0.690207 0.307357 -0.011143 0.131 Uiso 1 1 calc R U . . .
C56 C 0.4370(3) 0.4005(3) 0.36923(15) 0.0610(12) Uani 1 1 d . . . . .
C57 C 1.1938(5) 0.0461(4) 0.1929(2) 0.1001(19) Uani 1 1 d . . . . .
H57 H 1.269935 0.024835 0.188578 0.120 Uiso 1 1 calc R U . . .
C58 C 0.0483(4) 0.2914(3) 0.56169(16) 0.0673(12) Uani 1 1 d . . . . .
H58A H -0.016653 0.315031 0.580565 0.081 Uiso 1 1 calc R U . . .
H58B H 0.074970 0.230972 0.575127 0.081 Uiso 1 1 calc R U . . .
C59 C 0.9904(6) 0.8715(4) 0.1567(2) 0.111(2) Uani 1 1 d . . . . .
H59A H 1.004843 0.919345 0.164333 0.133 Uiso 1 1 calc R U . . .
H59B H 1.002497 0.877556 0.123369 0.133 Uiso 1 1 calc R U . . .
C60 C 0.6430(4) 0.0628(3) 0.27444(17) 0.0692(13) Uani 1 1 d . . . . .
H60 H 0.695834 0.039679 0.252749 0.083 Uiso 1 1 calc R U . . .
C61 C 0.4874(8) 0.1235(5) 0.0070(2) 0.133(3) Uani 1 1 d . . . . .
H61A H 0.519189 0.069613 -0.002313 0.160 Uiso 1 1 calc R U . . .
H61B H 0.532556 0.160726 -0.008078 0.160 Uiso 1 1 calc R U . . .
C62 C 0.7390(4) 0.7320(3) 0.26922(15) 0.0663(12) Uani 1 1 d . . . . .
H62 H 0.668005 0.755026 0.259342 0.080 Uiso 1 1 calc R U . . .
C63 C 0.1807(5) 0.2694(5) 0.0449(2) 0.123(3) Uani 1 1 d . . . . .
H63A H 0.101281 0.280601 0.047672 0.147 Uiso 1 1 calc R U . . .
H63B H 0.212854 0.210667 0.060387 0.147 Uiso 1 1 calc R U . . .
C64 C 0.5269(4) 0.1314(3) 0.21149(18) 0.0733(13) Uani 1 1 d . . . . .
C65 C 0.9811(6) 0.2535(5) 0.2804(2) 0.142(3) Uani 1 1 d . . . . .
H65A H 1.017444 0.294884 0.263148 0.213 Uiso 1 1 calc R U . . .
H65B H 0.911615 0.282005 0.294174 0.213 Uiso 1 1 calc R U . . .
H65C H 0.969070 0.222245 0.259849 0.213 Uiso 1 1 calc R U . . .
C66 C 0.5197(4) 0.2279(3) 0.51770(16) 0.0668(12) Uani 1 1 d . . . . .
C67 C 0.2776(4) 0.3448(4) 0.1305(2) 0.0835(16) Uani 1 1 d . . . . .
C68 C 0.6895(4) 0.2728(3) 0.46375(16) 0.0644(12) Uani 1 1 d . . . . .
C69 C 1.1345(4) -0.0073(3) 0.22017(18) 0.0732(13) Uani 1 1 d . . . . .
C70 C 0.6894(4) 0.5556(3) 0.20557(17) 0.0742(14) Uani 1 1 d . . . . .
C71 C 1.4461(4) -0.1968(3) 0.3438(2) 0.0844(16) Uani 1 1 d . . . . .
H71A H 1.518123 -0.235228 0.338159 0.101 Uiso 1 1 calc R U . . .
H71B H 1.427756 -0.207804 0.377044 0.101 Uiso 1 1 calc R U . . .
C72 C 0.7048(4) 0.6921(3) 0.16601(16) 0.0713(13) Uani 1 1 d . . . . .
C73 C 0.5856(4) 0.3775(4) 0.02969(18) 0.0826(15) Uani 1 1 d . . . . .
C74 C 0.8680(4) 0.2327(3) 0.41931(18) 0.0747(14) Uani 1 1 d . . . . .
H74 H 0.878241 0.176617 0.435826 0.090 Uiso 1 1 calc R U . . .
C75 C 0.9688(4) 0.3877(3) 0.13873(18) 0.0756(14) Uani 1 1 d . . . . .
C76 C 0.3351(4) 0.4307(4) 0.18292(16) 0.0703(13) Uani 1 1 d . . . . .
C77 C 1.4100(4) -0.2341(3) 0.2771(2) 0.0841(16) Uani 1 1 d . . . . .
H77A H 1.455567 -0.292700 0.281461 0.101 Uiso 1 1 calc R U . . .
H77B H 1.456403 -0.197827 0.261989 0.101 Uiso 1 1 calc R U . . .
C78 C 0.2987(3) 0.1624(3) 0.44330(16) 0.0647(12) Uani 1 1 d . . . . .
H78 H 0.284160 0.135697 0.473872 0.078 Uiso 1 1 calc R U . . .
C79 C 1.0099(5) 0.5259(4) 0.1136(2) 0.0884(15) Uani 1 1 d . U . . .
C80 C 0.8423(3) 0.3969(3) 0.37149(16) 0.0636(12) Uani 1 1 d . . . . .
C81 C 0.5602(5) 0.1974(4) 0.18171(18) 0.0865(16) Uani 1 1 d . . . . .
C82 C 0.8524(4) 0.3365(4) 0.10455(19) 0.0812(15) Uani 1 1 d . . . . .
C83 C 1.0472(4) 0.5850(4) 0.1715(2) 0.0846(15) Uani 1 1 d . . . . .
C84 C 0.9311(4) 0.3325(3) 0.36141(18) 0.0744(14) Uani 1 1 d . . . . .
H84 H 0.983759 0.345569 0.338119 0.089 Uiso 1 1 calc R U . . .
C85 C 1.0937(4) -0.1368(4) 0.36990(19) 0.0828(15) Uani 1 1 d . . . . .
H85 H 1.131060 -0.112561 0.384686 0.099 Uiso 1 1 calc R U . . .
C86 C 0.2379(3) 0.2444(3) 0.42600(18) 0.0659(12) Uani 1 1 d . . . . .
C87 C 0.8383(4) 0.0415(3) 0.3492(2) 0.0852(16) Uani 1 1 d . . . . .
C88 C 0.7795(4) 0.0032(3) 0.33200(16) 0.0658(12) Uani 1 1 d . . . . .
C89 C 0.2477(4) 0.2948(4) 0.1042(2) 0.0943(18) Uani 1 1 d . . . . .
H89 H 0.257186 0.236983 0.116744 0.113 Uiso 1 1 calc R U . . .
C90 C 1.0235(3) 0.4806(3) 0.33971(17) 0.0721(13) Uani 1 1 d . . . . .
H90A H 1.026984 0.443396 0.369961 0.108 Uiso 1 1 calc R U . . .
H90B H 1.058368 0.523667 0.339004 0.108 Uiso 1 1 calc R U . . .
H90C H 1.060771 0.448328 0.316917 0.108 Uiso 1 1 calc R U . . .
C91 C 1.1874(4) -0.0950(3) 0.23892(19) 0.0789(14) Uani 1 1 d . . . . .
H91 H 1.148141 -0.125950 0.261443 0.095 Uiso 1 1 calc R U . . .
C92 C 0.9446(4) 0.2516(3) 0.38382(19) 0.0748(14) Uani 1 1 d . . . . .
C93 C 0.5959(5) 0.7173(4) 0.16713(19) 0.0889(16) Uani 1 1 d . . . . .
H93 H 0.562066 0.773931 0.153709 0.107 Uiso 1 1 calc R U . . .
C94 C 0.9251(4) -0.1149(3) 0.33305(16) 0.0695(13) Uani 1 1 d . . . . .
H94 H 0.956085 -0.167704 0.325433 0.083 Uiso 1 1 calc R U . . .
C95 C 1.0598(4) 0.6555(5) 0.1878(2) 0.0943(18) Uani 1 1 d . . . . .
H95 H 1.066706 0.649006 0.219190 0.113 Uiso 1 1 calc R U . . .
C96 C 0.1674(4) 0.4677(3) 0.54320(15) 0.0655(12) Uani 1 1 d . . . . .
H96A H 0.140285 0.522971 0.551256 0.079 Uiso 1 1 calc R U . . .
H96B H 0.235481 0.437034 0.557993 0.079 Uiso 1 1 calc R U . . .
C97 C 1.0319(4) 0.5910(4) 0.1271(2) 0.0866(16) Uani 1 1 d . . . . .
H97 H 1.036091 0.639922 0.104978 0.104 Uiso 1 1 calc R U . . .
C98 C 1.0387(4) 0.1543(3) 0.17840(17) 0.0732(13) Uani 1 1 d . U . . .
C99 C 1.2984(4) 0.0049(4) 0.3206(2) 0.0839(16) Uani 1 1 d . . . . .
H99 H 1.314088 0.008418 0.288881 0.101 Uiso 1 1 calc R U . . .
C100 C 0.2802(4) 0.4258(4) 0.11254(17) 0.0763(14) Uani 1 1 d . . . . .
H100 H 0.261277 0.451606 0.082260 0.092 Uiso 1 1 calc R U . . .
C101 C 1.3228(5) -0.2214(4) 0.2464(2) 0.0923(17) Uani 1 1 d . . . . .
H10A H 1.352429 -0.252004 0.221809 0.111 Uiso 1 1 calc R U . . .
H10B H 1.263626 -0.242819 0.263983 0.111 Uiso 1 1 calc R U . . .
C102 C 0.9881(4) 0.2400(3) 0.15429(17) 0.0724(13) Uani 1 1 d . . . . .
C103 C 0.9775(4) 0.1073(4) 0.2082(2) 0.0924(17) Uani 1 1 d . . . . .
C104 C 0.7521(4) 0.6088(4) 0.18596(18) 0.0793(14) Uani 1 1 d . . . . .
H104 H 0.828428 0.588178 0.186125 0.095 Uiso 1 1 calc R U . . .
C105 C 0.7548(5) 0.8655(3) 0.2392(2) 0.0914(16) Uani 1 1 d . . . . .
H10C H 0.720171 0.897455 0.262834 0.110 Uiso 1 1 calc R U . . .
H10D H 0.699177 0.871094 0.218834 0.110 Uiso 1 1 calc R U . . .
C106 C 0.1486(4) 0.2891(3) 0.45369(19) 0.0692(13) Uani 1 1 d . . . . .
H106 H 0.122399 0.348086 0.444319 0.083 Uiso 1 1 calc R U . . .
C107 C 0.4795(5) 0.0944(4) 0.1515(2) 0.1049(19) Uani 1 1 d . . . . .
H107 H 0.447741 0.060627 0.140938 0.126 Uiso 1 1 calc R U . . .
C108 C 1.0010(4) 0.4578(3) 0.1472(2) 0.0762(14) Uani 1 1 d . . . . .
C109 C 0.7923(5) 0.1327(4) 0.3537(2) 0.108(2) Uani 1 1 d . . . . .
H10E H 0.740991 0.163524 0.330499 0.162 Uiso 1 1 calc R U . . .
H10F H 0.851238 0.158349 0.349534 0.162 Uiso 1 1 calc R U . . .
H10G H 0.755344 0.134520 0.383979 0.162 Uiso 1 1 calc R U . . .
C110 C 0.4260(4) 0.2050(3) 0.54476(17) 0.0689(13) Uani 1 1 d . . . . .
H110 H 0.405835 0.160188 0.539250 0.083 Uiso 1 1 calc R U . . .
C111 C 1.0552(4) 0.1902(4) 0.3197(2) 0.0932(17) Uani 1 1 d . . . . .
C112 C 0.9043(4) 0.2564(3) 0.12575(18) 0.0805(15) Uani 1 1 d . . . . .
H112 H 0.883454 0.211142 0.121162 0.097 Uiso 1 1 calc R U . . .
C113 C 0.3900(5) 0.3794(5) -0.0497(2) 0.112(2) Uani 1 1 d . . . . .
H11A H 0.392841 0.415562 -0.080446 0.134 Uiso 1 1 calc R U . . .
H11B H 0.327978 0.408888 -0.031447 0.134 Uiso 1 1 calc R U . . .
C114 C 0.0173(4) 0.3029(3) 0.51447(17) 0.0756(14) Uani 1 1 d . . . . .
H11C H -0.048163 0.284802 0.515938 0.091 Uiso 1 1 calc R U . . .
H11D H 0.000848 0.362607 0.499004 0.091 Uiso 1 1 calc R U . . .
C115 C 1.1397(5) 0.1300(4) 0.3055(2) 0.0946(17) Uani 1 1 d . . . . .
H115 H 1.154650 0.131644 0.273908 0.113 Uiso 1 1 calc R U . . .
C116 C 0.0844(4) 0.4192(3) 0.56028(15) 0.0676(13) Uani 1 1 d . . . . .
H11E H 0.052717 0.428564 0.590716 0.081 Uiso 1 1 calc R U . . .
H11F H 0.025422 0.440736 0.539470 0.081 Uiso 1 1 calc R U . . .
C117 C 1.0280(4) 0.0265(4) 0.2292(2) 0.0893(16) Uani 1 1 d . . . . .
H117 H 0.987635 -0.005657 0.250224 0.107 Uiso 1 1 calc R U . . .
C118 C 0.4390(4) 0.0303(3) 0.43483(17) 0.0751(14) Uani 1 1 d . . . . .
H11G H 0.452447 -0.001750 0.411211 0.113 Uiso 1 1 calc R U . . .
H11H H 0.394866 0.007027 0.460506 0.113 Uiso 1 1 calc R U . . .
H11I H 0.507920 0.027238 0.445244 0.113 Uiso 1 1 calc R U . . .
C119 C 0.3738(6) 0.2983(5) -0.0531(2) 0.118(2) Uani 1 1 d . . . . .
H11J H 0.321031 0.310450 -0.075922 0.142 Uiso 1 1 calc R U . . .
H11K H 0.443063 0.262776 -0.064171 0.142 Uiso 1 1 calc R U . . .
C120 C 0.2987(4) 0.3116(4) 0.1758(2) 0.0847(15) Uani 1 1 d . . . . .
H120 H 0.293013 0.257070 0.189319 0.102 Uiso 1 1 calc R U . . .
C121 C 0.7766(5) 0.3172(5) 0.0383(2) 0.106(2) Uani 1 1 d . . . . .
C122 C 0.3106(4) 0.4706(4) 0.13834(18) 0.0761(14) Uani 1 1 d . . . . .
C123 C 1.0128(7) 0.5293(5) 0.0620(2) 0.132(3) Uani 1 1 d . U . . .
H12A H 0.938918 0.547518 0.052605 0.198 Uiso 1 1 calc R U . . .
H12B H 1.049439 0.473670 0.056132 0.198 Uiso 1 1 calc R U . . .
H12C H 1.051869 0.568738 0.044630 0.198 Uiso 1 1 calc R U . . .
C124 C 1.0175(4) 0.3077(3) 0.15944(17) 0.0738(13) Uani 1 1 d . . . . .
H124 H 1.074124 0.297630 0.178286 0.089 Uiso 1 1 calc R U . . .
C125 C 0.5949(6) 0.2573(4) 0.2000(2) 0.118(2) Uani 1 1 d . . . . .
H12D H 0.626317 0.293105 0.174997 0.177 Uiso 1 1 calc R U . . .
H12E H 0.648835 0.226107 0.222120 0.177 Uiso 1 1 calc R U . . .
H12F H 0.532295 0.291961 0.214963 0.177 Uiso 1 1 calc R U . . .
C126 C 0.5803(4) 0.1858(3) 0.48639(19) 0.0784(14) Uani 1 1 d . . . . .
H126 H 0.562167 0.138600 0.483026 0.094 Uiso 1 1 calc R U . . .
C127 C 0.8553(5) 0.1409(4) 0.2179(2) 0.120(2) Uani 1 1 d . . . . .
H12G H 0.836952 0.199762 0.219156 0.180 Uiso 1 1 calc R U . . .
H12H H 0.832882 0.108761 0.247038 0.180 Uiso 1 1 calc R U . . .
H12I H 0.818060 0.135602 0.193586 0.180 Uiso 1 1 calc R U . . .
C128 C 0.6986(4) 0.6002(3) 0.31102(17) 0.0701(13) Uani 1 1 d . . . . .
H128 H 0.625785 0.627348 0.304082 0.084 Uiso 1 1 calc R U . . .
C129 C 1.0700(6) 0.7896(5) 0.1802(3) 0.118(2) Uani 1 1 d . . . . .
H12J H 1.144606 0.794327 0.174635 0.142 Uiso 1 1 calc R U . . .
H12K H 1.051576 0.777964 0.213435 0.142 Uiso 1 1 calc R U . . .
C130 C 0.2618(4) 0.2804(3) 0.38164(18) 0.0719(13) Uani 1 1 d . . . . .
H130 H 0.220710 0.335897 0.369680 0.086 Uiso 1 1 calc R U . . .
C131 C 0.8850(6) 0.2612(6) 0.0206(3) 0.162(4) Uani 1 1 d . . . . .
H13A H 0.941209 0.289451 0.016570 0.243 Uiso 1 1 calc R U . . .
H13B H 0.875987 0.250965 -0.008627 0.243 Uiso 1 1 calc R U . . .
H13C H 0.905937 0.207894 0.042668 0.243 Uiso 1 1 calc R U . . .
C132 C 0.9865(4) -0.0863(3) 0.35458(19) 0.0759(14) Uani 1 1 d . . . . .

loop_
_atom_site_aniso_label
_atom_site_aniso_U_11
_atom_site_aniso_U_22
_atom_site_aniso_U_33
_atom_site_aniso_U_23
_atom_site_aniso_U_13
_atom_site_aniso_U_12
N1 0.046(2) 0.077(3) 0.057(2) -0.0106(19) 0.0016(17) -0.0182(18)
N2 0.058(3) 0.080(3) 0.119(4) -0.045(3) -0.007(2) -0.013(2)
N3 0.078(3) 0.141(4) 0.079(3) -0.007(3) -0.015(3) -0.038(3)
N4 0.063(2) 0.072(2) 0.055(2) -0.0122(18) 0.0010(18) -0.024(2)
N5 0.125(4) 0.102(4) 0.080(4) -0.025(3) 0.000(3) -0.051(3)
N6 0.061(2) 0.075(3) 0.059(2) -0.0143(19) 0.0029(18) -0.026(2)
N7 0.109(4) 0.083(3) 0.082(3) -0.023(3) -0.003(3) -0.045(3)
N8 0.060(2) 0.065(3) 0.070(3) -0.009(2) -0.010(2) -0.010(2)
N9 0.072(3) 0.102(4) 0.110(4) -0.018(3) -0.020(3) -0.019(3)
N10 0.054(2) 0.079(3) 0.093(3) -0.026(2) -0.010(2) -0.010(2)
N11 0.092(3) 0.193(6) 0.084(4) -0.064(4) 0.003(3) -0.069(4)
N12 0.064(2) 0.069(3) 0.069(3) -0.011(2) -0.0043(19) -0.015(2)
N13 0.074(2) 0.096(4) 0.116(4) -0.003(3) 0.009(3) -0.019(3)
N14 0.070(3) 0.085(3) 0.073(3) -0.003(2) -0.009(2) -0.033(2)
N15 0.070(3) 0.102(3) 0.099(3) -0.043(2) -0.012(2) -0.017(2)
N16 0.056(2) 0.064(3) 0.087(3) -0.015(2) -0.003(2) -0.018(2)
N17 0.070(3) 0.079(3) 0.109(4) -0.018(3) 0.008(3) -0.019(3)
N18 0.062(2) 0.081(3) 0.069(3) -0.025(2) -0.006(2) -0.015(2)
N19 0.101(4) 0.151(5) 0.077(4) -0.040(3) -0.001(3) -0.055(4)
N20 0.068(3) 0.113(4) 0.067(3) -0.026(3) 0.003(2) -0.045(3)
N21 0.080(3) 0.087(3) 0.114(4) -0.024(3) 0.000(3) -0.006(3)
N22 0.068(3) 0.063(3) 0.092(3) -0.015(2) 0.005(2) -0.021(2)
N23 0.156(5) 0.133(5) 0.078(4) -0.046(3) -0.005(3) -0.048(4)
N24 0.065(3) 0.095(3) 0.095(4) -0.025(3) 0.006(2) -0.026(2)
N25 0.170(5) 0.126(5) 0.078(3) 0.004(3) -0.036(3) -0.094(4)
N26 0.089(3) 0.070(3) 0.087(3) -0.010(2) -0.013(2) -0.026(3)
N27 0.110(4) 0.102(4) 0.133(5) -0.042(4) 0.028(3) -0.056(3)
N28 0.056(2) 0.091(3) 0.091(3) -0.004(3) -0.013(2) -0.016(2)
C1 0.043(2) 0.078(3) 0.058(3) -0.021(2) 0.003(2) -0.015(2)
C2 0.220(8) 0.142(6) 0.087(5) 0.024(4) -0.041(5) -0.129(6)
C3 0.107(5) 0.123(5) 0.071(4) -0.007(3) -0.001(3) -0.055(4)
C4 0.056(3) 0.072(3) 0.062(3) -0.025(2) 0.004(2) -0.021(2)
C5 0.055(3) 0.082(4) 0.115(5) -0.044(3) -0.009(3) -0.015(3)
C6 0.046(2) 0.065(3) 0.061(3) -0.016(2) 0.003(2) -0.013(2)
C7 0.061(3) 0.092(4) 0.126(5) 0.005(4) 0.005(3) -0.023(3)
C8 0.044(2) 0.075(3) 0.053(3) -0.021(2) 0.000(2) -0.025(2)
C9 0.045(3) 0.086(4) 0.121(5) -0.046(3) -0.002(3) -0.002(3)
C10 0.048(3) 0.065(3) 0.067(3) -0.015(2) -0.005(2) -0.016(2)
C11 0.095(4) 0.110(5) 0.071(4) -0.031(3) 0.002(3) -0.034(4)
C12 0.056(3) 0.098(4) 0.053(3) -0.023(2) 0.009(2) -0.029(3)
C13 0.070(4) 0.109(5) 0.097(5) -0.016(4) -0.017(3) -0.014(3)
C14 0.042(2) 0.103(4) 0.057(3) -0.026(3) 0.004(2) -0.029(2)
C15 0.181(7) 0.110(5) 0.099(5) 0.006(4) -0.032(5) -0.095(5)
C16 0.054(3) 0.057(3) 0.056(3) -0.013(2) -0.002(2) -0.017(2)
C17 0.073(3) 0.120(5) 0.072(3) -0.021(3) -0.008(3) -0.037(3)
C18 0.048(2) 0.098(4) 0.058(3) -0.025(2) -0.001(2) -0.025(2)
C19 0.069(4) 0.090(4) 0.089(4) -0.006(3) -0.007(3) -0.029(3)
C20 0.069(3) 0.071(3) 0.059(3) -0.007(2) -0.007(2) -0.022(3)
C21 0.066(3) 0.103(4) 0.073(3) -0.023(3) -0.002(3) 0.003(3)
C22 0.048(2) 0.069(3) 0.066(3) -0.019(2) 0.005(2) -0.021(2)
C23 0.063(3) 0.119(5) 0.089(4) -0.030(4) 0.002(3) -0.034(3)
C24 0.055(3) 0.079(3) 0.053(3) -0.015(2) -0.004(2) -0.024(2)
C25 0.065(3) 0.086(4) 0.105(5) -0.041(3) -0.004(3) -0.017(3)
C26 0.051(3) 0.072(3) 0.071(3) -0.025(3) -0.002(2) -0.013(2)
C27 0.102(4) 0.080(4) 0.096(4) -0.029(3) -0.007(3) -0.036(3)
C28 0.062(3) 0.056(3) 0.066(3) 0.001(2) -0.014(2) -0.025(2)
C29 0.103(5) 0.208(8) 0.105(5) -0.076(5) -0.007(4) -0.072(5)
C30 0.060(3) 0.080(4) 0.052(3) -0.023(2) 0.004(2) -0.026(3)
C31 0.150(7) 0.170(8) 0.095(5) -0.057(5) -0.016(5) -0.065(6)
C32 0.054(3) 0.065(3) 0.059(3) -0.022(2) -0.001(2) -0.012(2)
C33 0.085(3) 0.081(3) 0.070(3) -0.017(3) 0.005(3) -0.040(3)
C34 0.062(3) 0.067(3) 0.056(3) -0.017(2) -0.002(2) -0.020(2)
C35 0.061(3) 0.075(3) 0.122(5) -0.037(3) -0.009(3) -0.017(3)
C36 0.048(2) 0.073(3) 0.057(3) -0.023(2) -0.001(2) -0.014(2)
C37 0.052(3) 0.088(4) 0.110(4) -0.015(3) -0.026(3) 0.001(3)
C38 0.051(3) 0.069(3) 0.071(3) -0.020(2) -0.004(2) -0.015(2)
C39 0.084(4) 0.100(4) 0.055(3) -0.009(3) -0.003(3) -0.041(3)
C40 0.059(3) 0.068(3) 0.065(3) -0.012(2) -0.006(2) -0.020(2)
C41 0.082(4) 0.112(5) 0.069(4) 0.001(3) -0.008(3) -0.034(3)
C42 0.049(2) 0.069(3) 0.069(3) -0.021(2) -0.006(2) -0.016(2)
C43 0.066(3) 0.085(4) 0.075(3) -0.001(3) -0.003(3) -0.027(3)
C44 0.067(3) 0.066(3) 0.067(3) -0.014(2) -0.003(3) -0.015(2)
C45 0.069(3) 0.082(4) 0.089(4) 0.004(3) -0.010(3) -0.021(3)
C46 0.050(3) 0.064(3) 0.067(3) -0.013(2) -0.012(2) -0.012(2)
C47 0.124(5) 0.105(5) 0.060(3) -0.017(3) -0.003(3) -0.062(4)
C48 0.041(2) 0.063(3) 0.068(3) -0.022(2) -0.001(2) -0.012(2)
C49 0.059(3) 0.110(5) 0.132(5) -0.058(4) -0.013(3) -0.018(3)
C50 0.058(3) 0.052(3) 0.081(3) -0.014(2) -0.006(2) -0.013(2)
C51 0.097(4) 0.124(5) 0.070(4) -0.026(4) 0.007(3) -0.038(4)
C52 0.054(3) 0.074(3) 0.056(3) -0.011(2) -0.005(2) -0.010(2)
C53 0.064(3) 0.099(4) 0.098(4) 0.003(3) -0.015(3) -0.015(3)
C54 0.051(3) 0.060(3) 0.085(4) -0.018(2) 0.001(2) -0.016(2)
C55 0.079(4) 0.174(6) 0.069(4) -0.006(4) -0.002(3) -0.046(4)
C56 0.045(2) 0.076(3) 0.061(3) -0.022(2) 0.002(2) -0.013(2)
C57 0.069(3) 0.104(5) 0.104(5) -0.003(4) -0.001(3) -0.011(3)
C58 0.055(3) 0.082(3) 0.068(3) -0.022(2) 0.008(2) -0.025(2)
C59 0.142(6) 0.106(5) 0.110(5) -0.042(4) 0.020(4) -0.072(5)
C60 0.068(3) 0.066(3) 0.072(3) -0.019(2) 0.003(3) -0.019(3)
C61 0.192(9) 0.141(6) 0.083(5) -0.047(4) 0.000(5) -0.058(6)
C62 0.065(3) 0.070(3) 0.060(3) -0.018(2) -0.003(2) -0.011(3)
C63 0.104(5) 0.209(8) 0.106(5) -0.088(5) 0.011(4) -0.083(5)
C64 0.068(3) 0.077(3) 0.077(4) -0.026(3) 0.001(3) -0.018(3)
C65 0.146(7) 0.140(6) 0.111(6) -0.019(5) -0.022(5) -0.002(5)
C66 0.068(3) 0.067(3) 0.063(3) -0.001(2) -0.012(2) -0.023(3)
C67 0.056(3) 0.139(5) 0.079(4) -0.057(4) 0.012(3) -0.042(3)
C68 0.059(3) 0.054(3) 0.077(3) -0.012(2) -0.007(2) -0.012(2)
C69 0.075(3) 0.066(3) 0.083(4) -0.013(3) -0.007(3) -0.028(3)
C70 0.059(3) 0.091(4) 0.077(3) -0.017(3) 0.005(2) -0.034(3)
C71 0.046(3) 0.088(4) 0.121(5) -0.041(3) -0.021(3) 0.000(3)
C72 0.085(4) 0.090(4) 0.053(3) -0.019(3) -0.004(3) -0.044(3)
C73 0.065(3) 0.115(4) 0.060(3) 0.001(3) -0.007(3) -0.031(3)
C74 0.069(3) 0.056(3) 0.097(4) -0.018(3) -0.014(3) -0.012(3)
C75 0.065(3) 0.074(4) 0.080(4) -0.004(3) -0.003(3) -0.021(3)
C76 0.057(3) 0.111(4) 0.052(3) -0.024(3) 0.008(2) -0.038(3)
C77 0.055(3) 0.075(3) 0.117(5) -0.034(3) -0.006(3) -0.002(2)
C78 0.056(3) 0.076(3) 0.063(3) -0.017(2) -0.011(2) -0.016(2)
C79 0.094(4) 0.076(4) 0.099(3) -0.014(3) -0.020(3) -0.030(3)
C80 0.047(2) 0.069(3) 0.076(3) -0.029(3) 0.003(2) -0.011(2)
C81 0.105(4) 0.105(4) 0.059(3) -0.014(3) -0.004(3) -0.049(4)
C82 0.068(3) 0.081(4) 0.092(4) -0.001(3) -0.016(3) -0.029(3)
C83 0.068(3) 0.090(4) 0.099(5) -0.024(4) 0.007(3) -0.031(3)
C84 0.061(3) 0.074(4) 0.094(4) -0.030(3) 0.005(3) -0.021(3)
C85 0.060(3) 0.097(4) 0.095(4) -0.024(3) -0.004(3) -0.026(3)
C86 0.047(3) 0.073(3) 0.079(4) -0.023(3) -0.005(2) -0.014(2)
C87 0.057(3) 0.090(4) 0.115(4) -0.043(3) 0.001(3) -0.017(3)
C88 0.056(3) 0.068(3) 0.076(3) -0.017(2) 0.002(2) -0.023(2)
C89 0.070(3) 0.144(5) 0.094(5) -0.058(4) 0.019(3) -0.052(4)
C90 0.051(3) 0.086(3) 0.081(3) -0.017(3) -0.004(2) -0.022(2)
C91 0.071(3) 0.084(4) 0.086(4) -0.018(3) -0.012(3) -0.027(3)
C92 0.052(3) 0.070(4) 0.104(4) -0.033(3) -0.001(3) -0.011(2)
C93 0.094(4) 0.080(4) 0.090(4) -0.014(3) 0.011(3) -0.032(3)
C94 0.059(3) 0.064(3) 0.079(3) -0.006(2) -0.005(2) -0.015(2)
C95 0.072(3) 0.121(5) 0.111(5) -0.053(4) 0.016(3) -0.045(4)
C96 0.069(3) 0.073(3) 0.055(3) -0.017(2) 0.005(2) -0.024(2)
C97 0.075(3) 0.088(4) 0.088(4) -0.010(3) 0.001(3) -0.022(3)
C98 0.070(2) 0.074(3) 0.076(3) -0.004(3) -0.005(3) -0.031(3)
C99 0.058(3) 0.096(4) 0.105(4) -0.048(4) -0.001(3) -0.015(3)
C100 0.066(3) 0.118(5) 0.060(3) -0.032(3) 0.003(2) -0.042(3)
C101 0.081(4) 0.090(4) 0.097(4) -0.025(3) -0.013(3) -0.006(3)
C102 0.063(3) 0.075(3) 0.077(3) -0.002(3) -0.008(3) -0.027(3)
C103 0.071(3) 0.077(4) 0.113(5) -0.004(3) -0.010(3) -0.011(3)
C104 0.068(3) 0.099(4) 0.079(4) -0.014(3) 0.001(3) -0.043(3)
C105 0.098(4) 0.073(4) 0.107(4) -0.018(3) -0.004(3) -0.034(3)
C106 0.058(3) 0.073(3) 0.078(4) -0.027(3) -0.005(3) -0.012(2)
C107 0.125(5) 0.106(5) 0.101(5) -0.037(4) 0.000(4) -0.050(4)
C108 0.062(3) 0.075(4) 0.094(4) -0.021(3) -0.005(3) -0.022(3)
C109 0.080(4) 0.107(5) 0.152(6) -0.056(4) -0.003(4) -0.031(3)
C110 0.071(3) 0.069(3) 0.066(3) 0.001(3) -0.017(3) -0.026(3)
C111 0.075(4) 0.085(4) 0.114(5) -0.038(4) 0.002(3) -0.005(3)
C112 0.070(3) 0.086(4) 0.086(4) -0.003(3) -0.012(3) -0.033(3)
C113 0.097(5) 0.159(7) 0.076(4) -0.009(4) -0.019(3) -0.041(4)
C114 0.048(3) 0.102(4) 0.083(4) -0.038(3) 0.001(2) -0.018(3)
C115 0.079(4) 0.090(4) 0.105(5) -0.029(4) 0.005(3) -0.009(3)
C116 0.066(3) 0.088(4) 0.050(3) -0.021(2) 0.009(2) -0.024(3)
C117 0.070(4) 0.087(4) 0.107(4) -0.010(3) -0.002(3) -0.028(3)
C118 0.069(3) 0.070(3) 0.078(3) -0.014(3) -0.002(3) -0.012(3)
C119 0.117(5) 0.175(7) 0.070(4) -0.035(4) -0.013(4) -0.045(5)
C120 0.062(3) 0.123(5) 0.084(4) -0.036(3) 0.005(3) -0.043(3)
C121 0.066(4) 0.160(6) 0.084(4) -0.011(4) -0.004(3) -0.034(4)
C122 0.058(3) 0.109(4) 0.068(3) -0.023(3) 0.005(2) -0.036(3)
C123 0.165(7) 0.155(6) 0.098(3) -0.012(4) -0.023(5) -0.083(6)
C124 0.061(3) 0.075(4) 0.081(4) -0.004(3) -0.006(2) -0.024(3)
C125 0.145(6) 0.109(5) 0.113(5) -0.010(4) -0.033(4) -0.054(4)
C126 0.085(4) 0.054(3) 0.096(4) -0.018(3) -0.011(3) -0.016(3)
C127 0.078(4) 0.118(5) 0.143(6) 0.003(4) 0.004(4) -0.030(4)
C128 0.048(3) 0.074(4) 0.087(4) -0.015(3) -0.009(2) -0.016(2)
C129 0.110(5) 0.130(6) 0.150(6) -0.065(5) 0.018(5) -0.069(5)
C130 0.059(3) 0.070(3) 0.078(4) -0.019(3) 0.000(3) -0.007(2)
C131 0.094(5) 0.241(10) 0.130(6) -0.043(6) -0.012(5) -0.013(6)
C132 0.047(3) 0.081(4) 0.099(4) -0.017(3) -0.004(3) -0.020(3)

_geom_special_details            
;
 All esds (except the esd in the dihedral angle between two l.s. planes)
 are estimated using the full covariance matrix.  The cell esds are taken
 into account individually in the estimation of esds in distances, angles
 and torsion angles; correlations between esds in cell parameters are only
 used when they are defined by crystal symmetry.  An approximate (isotropic)
 treatment of cell esds is used for estimating esds involving l.s. planes.
;
loop_
_geom_bond_atom_site_label_1
_geom_bond_atom_site_label_2
_geom_bond_distance
_geom_bond_site_symmetry_2
_geom_bond_publ_flag
N1 C6 1.326(5) . ?
N1 C8 1.338(5) . ?
N2 C9 1.463(6) . ?
N2 C99 1.249(7) . ?
N3 C41 1.236(7) . ?
N3 C113 1.475(7) . ?
N4 C34 1.262(5) . ?
N4 C96 1.480(5) . ?
N5 C64 1.323(7) . ?
N5 C107 1.377(7) . ?
N6 C39 1.490(6) . ?
N6 C58 1.451(5) . ?
N6 C116 1.444(6) . ?
N7 C15 1.459(8) . ?
N7 C27 1.423(7) . ?
N7 C59 1.459(8) . ?
N8 C42 1.354(6) . ?
N8 C130 1.332(6) . ?
N9 C13 1.361(7) . ?
N9 C19 1.311(7) . ?
N10 C37 1.472(7) . ?
N10 C71 1.457(6) . ?
N10 C77 1.473(6) . ?
N11 C63 1.475(7) . ?
N11 C89 1.240(7) . ?
N12 C88 1.343(6) . ?
N12 C94 1.353(6) . ?
N13 C57 1.357(7) . ?
N13 C98 1.333(6) . ?
N14 C43 1.454(6) . ?
N14 C110 1.247(6) . ?
N15 H15 0.8800 . ?
N15 C5 1.393(6) . ?
N15 C35 1.337(7) . ?
N16 C48 1.357(5) . ?
N16 C128 1.321(6) . ?
N17 C30 1.333(6) . ?
N17 C93 1.325(7) . ?
N18 C106 1.239(6) . ?
N18 C114 1.463(6) . ?
N19 C29 1.447(8) . ?
N19 C31 1.474(9) . ?
N19 C119 1.431(8) . ?
N20 C76 1.337(6) . ?
N20 C120 1.345(6) . ?
N21 C91 1.246(6) . ?
N21 C101 1.475(7) . ?
N22 C68 1.339(6) . ?
N22 C126 1.347(6) . ?
N23 C51 1.227(7) . ?
N23 C61 1.449(8) . ?
N24 C23 1.340(7) . ?
N24 C108 1.339(7) . ?
N25 C2 1.473(8) . ?
N25 C47 1.265(7) . ?
N26 C62 1.247(6) . ?
N26 C105 1.471(6) . ?
N27 C95 1.244(8) . ?
N27 C129 1.457(8) . ?
N28 C53 1.456(6) . ?
N28 C85 1.255(6) . ?
C1 C8 1.497(6) . ?
C1 C14 1.382(6) . ?
C1 C24 1.403(6) . ?
C2 H2A 0.9900 . ?
C2 H2B 0.9900 . ?
C2 C15 1.519(9) . ?
C3 H3 0.9500 . ?
C3 C11 1.386(8) . ?
C3 C81 1.354(7) . ?
C4 H4 0.9500 . ?
C4 C32 1.403(6) . ?
C4 C36 1.391(6) . ?
C5 H5 0.9500 . ?
C5 C25 1.403(7) . ?
C6 H6 0.9500 . ?
C6 C16 1.376(6) . ?
C7 H7A 0.9800 . ?
C7 H7B 0.9800 . ?
C7 H7C 0.9800 . ?
C7 C70 1.504(7) . ?
C8 C56 1.419(6) . ?
C9 H9A 0.9900 . ?
C9 H9B 0.9900 . ?
C9 C71 1.506(7) . ?
C10 C38 1.380(6) . ?
C10 C40 1.402(6) . ?
C10 C42 1.486(6) . ?
C11 C51 1.462(8) . ?
C11 C107 1.373(8) . ?
C12 H12 0.9500 . ?
C12 C18 1.382(6) . ?
C12 C22 1.385(6) . ?
C13 H13 0.9500 . ?
C13 C73 1.340(8) . ?
C14 H14 0.9500 . ?
C14 C18 1.395(6) . ?
C15 H15A 0.9900 . ?
C15 H15B 0.9900 . ?
C16 C34 1.463(6) . ?
C16 C52 1.401(6) . ?
C17 H17A 0.9800 . ?
C17 H17B 0.9800 . ?
C17 H17C 0.9800 . ?
C17 C122 1.511(7) . ?
C18 C76 1.493(6) . ?
C19 C82 1.494(7) . ?
C19 C121 1.380(8) . ?
C20 H20 0.9500 . ?
C20 C28 1.369(6) . ?
C20 C66 1.411(6) . ?
C21 H21A 0.9800 . ?
C21 H21B 0.9800 . ?
C21 H21C 0.9800 . ?
C21 C56 1.515(6) . ?
C22 C24 1.387(6) . ?
C22 C30 1.499(6) . ?
C23 H23 0.9500 . ?
C23 C83 1.380(8) . ?
C24 H24 0.9500 . ?
C25 C99 1.464(7) . ?
C25 C115 1.385(8) . ?
C26 H26 0.9500 . ?
C26 C50 1.385(6) . ?
C26 C80 1.396(6) . ?
C27 H27A 0.9900 . ?
C27 H27B 0.9900 . ?
C27 C105 1.498(8) . ?
C28 C33 1.522(6) . ?
C28 C68 1.403(6) . ?
C29 H29A 0.9900 . ?
C29 H29B 0.9900 . ?
C29 C63 1.489(9) . ?
C30 C70 1.380(6) . ?
C31 H31A 0.9900 . ?
C31 H31B 0.9900 . ?
C31 C61 1.510(10) . ?
C32 C62 1.469(6) . ?
C32 C128 1.374(6) . ?
C33 H33A 0.9800 . ?
C33 H33B 0.9800 . ?
C33 H33C 0.9800 . ?
C34 H34 0.9500 . ?
C35 C92 1.504(7) . ?
C35 C111 1.379(8) . ?
C36 C48 1.408(6) . ?
C36 C90 1.498(6) . ?
C37 H37A 0.9900 . ?
C37 H37B 0.9900 . ?
C37 C53 1.481(7) . ?
C38 H38 0.9500 . ?
C38 C44 1.380(6) . ?
C39 H39A 0.9900 . ?
C39 H39B 0.9900 . ?
C39 C43 1.494(7) . ?
C40 H40 0.9500 . ?
C40 C54 1.399(6) . ?
C41 H41 0.9500 . ?
C41 C73 1.492(8) . ?
C42 C46 1.403(6) . ?
C43 H43A 0.9900 . ?
C43 H43B 0.9900 . ?
C44 C60 1.377(6) . ?
C44 C64 1.501(7) . ?
C45 H45 0.9500 . ?
C45 C75 1.413(7) . ?
C45 C82 1.382(7) . ?
C46 C78 1.400(6) . ?
C46 C118 1.499(6) . ?
C47 H47 0.9500 . ?
C47 C72 1.477(7) . ?
C48 C80 1.474(6) . ?
C49 H49 0.9500 . ?
C49 C87 1.399(7) . ?
C49 C132 1.381(7) . ?
C50 C68 1.488(6) . ?
C50 C74 1.400(6) . ?
C51 H51 0.9500 . ?
C52 H52 0.9500 . ?
C52 C56 1.360(6) . ?
C53 H53A 0.9900 . ?
C53 H53B 0.9900 . ?
C54 C60 1.382(6) . ?
C54 C88 1.487(6) . ?
C55 H55 0.9500 . ?
C55 C73 1.376(8) . ?
C55 C121 1.427(8) . ?
C57 H57 0.9500 . ?
C57 C69 1.418(7) . ?
C58 H58A 0.9900 . ?
C58 H58B 0.9900 . ?
C58 C114 1.500(6) . ?
C59 H59A 0.9900 . ?
C59 H59B 0.9900 . ?
C59 C129 1.545(9) . ?
C60 H60 0.9500 . ?
C61 H61A 0.9900 . ?
C61 H61B 0.9900 . ?
C62 H62 0.9500 . ?
C63 H63A 0.9900 . ?
C63 H63B 0.9900 . ?
C64 C81 1.408(7) . ?
C65 H65A 0.9800 . ?
C65 H65B 0.9800 . ?
C65 H65C 0.9800 . ?
C65 C111 1.610(9) . ?
C66 C110 1.476(7) . ?
C66 C126 1.356(7) . ?
C67 C89 1.480(8) . ?
C67 C100 1.378(8) . ?
C67 C120 1.387(8) . ?
C69 C91 1.460(7) . ?
C69 C117 1.349(7) . ?
C70 C104 1.386(7) . ?
C71 H71A 0.9900 . ?
C71 H71B 0.9900 . ?
C72 C93 1.351(7) . ?
C72 C104 1.393(7) . ?
C74 H74 0.9500 . ?
C74 C92 1.410(7) . ?
C75 C108 1.489(7) . ?
C75 C124 1.358(7) . ?
C76 C122 1.393(7) . ?
C77 H77A 0.9900 . ?
C77 H77B 0.9900 . ?
C77 C101 1.509(7) . ?
C78 H78 0.9500 . ?
C78 C86 1.402(6) . ?
C79 C97 1.409(8) . ?
C79 C108 1.376(7) . ?
C79 C123 1.554(8) . ?
C80 C84 1.396(6) . ?
C81 C125 1.500(8) . ?
C82 C112 1.374(7) . ?
C83 C95 1.488(8) . ?
C83 C97 1.371(8) . ?
C84 H84 0.9500 . ?
C84 C92 1.360(7) . ?
C85 H85 0.9500 . ?
C85 C132 1.473(7) . ?
C86 C106 1.468(6) . ?
C86 C130 1.372(7) . ?
C87 C88 1.384(7) . ?
C87 C109 1.537(7) . ?
C89 H89 0.9500 . ?
C90 H90A 0.9800 . ?
C90 H90B 0.9800 . ?
C90 H90C 0.9800 . ?
C91 H91 0.9500 . ?
C93 H93 0.9500 . ?
C94 H94 0.9500 . ?
C94 C132 1.372(7) . ?
C95 H95 0.9500 . ?
C96 H96A 0.9900 . ?
C96 H96B 0.9900 . ?
C96 C116 1.528(6) . ?
C97 H97 0.9500 . ?
C98 C102 1.468(7) . ?
C98 C103 1.393(7) . ?
C99 H99 0.9500 . ?
C100 H100 0.9500 . ?
C100 C122 1.402(7) . ?
C101 H10A 0.9900 . ?
C101 H10B 0.9900 . ?
C102 C112 1.415(7) . ?
C102 C124 1.390(7) . ?
C103 C117 1.377(7) . ?
C103 C127 1.533(8) . ?
C104 H104 0.9500 . ?
C105 H10C 0.9900 . ?
C105 H10D 0.9900 . ?
C106 H106 0.9500 . ?
C107 H107 0.9500 . ?
C109 H10E 0.9800 . ?
C109 H10F 0.9800 . ?
C109 H10G 0.9800 . ?
C110 H110 0.9500 . ?
C111 C115 1.365(7) . ?
C112 H112 0.9500 . ?
C113 H11A 0.9900 . ?
C113 H11B 0.9900 . ?
C113 C119 1.513(9) . ?
C114 H11C 0.9900 . ?
C114 H11D 0.9900 . ?
C115 H115 0.9500 . ?
C116 H11E 0.9900 . ?
C116 H11F 0.9900 . ?
C117 H117 0.9500 . ?
C118 H11G 0.9800 . ?
C118 H11H 0.9800 . ?
C118 H11I 0.9800 . ?
C119 H11J 0.9900 . ?
C119 H11K 0.9900 . ?
C120 H120 0.9500 . ?
C121 C131 1.558(9) . ?
C123 H12A 0.9800 . ?
C123 H12B 0.9800 . ?
C123 H12C 0.9800 . ?
C124 H124 0.9500 . ?
C125 H12D 0.9800 . ?
C125 H12E 0.9800 . ?
C125 H12F 0.9800 . ?
C126 H126 0.9500 . ?
C127 H12G 0.9800 . ?
C127 H12H 0.9800 . ?
C127 H12I 0.9800 . ?
C128 H128 0.9500 . ?
C129 H12J 0.9900 . ?
C129 H12K 0.9900 . ?
C130 H130 0.9500 . ?
C131 H13A 0.9800 . ?
C131 H13B 0.9800 . ?
C131 H13C 0.9800 . ?

loop_
_geom_angle_atom_site_label_1
_geom_angle_atom_site_label_2
_geom_angle_atom_site_label_3
_geom_angle
_geom_angle_site_symmetry_1
_geom_angle_site_symmetry_3
_geom_angle_publ_flag
C6 N1 C8 117.9(4) . . ?
C99 N2 C9 118.0(5) . . ?
C41 N3 C113 119.7(6) . . ?
C34 N4 C96 117.2(4) . . ?
C64 N5 C107 117.1(5) . . ?
C58 N6 C39 110.2(4) . . ?
C116 N6 C39 110.9(4) . . ?
C116 N6 C58 111.0(4) . . ?
C15 N7 C59 111.8(5) . . ?
C27 N7 C15 111.5(5) . . ?
C27 N7 C59 111.9(5) . . ?
C130 N8 C42 118.8(4) . . ?
C19 N9 C13 117.5(5) . . ?
C71 N10 C37 111.2(4) . . ?
C71 N10 C77 112.1(4) . . ?
C77 N10 C37 110.7(4) . . ?
C89 N11 C63 116.3(6) . . ?
C88 N12 C94 118.4(4) . . ?
C98 N13 C57 117.7(5) . . ?
C110 N14 C43 119.5(5) . . ?
C5 N15 H15 120.7 . . ?
C35 N15 H15 120.7 . . ?
C35 N15 C5 118.5(5) . . ?
C128 N16 C48 117.3(4) . . ?
C93 N17 C30 118.5(5) . . ?
C106 N18 C114 119.8(4) . . ?
C29 N19 C31 112.4(6) . . ?
C119 N19 C29 110.5(6) . . ?
C119 N19 C31 111.2(6) . . ?
C76 N20 C120 119.5(5) . . ?
C91 N21 C101 117.5(5) . . ?
C68 N22 C126 117.9(4) . . ?
C51 N23 C61 118.8(6) . . ?
C23 N24 C108 118.3(5) . . ?
C47 N25 C2 116.6(6) . . ?
C62 N26 C105 116.9(5) . . ?
C95 N27 C129 117.7(6) . . ?
C85 N28 C53 118.4(5) . . ?
C14 C1 C8 122.4(4) . . ?
C14 C1 C24 119.4(4) . . ?
C24 C1 C8 118.2(4) . . ?
N25 C2 H2A 110.2 . . ?
N25 C2 H2B 110.2 . . ?
N25 C2 C15 107.6(6) . . ?
H2A C2 H2B 108.5 . . ?
C15 C2 H2A 110.2 . . ?
C15 C2 H2B 110.2 . . ?
C11 C3 H3 119.1 . . ?
C81 C3 H3 119.1 . . ?
C81 C3 C11 121.8(5) . . ?
C32 C4 H4 119.6 . . ?
C36 C4 H4 119.6 . . ?
C36 C4 C32 120.9(4) . . ?
N15 C5 H5 119.7 . . ?
N15 C5 C25 120.6(5) . . ?
C25 C5 H5 119.7 . . ?
N1 C6 H6 117.7 . . ?
N1 C6 C16 124.6(4) . . ?
C16 C6 H6 117.7 . . ?
H7A C7 H7B 109.5 . . ?
H7A C7 H7C 109.5 . . ?
H7B C7 H7C 109.5 . . ?
C70 C7 H7A 109.5 . . ?
C70 C7 H7B 109.5 . . ?
C70 C7 H7C 109.5 . . ?
N1 C8 C1 116.1(4) . . ?
N1 C8 C56 122.7(4) . . ?
C56 C8 C1 121.2(4) . . ?
N2 C9 H9A 109.7 . . ?
N2 C9 H9B 109.7 . . ?
N2 C9 C71 109.7(4) . . ?
H9A C9 H9B 108.2 . . ?
C71 C9 H9A 109.7 . . ?
C71 C9 H9B 109.7 . . ?
C38 C10 C40 118.3(4) . . ?
C38 C10 C42 120.3(4) . . ?
C40 C10 C42 121.2(4) . . ?
C3 C11 C51 123.1(6) . . ?
C107 C11 C3 116.9(5) . . ?
C107 C11 C51 120.0(6) . . ?
C18 C12 H12 119.1 . . ?
C18 C12 C22 121.8(4) . . ?
C22 C12 H12 119.1 . . ?
N9 C13 H13 117.5 . . ?
C73 C13 N9 125.0(6) . . ?
C73 C13 H13 117.5 . . ?
C1 C14 H14 119.6 . . ?
C1 C14 C18 120.9(4) . . ?
C18 C14 H14 119.6 . . ?
N7 C15 C2 111.4(6) . . ?
N7 C15 H15A 109.4 . . ?
N7 C15 H15B 109.4 . . ?
C2 C15 H15A 109.4 . . ?
C2 C15 H15B 109.4 . . ?
H15A C15 H15B 108.0 . . ?
C6 C16 C34 122.7(4) . . ?
C6 C16 C52 116.5(4) . . ?
C52 C16 C34 120.9(4) . . ?
H17A C17 H17B 109.5 . . ?
H17A C17 H17C 109.5 . . ?
H17B C17 H17C 109.5 . . ?
C122 C17 H17A 109.5 . . ?
C122 C17 H17B 109.5 . . ?
C122 C17 H17C 109.5 . . ?
C12 C18 C14 118.7(4) . . ?
C12 C18 C76 121.3(4) . . ?
C14 C18 C76 119.8(4) . . ?
N9 C19 C82 115.3(6) . . ?
N9 C19 C121 123.0(5) . . ?
C121 C19 C82 121.7(5) . . ?
C28 C20 H20 119.7 . . ?
C28 C20 C66 120.7(5) . . ?
C66 C20 H20 119.7 . . ?
H21A C21 H21B 109.5 . . ?
H21A C21 H21C 109.5 . . ?
H21B C21 H21C 109.5 . . ?
C56 C21 H21A 109.5 . . ?
C56 C21 H21B 109.5 . . ?
C56 C21 H21C 109.5 . . ?
C12 C22 C24 119.0(4) . . ?
C12 C22 C30 120.1(4) . . ?
C24 C22 C30 120.8(4) . . ?
N24 C23 H23 118.1 . . ?
N24 C23 C83 123.8(6) . . ?
C83 C23 H23 118.1 . . ?
C1 C24 H24 119.9 . . ?
C22 C24 C1 120.3(4) . . ?
C22 C24 H24 119.9 . . ?
C5 C25 C99 120.8(5) . . ?
C115 C25 C5 117.7(5) . . ?
C115 C25 C99 121.6(6) . . ?
C50 C26 H26 118.6 . . ?
C50 C26 C80 122.8(4) . . ?
C80 C26 H26 118.6 . . ?
N7 C27 H27A 108.8 . . ?
N7 C27 H27B 108.8 . . ?
N7 C27 C105 113.9(5) . . ?
H27A C27 H27B 107.7 . . ?
C105 C27 H27A 108.8 . . ?
C105 C27 H27B 108.8 . . ?
C20 C28 C33 118.0(4) . . ?
C20 C28 C68 118.4(4) . . ?
C68 C28 C33 123.6(4) . . ?
N19 C29 H29A 108.9 . . ?
N19 C29 H29B 108.9 . . ?
N19 C29 C63 113.2(6) . . ?
H29A C29 H29B 107.7 . . ?
C63 C29 H29A 108.9 . . ?
C63 C29 H29B 108.9 . . ?
N17 C30 C22 114.6(4) . . ?
N17 C30 C70 122.5(4) . . ?
C70 C30 C22 122.9(5) . . ?
N19 C31 H31A 109.2 . . ?
N19 C31 H31B 109.2 . . ?
N19 C31 C61 112.3(6) . . ?
H31A C31 H31B 107.9 . . ?
C61 C31 H31A 109.2 . . ?
C61 C31 H31B 109.2 . . ?
C4 C32 C62 122.0(4) . . ?
C128 C32 C4 116.2(4) . . ?
C128 C32 C62 121.8(4) . . ?
C28 C33 H33A 109.5 . . ?
C28 C33 H33B 109.5 . . ?
C28 C33 H33C 109.5 . . ?
H33A C33 H33B 109.5 . . ?
H33A C33 H33C 109.5 . . ?
H33B C33 H33C 109.5 . . ?
N4 C34 C16 122.2(4) . . ?
N4 C34 H34 118.9 . . ?
C16 C34 H34 118.9 . . ?
N15 C35 C92 115.6(6) . . ?
N15 C35 C111 123.1(5) . . ?
C111 C35 C92 121.2(5) . . ?
C4 C36 C48 117.0(4) . . ?
C4 C36 C90 118.4(4) . . ?
C48 C36 C90 124.6(4) . . ?
N10 C37 H37A 109.1 . . ?
N10 C37 H37B 109.1 . . ?
N10 C37 C53 112.6(5) . . ?
H37A C37 H37B 107.8 . . ?
C53 C37 H37A 109.1 . . ?
C53 C37 H37B 109.1 . . ?
C10 C38 H38 119.5 . . ?
C10 C38 C44 121.0(4) . . ?
C44 C38 H38 119.5 . . ?
N6 C39 H39A 109.0 . . ?
N6 C39 H39B 109.0 . . ?
N6 C39 C43 112.9(4) . . ?
H39A C39 H39B 107.8 . . ?
C43 C39 H39A 109.0 . . ?
C43 C39 H39B 109.0 . . ?
C10 C40 H40 119.6 . . ?
C54 C40 C10 120.8(4) . . ?
C54 C40 H40 119.6 . . ?
N3 C41 H41 118.8 . . ?
N3 C41 C73 122.4(6) . . ?
C73 C41 H41 118.8 . . ?
N8 C42 C10 114.2(4) . . ?
N8 C42 C46 122.4(4) . . ?
C46 C42 C10 123.4(4) . . ?
N14 C43 C39 109.8(4) . . ?
N14 C43 H43A 109.7 . . ?
N14 C43 H43B 109.7 . . ?
C39 C43 H43A 109.7 . . ?
C39 C43 H43B 109.7 . . ?
H43A C43 H43B 108.2 . . ?
C38 C44 C64 123.1(4) . . ?
C60 C44 C38 120.5(5) . . ?
C60 C44 C64 116.3(4) . . ?
C75 C45 H45 119.2 . . ?
C82 C45 H45 119.2 . . ?
C82 C45 C75 121.7(5) . . ?
C42 C46 C118 124.5(4) . . ?
C78 C46 C42 117.0(4) . . ?
C78 C46 C118 118.5(4) . . ?
N25 C47 H47 119.6 . . ?
N25 C47 C72 120.8(6) . . ?
C72 C47 H47 119.6 . . ?
N16 C48 C36 122.7(4) . . ?
N16 C48 C80 114.1(4) . . ?
C36 C48 C80 123.2(4) . . ?
C87 C49 H49 118.9 . . ?
C132 C49 H49 118.9 . . ?
C132 C49 C87 122.1(5) . . ?
C26 C50 C68 121.4(4) . . ?
C26 C50 C74 117.2(4) . . ?
C74 C50 C68 120.9(4) . . ?
N23 C51 C11 124.4(6) . . ?
N23 C51 H51 117.8 . . ?
C11 C51 H51 117.8 . . ?
C16 C52 H52 119.3 . . ?
C56 C52 C16 121.5(4) . . ?
C56 C52 H52 119.3 . . ?
N28 C53 C37 112.7(5) . . ?
N28 C53 H53A 109.1 . . ?
N28 C53 H53B 109.1 . . ?
C37 C53 H53A 109.1 . . ?
C37 C53 H53B 109.1 . . ?
H53A C53 H53B 107.8 . . ?
C40 C54 C88 120.5(5) . . ?
C60 C54 C40 119.1(4) . . ?
C60 C54 C88 120.2(4) . . ?
C73 C55 H55 120.6 . . ?
C73 C55 C121 118.9(6) . . ?
C121 C55 H55 120.6 . . ?
C8 C56 C21 120.7(4) . . ?
C52 C56 C8 116.8(4) . . ?
C52 C56 C21 122.5(4) . . ?
N13 C57 H57 118.8 . . ?
N13 C57 C69 122.4(5) . . ?
C69 C57 H57 118.8 . . ?
N6 C58 H58A 108.9 . . ?
N6 C58 H58B 108.9 . . ?
N6 C58 C114 113.3(4) . . ?
H58A C58 H58B 107.7 . . ?
C114 C58 H58A 108.9 . . ?
C114 C58 H58B 108.9 . . ?
N7 C59 H59A 109.2 . . ?
N7 C59 H59B 109.2 . . ?
N7 C59 C129 112.2(5) . . ?
H59A C59 H59B 107.9 . . ?
C129 C59 H59A 109.2 . . ?
C129 C59 H59B 109.2 . . ?
C44 C60 C54 120.2(4) . . ?
C44 C60 H60 119.9 . . ?
C54 C60 H60 119.9 . . ?
N23 C61 C31 112.0(7) . . ?
N23 C61 H61A 109.2 . . ?
N23 C61 H61B 109.2 . . ?
C31 C61 H61A 109.2 . . ?
C31 C61 H61B 109.2 . . ?
H61A C61 H61B 107.9 . . ?
N26 C62 C32 122.3(5) . . ?
N26 C62 H62 118.8 . . ?
C32 C62 H62 118.8 . . ?
N11 C63 C29 109.3(6) . . ?
N11 C63 H63A 109.8 . . ?
N11 C63 H63B 109.8 . . ?
C29 C63 H63A 109.8 . . ?
C29 C63 H63B 109.8 . . ?
H63A C63 H63B 108.3 . . ?
N5 C64 C44 116.0(5) . . ?
N5 C64 C81 123.2(5) . . ?
C81 C64 C44 120.8(5) . . ?
H65A C65 H65B 109.5 . . ?
H65A C65 H65C 109.5 . . ?
H65B C65 H65C 109.5 . . ?
C111 C65 H65A 109.5 . . ?
C111 C65 H65B 109.5 . . ?
C111 C65 H65C 109.5 . . ?
C20 C66 C110 121.2(5) . . ?
C126 C66 C20 116.0(5) . . ?
C126 C66 C110 122.7(5) . . ?
C100 C67 C89 122.7(6) . . ?
C100 C67 C120 117.4(5) . . ?
C120 C67 C89 119.8(6) . . ?
N22 C68 C28 121.7(4) . . ?
N22 C68 C50 114.8(4) . . ?
C28 C68 C50 123.5(4) . . ?
C57 C69 C91 121.2(5) . . ?
C117 C69 C57 117.6(5) . . ?
C117 C69 C91 121.2(5) . . ?
C30 C70 C7 120.9(4) . . ?
C30 C70 C104 117.1(5) . . ?
C104 C70 C7 122.0(5) . . ?
N10 C71 C9 114.3(4) . . ?
N10 C71 H71A 108.7 . . ?
N10 C71 H71B 108.7 . . ?
C9 C71 H71A 108.7 . . ?
C9 C71 H71B 108.7 . . ?
H71A C71 H71B 107.6 . . ?
C93 C72 C47 122.5(6) . . ?
C93 C72 C104 116.4(5) . . ?
C104 C72 C47 121.1(5) . . ?
C13 C73 C41 122.2(6) . . ?
C13 C73 C55 117.8(5) . . ?
C55 C73 C41 120.0(6) . . ?
C50 C74 H74 119.3 . . ?
C50 C74 C92 121.3(4) . . ?
C92 C74 H74 119.3 . . ?
C45 C75 C108 121.9(5) . . ?
C124 C75 C45 117.7(5) . . ?
C124 C75 C108 120.2(5) . . ?
N20 C76 C18 114.5(4) . . ?
N20 C76 C122 122.0(5) . . ?
C122 C76 C18 123.4(5) . . ?
N10 C77 H77A 108.9 . . ?
N10 C77 H77B 108.9 . . ?
N10 C77 C101 113.2(4) . . ?
H77A C77 H77B 107.7 . . ?
C101 C77 H77A 108.9 . . ?
C101 C77 H77B 108.9 . . ?
C46 C78 H78 119.8 . . ?
C46 C78 C86 120.4(4) . . ?
C86 C78 H78 119.8 . . ?
C97 C79 C123 118.9(5) . . ?
C108 C79 C97 116.9(6) . . ?
C108 C79 C123 123.7(5) . . ?
C26 C80 C48 120.7(4) . . ?
C26 C80 C84 117.6(4) . . ?
C84 C80 C48 121.5(4) . . ?
C3 C81 C64 117.4(5) . . ?
C3 C81 C125 122.1(5) . . ?
C64 C81 C125 120.5(5) . . ?
C45 C82 C19 121.6(5) . . ?
C112 C82 C19 119.5(5) . . ?
C112 C82 C45 118.8(5) . . ?
C23 C83 C95 120.5(6) . . ?
C97 C83 C23 116.7(5) . . ?
C97 C83 C95 122.7(6) . . ?
C80 C84 H84 118.9 . . ?
C92 C84 C80 122.2(5) . . ?
C92 C84 H84 118.9 . . ?
N28 C85 H85 117.9 . . ?
N28 C85 C132 124.2(5) . . ?
C132 C85 H85 117.9 . . ?
C78 C86 C106 121.2(5) . . ?
C130 C86 C78 117.7(4) . . ?
C130 C86 C106 121.0(4) . . ?
C49 C87 C109 121.9(5) . . ?
C88 C87 C49 116.7(5) . . ?
C88 C87 C109 121.4(5) . . ?
N12 C88 C54 116.4(4) . . ?
N12 C88 C87 122.3(4) . . ?
C87 C88 C54 121.0(4) . . ?
N11 C89 C67 122.2(7) . . ?
N11 C89 H89 118.9 . . ?
C67 C89 H89 118.9 . . ?
C36 C90 H90A 109.5 . . ?
C36 C90 H90B 109.5 . . ?
C36 C90 H90C 109.5 . . ?
H90A C90 H90B 109.5 . . ?
H90A C90 H90C 109.5 . . ?
H90B C90 H90C 109.5 . . ?
N21 C91 C69 123.1(5) . . ?
N21 C91 H91 118.4 . . ?
C69 C91 H91 118.4 . . ?
C74 C92 C35 123.5(5) . . ?
C84 C92 C35 117.3(5) . . ?
C84 C92 C74 118.8(4) . . ?
N17 C93 C72 124.7(5) . . ?
N17 C93 H93 117.7 . . ?
C72 C93 H93 117.7 . . ?
N12 C94 H94 118.1 . . ?
N12 C94 C132 123.9(5) . . ?
C132 C94 H94 118.1 . . ?
N27 C95 C83 121.4(6) . . ?
N27 C95 H95 119.3 . . ?
C83 C95 H95 119.3 . . ?
N4 C96 H96A 109.7 . . ?
N4 C96 H96B 109.7 . . ?
N4 C96 C116 110.0(4) . . ?
H96A C96 H96B 108.2 . . ?
C116 C96 H96A 109.7 . . ?
C116 C96 H96B 109.7 . . ?
C79 C97 H97 119.4 . . ?
C83 C97 C79 121.3(5) . . ?
C83 C97 H97 119.4 . . ?
N13 C98 C102 116.7(4) . . ?
N13 C98 C103 122.2(5) . . ?
C103 C98 C102 121.0(5) . . ?
N2 C99 C25 123.0(6) . . ?
N2 C99 H99 118.5 . . ?
C25 C99 H99 118.5 . . ?
C67 C100 H100 119.5 . . ?
C67 C100 C122 120.9(5) . . ?
C122 C100 H100 119.5 . . ?
N21 C101 C77 108.3(5) . . ?
N21 C101 H10A 110.0 . . ?
N21 C101 H10B 110.0 . . ?
C77 C101 H10A 110.0 . . ?
C77 C101 H10B 110.0 . . ?
H10A C101 H10B 108.4 . . ?
C112 C102 C98 120.2(5) . . ?
C124 C102 C98 122.2(5) . . ?
C124 C102 C112 117.6(5) . . ?
C98 C103 C127 122.9(5) . . ?
C117 C103 C98 118.9(5) . . ?
C117 C103 C127 118.2(5) . . ?
C70 C104 C72 120.9(5) . . ?
C70 C104 H104 119.6 . . ?
C72 C104 H104 119.6 . . ?
N26 C105 C27 109.0(5) . . ?
N26 C105 H10C 109.9 . . ?
N26 C105 H10D 109.9 . . ?
C27 C105 H10C 109.9 . . ?
C27 C105 H10D 109.9 . . ?
H10C C105 H10D 108.3 . . ?
N18 C106 C86 123.2(5) . . ?
N18 C106 H106 118.4 . . ?
C86 C106 H106 118.4 . . ?
N5 C107 H107 118.3 . . ?
C11 C107 N5 123.4(6) . . ?
C11 C107 H107 118.3 . . ?
N24 C108 C75 114.3(5) . . ?
N24 C108 C79 122.8(5) . . ?
C79 C108 C75 122.9(6) . . ?
C87 C109 H10E 109.5 . . ?
C87 C109 H10F 109.5 . . ?
C87 C109 H10G 109.5 . . ?
H10E C109 H10F 109.5 . . ?
H10E C109 H10G 109.5 . . ?
H10F C109 H10G 109.5 . . ?
N14 C110 C66 122.8(5) . . ?
N14 C110 H110 118.6 . . ?
C66 C110 H110 118.6 . . ?
C35 C111 C65 126.1(5) . . ?
C115 C111 C35 118.2(6) . . ?
C115 C111 C65 115.4(6) . . ?
C82 C112 C102 121.2(5) . . ?
C82 C112 H112 119.4 . . ?
C102 C112 H112 119.4 . . ?
N3 C113 H11A 109.4 . . ?
N3 C113 H11B 109.4 . . ?
N3 C113 C119 111.2(6) . . ?
H11A C113 H11B 108.0 . . ?
C119 C113 H11A 109.4 . . ?
C119 C113 H11B 109.4 . . ?
N18 C114 C58 109.8(4) . . ?
N18 C114 H11C 109.7 . . ?
N18 C114 H11D 109.7 . . ?
C58 C114 H11C 109.7 . . ?
C58 C114 H11D 109.7 . . ?
H11C C114 H11D 108.2 . . ?
C25 C115 H115 119.1 . . ?
C111 C115 C25 121.7(6) . . ?
C111 C115 H115 119.1 . . ?
N6 C116 C96 112.4(4) . . ?
N6 C116 H11E 109.1 . . ?
N6 C116 H11F 109.1 . . ?
C96 C116 H11E 109.1 . . ?
C96 C116 H11F 109.1 . . ?
H11E C116 H11F 107.9 . . ?
C69 C117 C103 120.5(5) . . ?
C69 C117 H117 119.7 . . ?
C103 C117 H117 119.7 . . ?
C46 C118 H11G 109.5 . . ?
C46 C118 H11H 109.5 . . ?
C46 C118 H11I 109.5 . . ?
H11G C118 H11H 109.5 . . ?
H11G C118 H11I 109.5 . . ?
H11H C118 H11I 109.5 . . ?
N19 C119 C113 113.7(6) . . ?
N19 C119 H11J 108.8 . . ?
N19 C119 H11K 108.8 . . ?
C113 C119 H11J 108.8 . . ?
C113 C119 H11K 108.8 . . ?
H11J C119 H11K 107.7 . . ?
N20 C120 C67 122.6(6) . . ?
N20 C120 H120 118.7 . . ?
C67 C120 H120 118.7 . . ?
C19 C121 C55 117.7(6) . . ?
C19 C121 C131 125.7(6) . . ?
C55 C121 C131 116.5(7) . . ?
C76 C122 C17 124.0(5) . . ?
C76 C122 C100 117.3(5) . . ?
C100 C122 C17 118.5(5) . . ?
C79 C123 H12A 109.5 . . ?
C79 C123 H12B 109.5 . . ?
C79 C123 H12C 109.5 . . ?
H12A C123 H12B 109.5 . . ?
H12A C123 H12C 109.5 . . ?
H12B C123 H12C 109.5 . . ?
C75 C124 C102 122.9(5) . . ?
C75 C124 H124 118.5 . . ?
C102 C124 H124 118.5 . . ?
C81 C125 H12D 109.5 . . ?
C81 C125 H12E 109.5 . . ?
C81 C125 H12F 109.5 . . ?
H12D C125 H12E 109.5 . . ?
H12D C125 H12F 109.5 . . ?
H12E C125 H12F 109.5 . . ?
N22 C126 C66 125.2(5) . . ?
N22 C126 H126 117.4 . . ?
C66 C126 H126 117.4 . . ?
C103 C127 H12G 109.5 . . ?
C103 C127 H12H 109.5 . . ?
C103 C127 H12I 109.5 . . ?
H12G C127 H12H 109.5 . . ?
H12G C127 H12I 109.5 . . ?
H12H C127 H12I 109.5 . . ?
N16 C128 C32 125.9(4) . . ?
N16 C128 H128 117.0 . . ?
C32 C128 H128 117.0 . . ?
N27 C129 C59 107.5(6) . . ?
N27 C129 H12J 110.2 . . ?
N27 C129 H12K 110.2 . . ?
C59 C129 H12J 110.2 . . ?
C59 C129 H12K 110.2 . . ?
H12J C129 H12K 108.5 . . ?
N8 C130 C86 123.7(4) . . ?
N8 C130 H130 118.2 . . ?
C86 C130 H130 118.2 . . ?
C121 C131 H13A 109.5 . . ?
C121 C131 H13B 109.5 . . ?
C121 C131 H13C 109.5 . . ?
H13A C131 H13B 109.5 . . ?
H13A C131 H13C 109.5 . . ?
H13B C131 H13C 109.5 . . ?
C49 C132 C85 121.0(5) . . ?
C94 C132 C49 116.0(5) . . ?
C94 C132 C85 123.0(5) . . ?

loop_
_geom_torsion_atom_site_label_1
_geom_torsion_atom_site_label_2
_geom_torsion_atom_site_label_3
_geom_torsion_atom_site_label_4
_geom_torsion
_geom_torsion_site_symmetry_1
_geom_torsion_site_symmetry_2
_geom_torsion_site_symmetry_3
_geom_torsion_site_symmetry_4
_geom_torsion_publ_flag
N1 C6 C16 C34 179.0(4) . . . . ?
N1 C6 C16 C52 0.0(7) . . . . ?
N1 C8 C56 C21 177.8(4) . . . . ?
N1 C8 C56 C52 -3.8(6) . . . . ?
N2 C9 C71 N10 74.8(6) . . . . ?
N3 C41 C73 C13 175.8(6) . . . . ?
N3 C41 C73 C55 -4.2(9) . . . . ?
N3 C113 C119 N19 76.9(7) . . . . ?
N4 C96 C116 N6 78.1(5) . . . . ?
N5 C64 C81 C3 -6.3(8) . . . . ?
N5 C64 C81 C125 172.5(6) . . . . ?
N6 C39 C43 N14 77.0(5) . . . . ?
N6 C58 C114 N18 70.4(5) . . . . ?
N7 C27 C105 N26 75.3(6) . . . . ?
N7 C59 C129 N27 70.2(7) . . . . ?
N8 C42 C46 C78 -1.7(7) . . . . ?
N8 C42 C46 C118 175.3(4) . . . . ?
N9 C13 C73 C41 177.5(5) . . . . ?
N9 C13 C73 C55 -2.5(9) . . . . ?
N9 C19 C82 C45 -58.2(7) . . . . ?
N9 C19 C82 C112 119.4(6) . . . . ?
N9 C19 C121 C55 -3.3(10) . . . . ?
N9 C19 C121 C131 -179.9(7) . . . . ?
N10 C37 C53 N28 73.1(6) . . . . ?
N10 C77 C101 N21 78.9(6) . . . . ?
N12 C94 C132 C49 -5.4(8) . . . . ?
N12 C94 C132 C85 174.4(5) . . . . ?
N13 C57 C69 C91 176.0(5) . . . . ?
N13 C57 C69 C117 -5.8(9) . . . . ?
N13 C98 C102 C112 126.8(6) . . . . ?
N13 C98 C102 C124 -55.2(7) . . . . ?
N13 C98 C103 C117 -6.6(9) . . . . ?
N13 C98 C103 C127 174.8(6) . . . . ?
N15 C5 C25 C99 177.2(4) . . . . ?
N15 C5 C25 C115 -3.0(8) . . . . ?
N15 C35 C92 C74 -46.5(7) . . . . ?
N15 C35 C92 C84 140.3(5) . . . . ?
N15 C35 C111 C65 169.1(6) . . . . ?
N15 C35 C111 C115 -3.6(9) . . . . ?
N16 C48 C80 C26 -35.8(6) . . . . ?
N16 C48 C80 C84 139.1(4) . . . . ?
N17 C30 C70 C7 179.3(5) . . . . ?
N17 C30 C70 C104 0.4(7) . . . . ?
N19 C29 C63 N11 70.5(8) . . . . ?
N19 C31 C61 N23 79.1(8) . . . . ?
N20 C76 C122 C17 173.6(4) . . . . ?
N20 C76 C122 C100 -2.1(7) . . . . ?
N24 C23 C83 C95 172.5(5) . . . . ?
N24 C23 C83 C97 -3.2(8) . . . . ?
N25 C2 C15 N7 78.7(8) . . . . ?
N25 C47 C72 C93 -2.1(8) . . . . ?
N25 C47 C72 C104 175.5(5) . . . . ?
N28 C85 C132 C49 -179.9(5) . . . . ?
N28 C85 C132 C94 0.3(9) . . . . ?
C1 C8 C56 C21 -0.8(7) . . . . ?
C1 C8 C56 C52 177.6(4) . . . . ?
C1 C14 C18 C12 -0.1(7) . . . . ?
C1 C14 C18 C76 174.9(4) . . . . ?
C2 N25 C47 C72 179.9(5) . . . . ?
C3 C11 C51 N23 175.2(7) . . . . ?
C3 C11 C107 N5 -4.0(10) . . . . ?
C4 C32 C62 N26 -9.1(7) . . . . ?
C4 C32 C128 N16 0.9(7) . . . . ?
C4 C36 C48 N16 -0.6(6) . . . . ?
C4 C36 C48 C80 179.7(4) . . . . ?
C5 N15 C35 C92 -177.8(4) . . . . ?
C5 N15 C35 C111 4.1(8) . . . . ?
C5 C25 C99 N2 -1.2(8) . . . . ?
C5 C25 C115 C111 3.6(9) . . . . ?
C6 N1 C8 C1 -178.0(4) . . . . ?
C6 N1 C8 C56 3.3(6) . . . . ?
C6 C16 C34 N4 3.0(7) . . . . ?
C6 C16 C52 C56 -0.5(7) . . . . ?
C7 C70 C104 C72 -179.3(5) . . . . ?
C8 N1 C6 C16 -1.4(6) . . . . ?
C8 C1 C14 C18 -179.0(4) . . . . ?
C8 C1 C24 C22 -179.6(4) . . . . ?
C9 N2 C99 C25 -177.9(5) . . . . ?
C10 C38 C44 C60 0.4(7) . . . . ?
C10 C38 C44 C64 -175.5(4) . . . . ?
C10 C40 C54 C60 1.0(7) . . . . ?
C10 C40 C54 C88 176.4(4) . . . . ?
C10 C42 C46 C78 179.5(4) . . . . ?
C10 C42 C46 C118 -3.4(7) . . . . ?
C11 C3 C81 C64 3.6(9) . . . . ?
C11 C3 C81 C125 -175.3(6) . . . . ?
C12 C18 C76 N20 136.8(5) . . . . ?
C12 C18 C76 C122 -39.5(7) . . . . ?
C12 C22 C24 C1 -2.4(6) . . . . ?
C12 C22 C30 N17 77.9(6) . . . . ?
C12 C22 C30 C70 -101.5(6) . . . . ?
C13 N9 C19 C82 -177.0(5) . . . . ?
C13 N9 C19 C121 2.5(9) . . . . ?
C14 C1 C8 N1 -76.7(6) . . . . ?
C14 C1 C8 C56 102.0(5) . . . . ?
C14 C1 C24 C22 2.1(6) . . . . ?
C14 C18 C76 N20 -38.1(6) . . . . ?
C14 C18 C76 C122 145.7(5) . . . . ?
C15 N7 C27 C105 81.5(6) . . . . ?
C15 N7 C59 C129 -150.9(5) . . . . ?
C16 C52 C56 C8 2.3(7) . . . . ?
C16 C52 C56 C21 -179.4(5) . . . . ?
C18 C12 C22 C24 1.4(7) . . . . ?
C18 C12 C22 C30 -176.8(4) . . . . ?
C18 C76 C122 C17 -10.5(7) . . . . ?
C18 C76 C122 C100 173.8(4) . . . . ?
C19 N9 C13 C73 0.5(9) . . . . ?
C19 C82 C112 C102 -178.0(5) . . . . ?
C20 C28 C68 N22 -3.6(7) . . . . ?
C20 C28 C68 C50 175.7(4) . . . . ?
C20 C66 C110 N14 -2.2(7) . . . . ?
C20 C66 C126 N22 -2.5(7) . . . . ?
C22 C12 C18 C14 -0.2(7) . . . . ?
C22 C12 C18 C76 -175.1(4) . . . . ?
C22 C30 C70 C7 -1.3(7) . . . . ?
C22 C30 C70 C104 179.8(4) . . . . ?
C23 N24 C108 C75 -175.9(4) . . . . ?
C23 N24 C108 C79 3.9(8) . . . . ?
C23 C83 C95 N27 -178.5(6) . . . . ?
C23 C83 C97 C79 1.7(8) . . . . ?
C24 C1 C8 N1 105.0(5) . . . . ?
C24 C1 C8 C56 -76.3(5) . . . . ?
C24 C1 C14 C18 -0.8(7) . . . . ?
C24 C22 C30 N17 -100.3(5) . . . . ?
C24 C22 C30 C70 80.3(6) . . . . ?
C26 C50 C68 N22 131.1(5) . . . . ?
C26 C50 C68 C28 -48.3(7) . . . . ?
C26 C50 C74 C92 -0.2(7) . . . . ?
C26 C80 C84 C92 -0.2(7) . . . . ?
C27 N7 C15 C2 -148.2(6) . . . . ?
C27 N7 C59 C129 83.2(6) . . . . ?
C28 C20 C66 C110 -177.2(4) . . . . ?
C28 C20 C66 C126 2.8(7) . . . . ?
C29 N19 C31 C61 -151.9(6) . . . . ?
C29 N19 C119 C113 84.3(7) . . . . ?
C30 N17 C93 C72 0.0(8) . . . . ?
C30 C22 C24 C1 175.9(4) . . . . ?
C30 C70 C104 C72 -0.4(7) . . . . ?
C31 N19 C29 C63 81.8(7) . . . . ?
C31 N19 C119 C113 -150.2(6) . . . . ?
C32 C4 C36 C48 -0.8(6) . . . . ?
C32 C4 C36 C90 -178.9(4) . . . . ?
C33 C28 C68 N22 176.8(4) . . . . ?
C33 C28 C68 C50 -3.9(7) . . . . ?
C34 N4 C96 C116 -106.6(5) . . . . ?
C34 C16 C52 C56 -179.6(4) . . . . ?
C35 N15 C5 C25 -0.7(7) . . . . ?
C35 C111 C115 C25 -0.4(9) . . . . ?
C36 C4 C32 C62 177.4(4) . . . . ?
C36 C4 C32 C128 0.7(6) . . . . ?
C36 C48 C80 C26 143.9(4) . . . . ?
C36 C48 C80 C84 -41.1(7) . . . . ?
C37 N10 C71 C9 -153.9(4) . . . . ?
C37 N10 C77 C101 77.2(5) . . . . ?
C38 C10 C40 C54 -3.1(7) . . . . ?
C38 C10 C42 N8 -38.1(6) . . . . ?
C38 C10 C42 C46 140.8(5) . . . . ?
C38 C44 C60 C54 -2.6(7) . . . . ?
C38 C44 C64 N5 -88.1(6) . . . . ?
C38 C44 C64 C81 94.2(6) . . . . ?
C39 N6 C58 C114 -156.8(4) . . . . ?
C39 N6 C116 C96 79.8(4) . . . . ?
C40 C10 C38 C44 2.4(7) . . . . ?
C40 C10 C42 N8 137.2(4) . . . . ?
C40 C10 C42 C46 -44.0(6) . . . . ?
C40 C54 C60 C44 1.8(7) . . . . ?
C40 C54 C88 N12 128.9(5) . . . . ?
C40 C54 C88 C87 -57.4(7) . . . . ?
C41 N3 C113 C119 -123.0(7) . . . . ?
C42 N8 C130 C86 -0.6(7) . . . . ?
C42 C10 C38 C44 177.7(4) . . . . ?
C42 C10 C40 C54 -178.4(4) . . . . ?
C42 C46 C78 C86 0.9(6) . . . . ?
C43 N14 C110 C66 -179.7(4) . . . . ?
C44 C64 C81 C3 171.2(5) . . . . ?
C44 C64 C81 C125 -10.0(8) . . . . ?
C45 C75 C108 N24 135.9(5) . . . . ?
C45 C75 C108 C79 -43.8(8) . . . . ?
C45 C75 C124 C102 1.5(8) . . . . ?
C45 C82 C112 C102 -0.4(8) . . . . ?
C46 C78 C86 C106 177.4(4) . . . . ?
C46 C78 C86 C130 0.0(7) . . . . ?
C47 N25 C2 C15 -95.6(8) . . . . ?
C47 C72 C93 N17 177.7(5) . . . . ?
C47 C72 C104 C70 -177.5(5) . . . . ?
C48 N16 C128 C32 -2.3(7) . . . . ?
C48 C80 C84 C92 -175.3(5) . . . . ?
C49 C87 C88 N12 -8.2(8) . . . . ?
C49 C87 C88 C54 178.5(5) . . . . ?
C50 C26 C80 C48 177.4(4) . . . . ?
C50 C26 C80 C84 2.3(7) . . . . ?
C50 C74 C92 C35 -170.9(5) . . . . ?
C50 C74 C92 C84 2.2(8) . . . . ?
C51 N23 C61 C31 -102.7(8) . . . . ?
C51 C11 C107 N5 175.6(6) . . . . ?
C52 C16 C34 N4 -177.9(4) . . . . ?
C53 N28 C85 C132 -174.6(5) . . . . ?
C57 N13 C98 C102 -176.6(5) . . . . ?
C57 N13 C98 C103 8.2(9) . . . . ?
C57 C69 C91 N21 -11.7(8) . . . . ?
C57 C69 C117 C103 7.5(9) . . . . ?
C58 N6 C39 C43 86.6(5) . . . . ?
C58 N6 C116 C96 -157.5(4) . . . . ?
C59 N7 C15 C2 85.7(6) . . . . ?
C59 N7 C27 C105 -152.4(5) . . . . ?
C60 C44 C64 N5 95.8(6) . . . . ?
C60 C44 C64 C81 -81.9(6) . . . . ?
C60 C54 C88 N12 -55.7(6) . . . . ?
C60 C54 C88 C87 118.0(6) . . . . ?
C61 N23 C51 C11 177.9(6) . . . . ?
C62 N26 C105 C27 -153.9(5) . . . . ?
C62 C32 C128 N16 -175.8(4) . . . . ?
C63 N11 C89 C67 -177.8(5) . . . . ?
C64 N5 C107 C11 1.5(9) . . . . ?
C64 C44 C60 C54 173.6(4) . . . . ?
C65 C111 C115 C25 -173.9(6) . . . . ?
C66 C20 C28 C33 179.7(4) . . . . ?
C66 C20 C28 C68 0.0(6) . . . . ?
C67 C100 C122 C17 -177.5(4) . . . . ?
C67 C100 C122 C76 -1.5(7) . . . . ?
C68 N22 C126 C66 -0.9(8) . . . . ?
C68 C50 C74 C92 171.6(5) . . . . ?
C71 N10 C37 C53 83.4(5) . . . . ?
C71 N10 C77 C101 -158.1(5) . . . . ?
C73 C55 C121 C19 1.1(9) . . . . ?
C73 C55 C121 C131 178.0(6) . . . . ?
C74 C50 C68 N22 -40.4(6) . . . . ?
C74 C50 C68 C28 140.2(5) . . . . ?
C75 C45 C82 C19 -179.8(5) . . . . ?
C75 C45 C82 C112 2.7(8) . . . . ?
C76 N20 C120 C67 0.2(7) . . . . ?
C77 N10 C37 C53 -151.3(4) . . . . ?
C77 N10 C71 C9 81.7(5) . . . . ?
C78 C86 C106 N18 -16.8(7) . . . . ?
C78 C86 C130 N8 -0.2(7) . . . . ?
C80 C26 C50 C68 -173.8(4) . . . . ?
C80 C26 C50 C74 -2.0(7) . . . . ?
C80 C84 C92 C35 171.6(5) . . . . ?
C80 C84 C92 C74 -1.9(8) . . . . ?
C81 C3 C11 C51 -178.4(6) . . . . ?
C81 C3 C11 C107 1.3(9) . . . . ?
C82 C19 C121 C55 176.2(5) . . . . ?
C82 C19 C121 C131 -0.4(10) . . . . ?
C82 C45 C75 C108 -179.0(5) . . . . ?
C82 C45 C75 C124 -3.2(8) . . . . ?
C85 N28 C53 C37 -123.1(6) . . . . ?
C87 C49 C132 C85 -177.0(5) . . . . ?
C87 C49 C132 C94 2.8(9) . . . . ?
C88 N12 C94 C132 1.1(7) . . . . ?
C88 C54 C60 C44 -173.6(4) . . . . ?
C89 N11 C63 C29 -135.7(6) . . . . ?
C89 C67 C100 C122 -179.0(4) . . . . ?
C89 C67 C120 N20 179.5(4) . . . . ?
C90 C36 C48 N16 177.4(4) . . . . ?
C90 C36 C48 C80 -2.3(7) . . . . ?
C91 N21 C101 C77 -112.2(6) . . . . ?
C91 C69 C117 C103 -174.3(5) . . . . ?
C92 C35 C111 C65 -8.9(9) . . . . ?
C92 C35 C111 C115 178.4(5) . . . . ?
C93 N17 C30 C22 -179.7(5) . . . . ?
C93 N17 C30 C70 -0.3(8) . . . . ?
C93 C72 C104 C70 0.2(7) . . . . ?
C94 N12 C88 C54 179.6(4) . . . . ?
C94 N12 C88 C87 6.0(7) . . . . ?
C95 N27 C129 C59 -137.1(6) . . . . ?
C95 C83 C97 C79 -173.9(5) . . . . ?
C96 N4 C34 C16 -177.2(4) . . . . ?
C97 C79 C108 N24 -5.2(8) . . . . ?
C97 C79 C108 C75 174.6(5) . . . . ?
C97 C83 C95 N27 -3.1(8) . . . . ?
C98 N13 C57 C69 -2.0(9) . . . . ?
C98 C102 C112 C82 176.9(5) . . . . ?
C98 C102 C124 C75 -177.5(5) . . . . ?
C98 C103 C117 C69 -1.8(9) . . . . ?
C99 N2 C9 C71 -120.7(5) . . . . ?
C99 C25 C115 C111 -176.6(5) . . . . ?
C100 C67 C89 N11 -8.9(8) . . . . ?
C100 C67 C120 N20 -3.7(7) . . . . ?
C101 N21 C91 C69 -176.2(5) . . . . ?
C102 C98 C103 C117 178.5(5) . . . . ?
C102 C98 C103 C127 -0.1(9) . . . . ?
C103 C98 C102 C112 -58.0(7) . . . . ?
C103 C98 C102 C124 120.0(6) . . . . ?
C104 C72 C93 N17 0.0(8) . . . . ?
C105 N26 C62 C32 -174.5(4) . . . . ?
C106 N18 C114 C58 -119.3(5) . . . . ?
C106 C86 C130 N8 -177.6(4) . . . . ?
C107 N5 C64 C44 -173.8(5) . . . . ?
C107 N5 C64 C81 3.8(8) . . . . ?
C107 C11 C51 N23 -4.5(10) . . . . ?
C108 N24 C23 C83 0.5(8) . . . . ?
C108 C75 C124 C102 177.4(5) . . . . ?
C108 C79 C97 C83 2.2(8) . . . . ?
C109 C87 C88 N12 170.8(5) . . . . ?
C109 C87 C88 C54 -2.5(8) . . . . ?
C110 N14 C43 C39 -138.2(5) . . . . ?
C110 C66 C126 N22 177.6(4) . . . . ?
C111 C35 C92 C74 131.6(6) . . . . ?
C111 C35 C92 C84 -41.5(7) . . . . ?
C112 C102 C124 C75 0.6(7) . . . . ?
C113 N3 C41 C73 179.9(5) . . . . ?
C114 N18 C106 C86 179.8(4) . . . . ?
C115 C25 C99 N2 178.9(5) . . . . ?
C116 N6 C39 C43 -150.2(4) . . . . ?
C116 N6 C58 C114 80.0(5) . . . . ?
C117 C69 C91 N21 170.3(6) . . . . ?
C118 C46 C78 C86 -176.3(4) . . . . ?
C119 N19 C29 C63 -153.4(6) . . . . ?
C119 N19 C31 C61 83.7(7) . . . . ?
C120 N20 C76 C18 -173.5(4) . . . . ?
C120 N20 C76 C122 2.8(7) . . . . ?
C120 C67 C89 N11 167.6(5) . . . . ?
C120 C67 C100 C122 4.3(7) . . . . ?
C121 C19 C82 C45 122.3(7) . . . . ?
C121 C19 C82 C112 -60.1(8) . . . . ?
C121 C55 C73 C13 1.5(9) . . . . ?
C121 C55 C73 C41 -178.4(5) . . . . ?
C123 C79 C97 C83 -169.6(5) . . . . ?
C123 C79 C108 N24 166.2(6) . . . . ?
C123 C79 C108 C75 -14.0(9) . . . . ?
C124 C75 C108 N24 -39.7(7) . . . . ?
C124 C75 C108 C79 140.5(5) . . . . ?
C124 C102 C112 C82 -1.2(8) . . . . ?
C126 N22 C68 C28 4.0(7) . . . . ?
C126 N22 C68 C50 -175.4(4) . . . . ?
C126 C66 C110 N14 177.7(5) . . . . ?
C127 C103 C117 C69 176.9(6) . . . . ?
C128 N16 C48 C36 2.1(7) . . . . ?
C128 N16 C48 C80 -178.2(4) . . . . ?
C128 C32 C62 N26 167.4(5) . . . . ?
C129 N27 C95 C83 177.7(5) . . . . ?
C130 N8 C42 C10 -179.6(4) . . . . ?
C130 N8 C42 C46 1.6(7) . . . . ?
C130 C86 C106 N18 160.5(5) . . . . ?
C132 C49 C87 C88 3.6(9) . . . . ?
C132 C49 C87 C109 -175.4(6) . . . . ?

_smtbx_masks_special_details     
;
A solvent mask was calculated and 265 electrons were 
found in a volume of 960\%A^3^ in 4 voids per unit cell. 
This is consistent with the presence of 
1[CHCl3], 1[CCl3] per Asymmetric Unit 
which account for 232 electrons 
per unit cell.
;
loop_
_smtbx_masks_void_nr
_smtbx_masks_void_average_x
_smtbx_masks_void_average_y
_smtbx_masks_void_average_z
_smtbx_masks_void_volume
_smtbx_masks_void_count_electrons
_smtbx_masks_void_content
1 0.000 0.000 0.000 676.2 195.5 '2 CCl3,1 CHCl3'
2 0.000 0.000 0.500 226.2 60.7 '1 CHCl3'
3 0.184 0.322 0.281 15.8 3.7 ?
4 0.280 0.706 0.729 12.6 0.0 ?
5 0.459 0.450 0.593 25.6 0.0 ?
6 0.541 0.550 0.407 25.6 0.0 ?
7 0.720 0.294 0.271 12.6 0.0 ?
8 0.816 0.678 0.719 15.8 3.7 ?

_smtbx_masks_void_probe_radius   1.2
_smtbx_masks_void_truncation_radius 1.2
_shelx_res_file                  
;
TITL 240909_th_1454_a.res in P-1
    240909_th_1454.res
    created by SHELXL-2018/3 at 14:19:44 on 25-Apr-2025
REM Old TITL 240909_TH_1454 in P-1 #2
REM SHELXT solution in P-1: R1 0.258, Rweak 0.037, Alpha 0.087
REM <I/s> 0.000 for 0 systematic absences, Orientation as input
REM Formula found by SHELXT: C144 N19 O3
CELL 1.34139 13.0765 17.2821 30.4781 75.352 81.6 71.934
ZERR 2 0.0008 0.0011 0.0019 0.002 0.002 0.002
LATT 1
SFAC C H Cl N
DISP C 0.0137 0.0067 57.1
DISP Cl 0.3281 0.5435 4223.4548
DISP H -0 0 0.6481
DISP N 0.0241 0.0134 109.9
UNIT 268 268 12 56
DELU 0.001 0.001 N13 C98
DELU 0.001 0.001 C79 C123
DELU 0.001 0.002 N15 C35

L.S. 20 0 0
PLAN  47
SIZE 0.02 0.03 0.2
TEMP -103.15
CONF
BOND
list 4
MORE -1
BOND $H
HTAB
ABIN
fmap 2 53
acta
OMIT 1 -1 1
OMIT 3 5 2
REM <olex2.extras>
REM <HklSrc "%.\\240909_TH_1454.hkl">
REM </olex2.extras>

WGHT    0.187000
FVAR       0.31896
N1    4    0.272522    0.512291    0.352629    11.00000    0.04570    0.07704 =
         0.05661   -0.01058    0.00161   -0.01824
N2    4    1.358873   -0.052128    0.347349    11.00000    0.05798    0.07970 =
         0.11858   -0.04476   -0.00689   -0.01260
N3    4    0.490489    0.364513   -0.028239    11.00000    0.07802    0.14076 =
         0.07860   -0.00726   -0.01504   -0.03760
N4    4    0.188130    0.478945    0.493259    11.00000    0.06268    0.07175 =
         0.05452   -0.01220    0.00105   -0.02375
N5    4    0.484577    0.082186    0.197656    11.00000    0.12528    0.10210 =
         0.07964   -0.02515   -0.00015   -0.05064
N6    4    0.130643    0.330722    0.563156    11.00000    0.06052    0.07527 =
         0.05945   -0.01435    0.00291   -0.02563
N7    4    0.878231    0.873299    0.170640    11.00000    0.10865    0.08256 =
         0.08196   -0.02293   -0.00301   -0.04492
N8    4    0.339323    0.241840    0.354420    11.00000    0.05998    0.06459 =
         0.06992   -0.00874   -0.00986   -0.00974
N9    4    0.668418    0.398031    0.089258    11.00000    0.07234    0.10173 =
         0.11034   -0.01833   -0.02006   -0.01872
N10   4    1.367431   -0.215339    0.321899    11.00000    0.05407    0.07934 =
         0.09267   -0.02554   -0.01046   -0.01039
N11   4    0.210736    0.325836    0.066445    11.00000    0.09201    0.19300 =
         0.08381   -0.06371    0.00280   -0.06921
N12   4    0.823173   -0.072242    0.322036    11.00000    0.06358    0.06935 =
         0.06853   -0.01129   -0.00435   -0.01505
N13   4    1.145788    0.126577    0.172911    11.00000    0.07438    0.09625 =
         0.11637   -0.00312    0.00876   -0.01858
N14   4    0.372143    0.241955    0.574547    11.00000    0.06955    0.08549 =
         0.07305   -0.00269   -0.00928   -0.03252
N15   4    1.089635    0.124268    0.397091    11.00000    0.06999    0.10172 =
         0.09884   -0.04349   -0.01208   -0.01669
AFIX  43
H15   2    1.071500    0.121966    0.426257    11.00000   -1.20000
AFIX   0
N16   4    0.719971    0.523303    0.336013    11.00000    0.05648    0.06390 =
         0.08716   -0.01458   -0.00287   -0.01823
N17   4    0.532954    0.668633    0.185615    11.00000    0.07019    0.07866 =
         0.10930   -0.01788    0.00816   -0.01883
N18   4    0.105783    0.253665    0.488694    11.00000    0.06227    0.08124 =
         0.06920   -0.02454   -0.00647   -0.01508
N19   4    0.336543    0.252701   -0.011019    11.00000    0.10064    0.15059 =
         0.07674   -0.04026   -0.00100   -0.05499
N20   4    0.326991    0.353734    0.201342    11.00000    0.06844    0.11310 =
         0.06657   -0.02605    0.00299   -0.04452
N21   4    1.281617   -0.131261    0.226789    11.00000    0.07998    0.08732 =
         0.11428   -0.02407    0.00029   -0.00647
N22   4    0.664178    0.205691    0.459688    11.00000    0.06781    0.06303 =
         0.09230   -0.01453    0.00508   -0.02111
N23   4    0.488456    0.109715    0.055823    11.00000    0.15592    0.13267 =
         0.07788   -0.04582   -0.00514   -0.04816
N24   4    1.020110    0.448980    0.190458    11.00000    0.06461    0.09521 =
         0.09528   -0.02454    0.00574   -0.02557
N25   4    0.728073    0.822328    0.122939    11.00000    0.16995    0.12591 =
         0.07794    0.00428   -0.03623   -0.09406
N26   4    0.800786    0.777087    0.260591    11.00000    0.08912    0.06991 =
         0.08723   -0.01017   -0.01273   -0.02640
N27   4    1.061482    0.722850    0.161112    11.00000    0.10953    0.10187 =
         0.13321   -0.04234    0.02768   -0.05590
N28   4    1.138891   -0.209710    0.364660    11.00000    0.05601    0.09127 =
         0.09120   -0.00368   -0.01302   -0.01621
C1    1    0.395338    0.480016    0.288495    11.00000    0.04303    0.07805 =
         0.05850   -0.02058    0.00289   -0.01512
C2    1    0.801466    0.873264    0.101627    11.00000    0.21981    0.14244 =
         0.08671    0.02431   -0.04068   -0.12895
AFIX  23
H2A   2    0.774078    0.910902    0.072834    11.00000   -1.20000
H2B   2    0.874148    0.836862    0.094790    11.00000   -1.20000
AFIX   0
C3    1    0.557499    0.204961    0.136547    11.00000    0.10696    0.12277 =
         0.07143   -0.00659   -0.00087   -0.05478
AFIX  43
H3    2    0.583417    0.246965    0.115676    11.00000   -1.20000
AFIX   0
C4    1    0.879419    0.602969    0.304174    11.00000    0.05612    0.07188 =
         0.06194   -0.02546    0.00398   -0.02097
AFIX  43
H4    2    0.933310    0.631044    0.293601    11.00000   -1.20000
AFIX   0
C5    1    1.176364    0.063338    0.382577    11.00000    0.05539    0.08243 =
         0.11504   -0.04356   -0.00946   -0.01501
AFIX  43
H5    2    1.217001    0.019110    0.404378    11.00000   -1.20000
AFIX   0
C6    1    0.246193    0.501931    0.396983    11.00000    0.04612    0.06531 =
         0.06092   -0.01636    0.00338   -0.01326
AFIX  43
H6    2    0.179629    0.536975    0.406797    11.00000   -1.20000
AFIX   0
C7    1    0.738321    0.465623    0.227836    11.00000    0.06114    0.09224 =
         0.12603    0.00491    0.00519   -0.02310
AFIX 137
H7A   2    0.697297    0.451217    0.256756    11.00000   -1.50000
H7B   2    0.813345    0.457083    0.233473    11.00000   -1.50000
H7C   2    0.736170    0.429964    0.207782    11.00000   -1.50000
AFIX   0
C8    1    0.367241    0.464238    0.338732    11.00000    0.04413    0.07506 =
         0.05276   -0.02082    0.00005   -0.02512
C9    1    1.452630   -0.108421    0.327912    11.00000    0.04482    0.08585 =
         0.12140   -0.04604   -0.00197   -0.00180
AFIX  23
H9A   2    1.519589   -0.104329    0.337478    11.00000   -1.20000
H9B   2    1.454653   -0.092152    0.294302    11.00000   -1.20000
AFIX   0
C10   1    0.483643    0.126302    0.337997    11.00000    0.04762    0.06509 =
         0.06691   -0.01508   -0.00507   -0.01573
C11   1    0.517983    0.153049    0.119946    11.00000    0.09524    0.10997 =
         0.07075   -0.03059    0.00247   -0.03382
C12   1    0.454513    0.510167    0.196188    11.00000    0.05562    0.09809 =
         0.05308   -0.02257    0.00868   -0.02904
AFIX  43
H12   2    0.474953    0.520286    0.164508    11.00000   -1.20000
AFIX   0
C13   1    0.582284    0.410124    0.065509    11.00000    0.07036    0.10895 =
         0.09710   -0.01609   -0.01656   -0.01374
AFIX  43
H13   2    0.514711    0.444317    0.075049    11.00000   -1.20000
AFIX   0
C14   1    0.349515    0.452492    0.259502    11.00000    0.04232    0.10313 =
         0.05656   -0.02646    0.00400   -0.02930
AFIX  43
H14   2    0.297409    0.423149    0.271460    11.00000   -1.20000
AFIX   0
C15   1    0.806885    0.923851    0.134906    11.00000    0.18130    0.10983 =
         0.09938    0.00628   -0.03240   -0.09474
AFIX  23
H15A  2    0.833399    0.971903    0.118342    11.00000   -1.20000
H15B  2    0.733598    0.945933    0.148817    11.00000   -1.20000
AFIX   0
C16   1    0.308564    0.443954    0.429797    11.00000    0.05356    0.05696 =
         0.05575   -0.01302   -0.00206   -0.01691
C17   1    0.307498    0.560449    0.117490    11.00000    0.07345    0.11993 =
         0.07221   -0.02116   -0.00847   -0.03747
AFIX 137
H17A  2    0.292420    0.591705    0.141549    11.00000   -1.50000
H17B  2    0.250742    0.585223    0.096146    11.00000   -1.50000
H17C  2    0.377341    0.562649    0.101256    11.00000   -1.50000
AFIX   0
C18   1    0.378745    0.467218    0.212924    11.00000    0.04805    0.09792 =
         0.05797   -0.02457   -0.00083   -0.02527
C19   1    0.761824    0.351308    0.075878    11.00000    0.06852    0.08984 =
         0.08883   -0.00647   -0.00705   -0.02935
C20   1    0.551390    0.295615    0.523220    11.00000    0.06893    0.07076 =
         0.05868   -0.00724   -0.00732   -0.02155
AFIX  43
H20   2    0.513858    0.325727    0.545649    11.00000   -1.20000
AFIX   0
C21   1    0.541608    0.345761    0.351640    11.00000    0.06597    0.10282 =
         0.07340   -0.02279   -0.00215    0.00287
AFIX 137
H21A  2    0.593333    0.378327    0.340760    11.00000   -1.50000
H21B  2    0.527868    0.325168    0.326564    11.00000   -1.50000
H21C  2    0.571323    0.298360    0.376217    11.00000   -1.50000
AFIX   0
C22   1    0.501453    0.538858    0.224378    11.00000    0.04842    0.06876 =
         0.06614   -0.01870    0.00511   -0.02077
C23   1    1.042975    0.511530    0.201773    11.00000    0.06266    0.11916 =
         0.08925   -0.03030    0.00217   -0.03421
AFIX  43
H23   2    1.057094    0.504891    0.232415    11.00000   -1.20000
AFIX   0
C24   1    0.473252    0.522391    0.270763    11.00000    0.05546    0.07855 =
         0.05347   -0.01457   -0.00353   -0.02411
AFIX  43
H24   2    0.506848    0.539885    0.290602    11.00000   -1.20000
AFIX   0
C25   1    1.204266    0.066680    0.336050    11.00000    0.06520    0.08594 =
         0.10479   -0.04110   -0.00443   -0.01719
C26   1    0.766037    0.375586    0.405775    11.00000    0.05087    0.07207 =
         0.07102   -0.02518   -0.00248   -0.01259
AFIX  43
H26   2    0.703812    0.418394    0.412286    11.00000   -1.20000
AFIX   0
C27   1    0.843115    0.899346    0.212405    11.00000    0.10166    0.07969 =
         0.09645   -0.02921   -0.00716   -0.03618
AFIX  23
H27A  2    0.817510    0.961068    0.205868    11.00000   -1.20000
H27B  2    0.905452    0.881415    0.231239    11.00000   -1.20000
AFIX   0
C28   1    0.635633    0.318374    0.496592    11.00000    0.06243    0.05634 =
         0.06573    0.00108   -0.01365   -0.02537
C29   1    0.220377    0.282803   -0.003981    11.00000    0.10271    0.20767 =
         0.10538   -0.07556   -0.00683   -0.07162
AFIX  23
H29A  2    0.187178    0.254025   -0.019690    11.00000   -1.20000
H29B  2    0.196751    0.343215   -0.017934    11.00000   -1.20000
AFIX   0
C30   1    0.579098    0.589022    0.204618    11.00000    0.06045    0.08009 =
         0.05214   -0.02312    0.00445   -0.02583
C31   1    0.374626    0.162179   -0.008705    11.00000    0.15022    0.16978 =
         0.09524   -0.05666   -0.01601   -0.06526
AFIX  23
H31A  2    0.373483    0.152002   -0.039145    11.00000   -1.20000
H31B  2    0.324736    0.134872    0.012523    11.00000   -1.20000
AFIX   0
C32   1    0.772052    0.644545    0.294145    11.00000    0.05365    0.06462 =
         0.05862   -0.02170   -0.00123   -0.01164
C33   1    0.665217    0.392300    0.504147    11.00000    0.08518    0.08050 =
         0.06958   -0.01733    0.00488   -0.03974
AFIX 137
H33A  2    0.743801    0.381260    0.500685    11.00000   -1.50000
H33B  2    0.638629    0.400653    0.534865    11.00000   -1.50000
H33C  2    0.632273    0.442588    0.481754    11.00000   -1.50000
AFIX   0
C34   1    0.276973    0.435637    0.478443    11.00000    0.06227    0.06706 =
         0.05608   -0.01675   -0.00151   -0.01975
AFIX  43
H34   2    0.324937    0.396323    0.499583    11.00000   -1.20000
AFIX   0
C35   1    1.034544    0.186339    0.365720    11.00000    0.06122    0.07546 =
         0.12167   -0.03669   -0.00888   -0.01732
C36   1    0.907955    0.521199    0.329389    11.00000    0.04758    0.07252 =
         0.05654   -0.02303   -0.00136   -0.01414
C37   1    1.328813   -0.283967    0.351280    11.00000    0.05220    0.08779 =
         0.10951   -0.01513   -0.02555    0.00051
AFIX  23
H37A  2    1.389732   -0.325940    0.367486    11.00000   -1.20000
H37B  2    1.302880   -0.311430    0.332098    11.00000   -1.20000
AFIX   0
C38   1    0.463322    0.142239    0.292928    11.00000    0.05145    0.06901 =
         0.07111   -0.02050   -0.00418   -0.01489
AFIX  43
H38   2    0.394002    0.175180    0.283449    11.00000   -1.20000
AFIX   0
C39   1    0.188861    0.290065    0.605300    11.00000    0.08449    0.09958 =
         0.05466   -0.00862   -0.00263   -0.04063
AFIX  23
H39A  2    0.137508    0.272948    0.630338    11.00000   -1.20000
H39B  2    0.216241    0.331142    0.613904    11.00000   -1.20000
AFIX   0
C40   1    0.587803    0.080199    0.350723    11.00000    0.05883    0.06801 =
         0.06494   -0.01193   -0.00576   -0.02036
AFIX  43
H40   2    0.604415    0.070887    0.381288    11.00000   -1.20000
AFIX   0
C41   1    0.487022    0.390526    0.006327    11.00000    0.08170    0.11215 =
         0.06881    0.00075   -0.00751   -0.03357
AFIX  43
H41   2    0.419120    0.419918    0.018460    11.00000   -1.20000
AFIX   0
C42   1    0.399107    0.162935    0.371164    11.00000    0.04943    0.06896 =
         0.06894   -0.02052   -0.00622   -0.01603
C43   1    0.281154    0.215397    0.599936    11.00000    0.06550    0.08526 =
         0.07513   -0.00102   -0.00338   -0.02748
AFIX  23
H43A  2    0.302392    0.180880    0.630250    11.00000   -1.20000
H43B  2    0.259128    0.181048    0.583613    11.00000   -1.20000
AFIX   0
C44   1    0.542171    0.111054    0.261408    11.00000    0.06695    0.06646 =
         0.06695   -0.01430   -0.00349   -0.01546
C45   1    0.882930    0.401699    0.111751    11.00000    0.06872    0.08212 =
         0.08886    0.00425   -0.01035   -0.02148
AFIX  43
H45   2    0.845277    0.457351    0.098223    11.00000   -1.20000
AFIX   0
C46   1    0.380696    0.119600    0.415773    11.00000    0.04996    0.06414 =
         0.06747   -0.01261   -0.01194   -0.01243
C47   1    0.771353    0.748213    0.143459    11.00000    0.12396    0.10479 =
         0.05965   -0.01652   -0.00303   -0.06236
AFIX  43
H47   2    0.847550    0.728404    0.144372    11.00000   -1.20000
AFIX   0
C48   1    0.824419    0.483203    0.344646    11.00000    0.04114    0.06258 =
         0.06839   -0.02155   -0.00144   -0.01178
C49   1    0.941918   -0.006330    0.361494    11.00000    0.05939    0.11023 =
         0.13244   -0.05782   -0.01298   -0.01812
AFIX  43
H49   2    0.982907    0.016955    0.375050    11.00000   -1.20000
AFIX   0
C50   1    0.777206    0.294795    0.430701    11.00000    0.05803    0.05170 =
         0.08058   -0.01443   -0.00584   -0.01305
C51   1    0.516545    0.158179    0.071402    11.00000    0.09689    0.12392 =
         0.07048   -0.02587    0.00712   -0.03795
AFIX  43
H51   2    0.538864    0.201991    0.050524    11.00000   -1.20000
AFIX   0
C52   1    0.406270    0.393094    0.414344    11.00000    0.05398    0.07361 =
         0.05629   -0.01061   -0.00502   -0.01047
AFIX  43
H52   2    0.452093    0.352520    0.435863    11.00000   -1.20000
AFIX   0
C53   1    1.240630   -0.255134    0.385038    11.00000    0.06358    0.09948 =
         0.09845    0.00317   -0.01535   -0.01540
AFIX  23
H53A  2    1.230653   -0.304054    0.408554    11.00000   -1.20000
H53B  2    1.261486   -0.218558    0.400228    11.00000   -1.20000
AFIX   0
C54   1    0.667561    0.047747    0.318956    11.00000    0.05118    0.06004 =
         0.08495   -0.01788    0.00070   -0.01620
C55   1    0.683988    0.330526    0.014598    11.00000    0.07882    0.17401 =
         0.06885   -0.00586   -0.00155   -0.04571
AFIX  43
H55   2    0.690207    0.307357   -0.011143    11.00000   -1.20000
AFIX   0
C56   1    0.436956    0.400524    0.369231    11.00000    0.04530    0.07632 =
         0.06051   -0.02246    0.00219   -0.01294
C57   1    1.193831    0.046139    0.192947    11.00000    0.06872    0.10423 =
         0.10437   -0.00298   -0.00096   -0.01064
AFIX  43
H57   2    1.269935    0.024835    0.188578    11.00000   -1.20000
AFIX   0
C58   1    0.048305    0.291420    0.561686    11.00000    0.05530    0.08196 =
         0.06755   -0.02190    0.00778   -0.02490
AFIX  23
H58A  2   -0.016653    0.315031    0.580565    11.00000   -1.20000
H58B  2    0.074970    0.230972    0.575127    11.00000   -1.20000
AFIX   0
C59   1    0.990424    0.871461    0.156747    11.00000    0.14209    0.10608 =
         0.11050   -0.04214    0.02028   -0.07151
AFIX  23
H59A  2    1.004843    0.919345    0.164333    11.00000   -1.20000
H59B  2    1.002497    0.877556    0.123369    11.00000   -1.20000
AFIX   0
C60   1    0.642987    0.062759    0.274437    11.00000    0.06845    0.06648 =
         0.07224   -0.01919    0.00270   -0.01910
AFIX  43
H60   2    0.695834    0.039679    0.252749    11.00000   -1.20000
AFIX   0
C61   1    0.487362    0.123533    0.006972    11.00000    0.19249    0.14071 =
         0.08271   -0.04675    0.00050   -0.05818
AFIX  23
H61A  2    0.519189    0.069613   -0.002313    11.00000   -1.20000
H61B  2    0.532556    0.160726   -0.008078    11.00000   -1.20000
AFIX   0
C62   1    0.738984    0.732013    0.269223    11.00000    0.06466    0.07027 =
         0.06022   -0.01829   -0.00321   -0.01128
AFIX  43
H62   2    0.668005    0.755026    0.259342    11.00000   -1.20000
AFIX   0
C63   1    0.180667    0.269361    0.044892    11.00000    0.10375    0.20946 =
         0.10621   -0.08786    0.01146   -0.08337
AFIX  23
H63A  2    0.101281    0.280601    0.047672    11.00000   -1.20000
H63B  2    0.212854    0.210667    0.060387    11.00000   -1.20000
AFIX   0
C64   1    0.526888    0.131440    0.211486    11.00000    0.06829    0.07681 =
         0.07652   -0.02641    0.00063   -0.01834
C65   1    0.981090    0.253526    0.280367    11.00000    0.14629    0.14047 =
         0.11079   -0.01869   -0.02204   -0.00189
AFIX 137
H65A  2    1.017444    0.294884    0.263148    11.00000   -1.50000
H65B  2    0.911615    0.282005    0.294174    11.00000   -1.50000
H65C  2    0.969070    0.222245    0.259849    11.00000   -1.50000
AFIX   0
C66   1    0.519709    0.227873    0.517697    11.00000    0.06791    0.06669 =
         0.06269   -0.00070   -0.01178   -0.02251
C67   1    0.277569    0.344762    0.130501    11.00000    0.05553    0.13883 =
         0.07938   -0.05745    0.01248   -0.04169
C68   1    0.689496    0.272792    0.463751    11.00000    0.05926    0.05382 =
         0.07679   -0.01242   -0.00748   -0.01179
C69   1    1.134508   -0.007258    0.220173    11.00000    0.07482    0.06557 =
         0.08314   -0.01313   -0.00660   -0.02785
C70   1    0.689435    0.555573    0.205573    11.00000    0.05910    0.09139 =
         0.07711   -0.01710    0.00544   -0.03446
C71   1    1.446135   -0.196759    0.343803    11.00000    0.04554    0.08760 =
         0.12130   -0.04057   -0.02124    0.00016
AFIX  23
H71A  2    1.518123   -0.235228    0.338159    11.00000   -1.20000
H71B  2    1.427756   -0.207804    0.377044    11.00000   -1.20000
AFIX   0
C72   1    0.704760    0.692135    0.166012    11.00000    0.08539    0.09011 =
         0.05306   -0.01899   -0.00369   -0.04400
C73   1    0.585559    0.377464    0.029695    11.00000    0.06490    0.11534 =
         0.06045    0.00095   -0.00713   -0.03089
C74   1    0.868022    0.232673    0.419308    11.00000    0.06936    0.05640 =
         0.09719   -0.01822   -0.01381   -0.01163
AFIX  43
H74   2    0.878241    0.176617    0.435826    11.00000   -1.20000
AFIX   0
C75   1    0.968786    0.387702    0.138732    11.00000    0.06518    0.07397 =
         0.08047   -0.00414   -0.00285   -0.02137
C76   1    0.335074    0.430704    0.182923    11.00000    0.05748    0.11088 =
         0.05205   -0.02439    0.00815   -0.03780
C77   1    1.410006   -0.234061    0.277072    11.00000    0.05530    0.07473 =
         0.11726   -0.03371   -0.00579   -0.00171
AFIX  23
H77A  2    1.455567   -0.292700    0.281461    11.00000   -1.20000
H77B  2    1.456403   -0.197827    0.261989    11.00000   -1.20000
AFIX   0
C78   1    0.298687    0.162394    0.443298    11.00000    0.05599    0.07627 =
         0.06268   -0.01688   -0.01097   -0.01597
AFIX  43
H78   2    0.284160    0.135697    0.473872    11.00000   -1.20000
AFIX   0
C79   1    1.009926    0.525904    0.113562    11.00000    0.09431    0.07629 =
         0.09932   -0.01415   -0.01965   -0.02953
C80   1    0.842254    0.396861    0.371490    11.00000    0.04722    0.06876 =
         0.07563   -0.02858    0.00317   -0.01089
C81   1    0.560151    0.197408    0.181714    11.00000    0.10496    0.10518 =
         0.05923   -0.01352   -0.00428   -0.04853
C82   1    0.852354    0.336481    0.104546    11.00000    0.06849    0.08088 =
         0.09224   -0.00057   -0.01610   -0.02891
C83   1    1.047191    0.585004    0.171488    11.00000    0.06804    0.08990 =
         0.09867   -0.02357    0.00744   -0.03058
C84   1    0.931053    0.332480    0.361406    11.00000    0.06072    0.07362 =
         0.09351   -0.02964    0.00500   -0.02146
AFIX  43
H84   2    0.983759    0.345569    0.338119    11.00000   -1.20000
AFIX   0
C85   1    1.093731   -0.136761    0.369900    11.00000    0.05988    0.09708 =
         0.09471   -0.02359   -0.00355   -0.02624
AFIX  43
H85   2    1.131060   -0.112561    0.384686    11.00000   -1.20000
AFIX   0
C86   1    0.237893    0.244402    0.426000    11.00000    0.04719    0.07308 =
         0.07935   -0.02333   -0.00516   -0.01435
C87   1    0.838266    0.041544    0.349182    11.00000    0.05744    0.08984 =
         0.11481   -0.04332    0.00091   -0.01684
C88   1    0.779515    0.003155    0.331995    11.00000    0.05568    0.06768 =
         0.07603   -0.01653    0.00160   -0.02266
C89   1    0.247715    0.294770    0.104241    11.00000    0.06972    0.14434 =
         0.09374   -0.05754    0.01864   -0.05198
AFIX  43
H89   2    0.257186    0.236983    0.116744    11.00000   -1.20000
AFIX   0
C90   1    1.023509    0.480641    0.339710    11.00000    0.05119    0.08551 =
         0.08068   -0.01720   -0.00416   -0.02213
AFIX 137
H90A  2    1.026984    0.443396    0.369961    11.00000   -1.50000
H90B  2    1.058368    0.523667    0.339004    11.00000   -1.50000
H90C  2    1.060771    0.448328    0.316917    11.00000   -1.50000
AFIX   0
C91   1    1.187419   -0.095016    0.238921    11.00000    0.07140    0.08413 =
         0.08622   -0.01773   -0.01181   -0.02739
AFIX  43
H91   2    1.148141   -0.125950    0.261443    11.00000   -1.20000
AFIX   0
C92   1    0.944606    0.251629    0.383821    11.00000    0.05171    0.07037 =
         0.10441   -0.03332   -0.00118   -0.01115
C93   1    0.595895    0.717309    0.167130    11.00000    0.09407    0.07968 =
         0.08975   -0.01434    0.01068   -0.03157
AFIX  43
H93   2    0.562066    0.773931    0.153709    11.00000   -1.20000
AFIX   0
C94   1    0.925144   -0.114855    0.333055    11.00000    0.05855    0.06376 =
         0.07902   -0.00636   -0.00524   -0.01469
AFIX  43
H94   2    0.956085   -0.167704    0.325433    11.00000   -1.20000
AFIX   0
C95   1    1.059797    0.655533    0.187766    11.00000    0.07154    0.12103 =
         0.11084   -0.05332    0.01598   -0.04458
AFIX  43
H95   2    1.066706    0.649006    0.219190    11.00000   -1.20000
AFIX   0
C96   1    0.167431    0.467746    0.543200    11.00000    0.06921    0.07293 =
         0.05533   -0.01685    0.00538   -0.02416
AFIX  23
H96A  2    0.140285    0.522971    0.551256    11.00000   -1.20000
H96B  2    0.235481    0.437034    0.557993    11.00000   -1.20000
AFIX   0
C97   1    1.031852    0.590964    0.127075    11.00000    0.07545    0.08770 =
         0.08820   -0.01012    0.00127   -0.02183
AFIX  43
H97   2    1.036091    0.639922    0.104978    11.00000   -1.20000
AFIX   0
C98   1    1.038659    0.154277    0.178401    11.00000    0.06970    0.07405 =
         0.07619   -0.00434   -0.00459   -0.03102
C99   1    1.298362    0.004926    0.320634    11.00000    0.05838    0.09582 =
         0.10539   -0.04815   -0.00095   -0.01488
AFIX  43
H99   2    1.314088    0.008418    0.288881    11.00000   -1.20000
AFIX   0
C100  1    0.280243    0.425775    0.112544    11.00000    0.06616    0.11787 =
         0.06034   -0.03175    0.00271   -0.04181
AFIX  43
H100  2    0.261277    0.451606    0.082260    11.00000   -1.20000
AFIX   0
C101  1    1.322802   -0.221362    0.246385    11.00000    0.08117    0.09012 =
         0.09714   -0.02526   -0.01317   -0.00561
AFIX  23
H10A  2    1.352429   -0.252004    0.221809    11.00000   -1.20000
H10B  2    1.263626   -0.242819    0.263983    11.00000   -1.20000
AFIX   0
C102  1    0.988137    0.239987    0.154290    11.00000    0.06288    0.07519 =
         0.07737   -0.00239   -0.00820   -0.02734
C103  1    0.977472    0.107333    0.208164    11.00000    0.07100    0.07745 =
         0.11277   -0.00381   -0.00997   -0.01077
C104  1    0.752130    0.608803    0.185960    11.00000    0.06805    0.09910 =
         0.07911   -0.01365    0.00096   -0.04319
AFIX  43
H104  2    0.828428    0.588178    0.186125    11.00000   -1.20000
AFIX   0
C105  1    0.754760    0.865522    0.239179    11.00000    0.09850    0.07324 =
         0.10684   -0.01848   -0.00413   -0.03352
AFIX  23
H10C  2    0.720171    0.897455    0.262834    11.00000   -1.20000
H10D  2    0.699177    0.871094    0.218834    11.00000   -1.20000
AFIX   0
C106  1    0.148607    0.289113    0.453693    11.00000    0.05807    0.07274 =
         0.07785   -0.02734   -0.00483   -0.01168
AFIX  43
H106  2    0.122399    0.348086    0.444319    11.00000   -1.20000
AFIX   0
C107  1    0.479501    0.094449    0.151498    11.00000    0.12462    0.10606 =
         0.10128   -0.03662   -0.00047   -0.05008
AFIX  43
H107  2    0.447741    0.060627    0.140938    11.00000   -1.20000
AFIX   0
C108  1    1.000971    0.457760    0.147222    11.00000    0.06234    0.07512 =
         0.09356   -0.02096   -0.00464   -0.02175
C109  1    0.792294    0.132749    0.353709    11.00000    0.07991    0.10730 =
         0.15250   -0.05641   -0.00268   -0.03075
AFIX 137
H10E  2    0.740991    0.163524    0.330499    11.00000   -1.50000
H10F  2    0.851238    0.158349    0.349534    11.00000   -1.50000
H10G  2    0.755344    0.134520    0.383979    11.00000   -1.50000
AFIX   0
C110  1    0.425999    0.204991    0.544757    11.00000    0.07051    0.06909 =
         0.06649    0.00130   -0.01717   -0.02644
AFIX  43
H110  2    0.405835    0.160188    0.539250    11.00000   -1.20000
AFIX   0
C111  1    1.055234    0.190199    0.319670    11.00000    0.07462    0.08533 =
         0.11356   -0.03779    0.00181   -0.00550
C112  1    0.904266    0.256356    0.125751    11.00000    0.06991    0.08632 =
         0.08564   -0.00275   -0.01239   -0.03274
AFIX  43
H112  2    0.883454    0.211142    0.121162    11.00000   -1.20000
AFIX   0
C113  1    0.389982    0.379417   -0.049654    11.00000    0.09728    0.15916 =
         0.07630   -0.00935   -0.01903   -0.04064
AFIX  23
H11A  2    0.392841    0.415562   -0.080446    11.00000   -1.20000
H11B  2    0.327978    0.408888   -0.031447    11.00000   -1.20000
AFIX   0
C114  1    0.017314    0.302867    0.514468    11.00000    0.04768    0.10209 =
         0.08279   -0.03835    0.00134   -0.01811
AFIX  23
H11C  2   -0.048163    0.284802    0.515938    11.00000   -1.20000
H11D  2    0.000848    0.362607    0.499004    11.00000   -1.20000
AFIX   0
C115  1    1.139725    0.130025    0.305529    11.00000    0.07897    0.08954 =
         0.10504   -0.02936    0.00520   -0.00875
AFIX  43
H115  2    1.154650    0.131644    0.273908    11.00000   -1.20000
AFIX   0
C116  1    0.084352    0.419201    0.560280    11.00000    0.06585    0.08751 =
         0.05005   -0.02124    0.00889   -0.02405
AFIX  23
H11E  2    0.052717    0.428564    0.590716    11.00000   -1.20000
H11F  2    0.025422    0.440736    0.539470    11.00000   -1.20000
AFIX   0
C117  1    1.028040    0.026536    0.229196    11.00000    0.06959    0.08741 =
         0.10703   -0.01003   -0.00174   -0.02806
AFIX  43
H117  2    0.987635   -0.005657    0.250224    11.00000   -1.20000
AFIX   0
C118  1    0.439032    0.030299    0.434833    11.00000    0.06927    0.07007 =
         0.07767   -0.01396   -0.00207   -0.01150
AFIX 137
H11G  2    0.452447   -0.001750    0.411211    11.00000   -1.50000
H11H  2    0.394866    0.007027    0.460506    11.00000   -1.50000
H11I  2    0.507920    0.027238    0.445244    11.00000   -1.50000
AFIX   0
C119  1    0.373836    0.298262   -0.053120    11.00000    0.11738    0.17477 =
         0.07026   -0.03459   -0.01329   -0.04484
AFIX  23
H11J  2    0.321031    0.310450   -0.075922    11.00000   -1.20000
H11K  2    0.443063    0.262776   -0.064171    11.00000   -1.20000
AFIX   0
C120  1    0.298718    0.311629    0.175803    11.00000    0.06223    0.12320 =
         0.08417   -0.03587    0.00503   -0.04266
AFIX  43
H120  2    0.293013    0.257070    0.189319    11.00000   -1.20000
AFIX   0
C121  1    0.776567    0.317245    0.038267    11.00000    0.06565    0.15960 =
         0.08448   -0.01085   -0.00390   -0.03386
C122  1    0.310566    0.470643    0.138339    11.00000    0.05818    0.10907 =
         0.06838   -0.02320    0.00520   -0.03595
C123  1    1.012804    0.529268    0.061967    11.00000    0.16466    0.15500 =
         0.09816   -0.01238   -0.02328   -0.08282
AFIX 137
H12A  2    0.938918    0.547518    0.052605    11.00000   -1.50000
H12B  2    1.049439    0.473670    0.056132    11.00000   -1.50000
H12C  2    1.051869    0.568738    0.044630    11.00000   -1.50000
AFIX   0
C124  1    1.017480    0.307720    0.159440    11.00000    0.06072    0.07516 =
         0.08148   -0.00430   -0.00643   -0.02355
AFIX  43
H124  2    1.074124    0.297630    0.178286    11.00000   -1.20000
AFIX   0
C125  1    0.594912    0.257339    0.200036    11.00000    0.14459    0.10853 =
         0.11290   -0.01049   -0.03293   -0.05435
AFIX 137
H12D  2    0.626317    0.293105    0.174997    11.00000   -1.50000
H12E  2    0.648835    0.226107    0.222120    11.00000   -1.50000
H12F  2    0.532295    0.291961    0.214963    11.00000   -1.50000
AFIX   0
C126  1    0.580309    0.185827    0.486392    11.00000    0.08464    0.05442 =
         0.09589   -0.01789   -0.01120   -0.01624
AFIX  43
H126  2    0.562167    0.138600    0.483026    11.00000   -1.20000
AFIX   0
C127  1    0.855331    0.140890    0.217860    11.00000    0.07793    0.11782 =
         0.14279    0.00342    0.00447   -0.02997
AFIX 137
H12G  2    0.836952    0.199762    0.219156    11.00000   -1.50000
H12H  2    0.832882    0.108761    0.247038    11.00000   -1.50000
H12I  2    0.818060    0.135602    0.193586    11.00000   -1.50000
AFIX   0
C128  1    0.698582    0.600223    0.311018    11.00000    0.04839    0.07380 =
         0.08668   -0.01474   -0.00894   -0.01579
AFIX  43
H128  2    0.625785    0.627348    0.304082    11.00000   -1.20000
AFIX   0
C129  1    1.070036    0.789623    0.180206    11.00000    0.10976    0.13021 =
         0.15023   -0.06478    0.01766   -0.06907
AFIX  23
H12J  2    1.144606    0.794327    0.174635    11.00000   -1.20000
H12K  2    1.051576    0.777964    0.213435    11.00000   -1.20000
AFIX   0
C130  1    0.261778    0.280384    0.381644    11.00000    0.05893    0.07047 =
         0.07791   -0.01868    0.00005   -0.00696
AFIX  43
H130  2    0.220710    0.335897    0.369680    11.00000   -1.20000
AFIX   0
C131  1    0.884982    0.261189    0.020578    11.00000    0.09423    0.24062 =
         0.12952   -0.04270   -0.01233   -0.01325
AFIX 137
H13A  2    0.941209    0.289451    0.016570    11.00000   -1.50000
H13B  2    0.875987    0.250965   -0.008627    11.00000   -1.50000
H13C  2    0.905937    0.207894    0.042668    11.00000   -1.50000
AFIX   0
C132  1    0.986536   -0.086293    0.354581    11.00000    0.04695    0.08091 =
         0.09918   -0.01664   -0.00407   -0.02029
HKLF 4


REM  240909_th_1454_a.res in P-1
REM wR2 = 0.3302, GooF = S = 1.006, Restrained GooF = 1.006 for all data
REM R1 = 0.0922 for 9946 Fo > 4sig(Fo) and 0.1713 for all 21558 data
REM 1453 parameters refined using 3 restraints

END

WGHT      0.1874      0.0000

REM Instructions for potential hydrogen bonds
EQIV $1 x+1, y-1, z
HTAB C101 N17_$1
EQIV $2 x, y+1, z
HTAB C105 N12_$2

REM Highest difference peak  0.412,  deepest hole -0.324,  1-sigma level  0.060
Q1    1   0.9143  0.1766  0.2596  11.00000  0.05    0.41
Q2    1   1.0800  0.0997  0.1555  11.00000  0.05    0.35
Q3    1   1.0284  0.3795  0.2424  11.00000  0.05    0.34
Q4    1   1.1362  0.0134  0.1775  11.00000  0.05    0.32
Q5    1   1.0761  0.0944  0.4411  11.00000  0.05    0.30
Q6    1   1.0661  0.4599  0.0379  11.00000  0.05    0.30
Q7    1   1.5246 -0.4602  0.4042  11.00000  0.05    0.30
Q8    1   0.8276 -0.0017  0.3838  11.00000  0.05    0.29
Q9    1   0.9426 -0.0574  0.4012  11.00000  0.05    0.27
Q10   1   0.6110  0.1207  0.1821  11.00000  0.05    0.27
Q11   1   0.9091  0.2404 -0.0357  11.00000  0.05    0.27
Q12   1   0.0283  0.1629  0.5363  11.00000  0.05    0.26
Q13   1   1.1586  0.0270  0.4222  11.00000  0.05    0.26
Q14   1   1.0971  0.5036  0.0218  11.00000  0.05    0.26
Q15   1   0.1005  0.1436  0.5208  11.00000  0.05    0.25
Q16   1   0.6406  0.3431  0.1201  11.00000  0.05    0.25
Q17   1   0.7468  0.1036  0.5045  11.00000  0.05    0.24
Q18   1   0.3220  0.3210 -0.0194  11.00000  0.05    0.24
Q19   1   1.0122  0.1207  0.2395  11.00000  0.05    0.24
Q20   1   0.7734  0.3884  0.0389  11.00000  0.05    0.23
Q21   1   0.6967  0.9161  0.1007  11.00000  0.05    0.23
Q22   1   0.6693  0.2833 -0.0768  11.00000  0.05    0.23
Q23   1   1.1074  0.6652  0.3200  11.00000  0.05    0.23
Q24   1   0.6146  0.2916 -0.0672  11.00000  0.05    0.23
Q25   1   0.6266  0.3490  0.1615  11.00000  0.05    0.22
Q26   1   0.4815  0.8598  0.1584  11.00000  0.05    0.22
Q27   1   1.0370  0.7515  0.1191  11.00000  0.05    0.22
Q28   1   0.2181  0.3605  0.2592  11.00000  0.05    0.22
Q29   1   0.5753  0.2974 -0.0742  11.00000  0.05    0.22
Q30   1   0.3668  0.0864  0.2315  11.00000  0.05    0.21
Q31   1   0.3787  0.2669  0.5785  11.00000  0.05    0.21
Q32   1   0.9123  0.4562  0.0540  11.00000  0.05    0.21
Q33   1   1.3104 -0.2966  0.1975  11.00000  0.05    0.20
Q34   1   1.0537  0.8222  0.1360  11.00000  0.05    0.20
Q35   1   0.8994  0.1666  0.0421  11.00000  0.05    0.20
Q36   1   0.1208  0.2274  0.5026  11.00000  0.05    0.20
Q37   1   1.1338  0.3994  0.2631  11.00000  0.05    0.20
Q38   1   0.5496  0.3569  0.0863  11.00000  0.05    0.20
Q39   1   0.6162  0.8744  0.1227  11.00000  0.05    0.20
Q40   1   0.6764  0.2155 -0.0641  11.00000  0.05    0.20
Q41   1   0.3586  0.0457  0.0425  11.00000  0.05    0.19
Q42   1   0.3877  0.4468 -0.0565  11.00000  0.05    0.19
Q43   1   1.0624  0.0447  0.2592  11.00000  0.05    0.19
Q44   1   0.8776  0.0780  0.4466  11.00000  0.05    0.19
Q45   1   0.7652  1.0651  0.0813  11.00000  0.05    0.19
Q46   1   0.6462  0.1359 -0.0402  11.00000  0.05    0.19
Q47   1   1.2256  0.0179  0.1392  11.00000  0.05    0.18
;
_shelx_res_checksum              4158
_shelx_fab_file                  
;
-15 -8 1 0.2769 0.0017
-15 -7 1 -1.0273 0.0019
-15 -7 2 -0.3749 -0.0002
-15 -6 1 -1.9390 0.0068
-15 -6 2 -0.6268 0.0039
-15 -6 3 -0.8061 -0.0011
-15 -5 1 -1.6112 0.0047
-15 -5 2 -0.5372 0.0085
-15 -5 3 -1.2655 0.0046
-15 -4 1 0.2236 0.0010
-15 -4 2 -0.4892 0.0026
-15 -3 1 0.6685 -0.0028
-15 -3 2 0.0631 -0.0034
-14 -12 1 0.6580 0.0082
-14 -12 2 0.2481 -0.0005
-14 -11 1 0.6864 0.0053
-14 -11 2 0.1752 0.0000
-14 -11 3 0.3287 -0.0068
-14 -11 4 0.6973 0.0031
-14 -10 1 0.4701 -0.0035
-14 -10 2 0.6934 0.0133
-14 -10 3 1.1818 -0.0035
-14 -10 4 0.3618 0.0043
-14 -10 5 -0.2137 -0.0092
-14 -9 1 0.8950 -0.0024
-14 -9 2 0.5668 0.0183
-14 -9 3 0.6682 -0.0030
-14 -9 4 1.1155 0.0171
-14 -9 5 0.5360 -0.0084
-14 -9 6 0.4400 0.0082
-14 -9 7 -0.6754 -0.0010
-14 -8 1 0.1439 -0.0002
-14 -8 2 -0.0611 0.0195
-14 -8 3 -0.4842 -0.0083
-14 -8 4 0.5134 0.0142
-14 -8 5 1.0451 -0.0003
-14 -8 6 0.6366 0.0041
-14 -8 7 0.1778 0.0036
-14 -8 8 -0.1075 0.0008
-14 -7 1 -0.7263 -0.0054
-14 -7 2 -0.7137 0.0119
-14 -7 3 -0.1491 -0.0011
-14 -7 4 -0.8691 0.0013
-14 -7 5 -0.6717 -0.0016
-14 -7 6 0.1652 -0.0006
-14 -7 7 1.1845 0.0030
-14 -7 8 0.2129 0.0016
-14 -7 9 -0.9083 0.0024
-14 -6 1 -0.3738 -0.0017
-14 -6 2 -0.4600 -0.0032
-14 -6 3 -0.8696 0.0002
-14 -6 4 -1.2918 0.0004
-14 -6 5 -0.1230 -0.0020
-14 -6 6 -0.5767 0.0003
-14 -6 7 -0.6515 -0.0027
-14 -6 8 -0.2136 0.0004
-14 -6 9 0.1086 0.0018
-14 -5 1 -1.6848 -0.0025
-14 -5 2 -1.5520 -0.0057
-14 -5 3 -1.4611 -0.0052
-14 -5 4 -0.8626 -0.0007
-14 -5 5 0.3998 -0.0032
-14 -5 6 -0.4991 0.0030
-14 -5 7 -0.3809 0.0010
-14 -5 8 -0.7433 0.0006
-14 -5 9 -0.8752 -0.0006
-14 -5 10 0.2603 0.0033
-14 -4 1 -2.2778 -0.0016
-14 -4 2 -2.4705 -0.0060
-14 -4 3 -1.3765 -0.0035
-14 -4 4 -0.9187 -0.0016
-14 -4 5 -0.8909 0.0002
-14 -4 6 -0.5398 -0.0033
-14 -4 7 0.8963 0.0011
-14 -4 8 0.1654 0.0031
-14 -4 9 -1.4172 -0.0016
-14 -4 10 0.0278 0.0027
-14 -3 1 -0.4093 0.0066
-14 -3 2 0.4075 -0.0052
-14 -3 3 -0.8356 0.0022
-14 -3 4 -1.4317 -0.0047
-14 -3 5 -1.3600 0.0071
-14 -3 6 -0.3056 -0.0007
-14 -3 7 -0.7182 -0.0024
-14 -3 8 -0.1331 -0.0043
-14 -3 9 0.8774 0.0023
-14 -3 10 0.2162 -0.0022
-14 -2 1 0.4272 0.0100
-14 -2 2 1.8031 -0.0022
-14 -2 3 -0.0069 0.0029
-14 -2 4 0.3685 -0.0060
-14 -2 5 -0.8835 0.0043
-14 -2 6 -1.2977 0.0003
-14 -2 7 -1.2195 0.0034
-14 -2 8 -0.4685 -0.0055
-14 -2 9 0.5079 -0.0004
-14 -1 1 0.1099 0.0080
-14 -1 2 0.2488 0.0051
-14 -1 3 0.2091 0.0038
-14 -1 4 0.8929 -0.0036
-14 -1 5 -1.1077 -0.0034
-14 -1 6 -1.5384 -0.0034
-14 -1 7 -0.6829 0.0025
-14 -1 8 -0.3661 -0.0005
-14 -1 9 -0.6972 -0.0033
-14 0 1 0.7092 0.0008
-14 0 2 0.6399 0.0128
-14 0 3 -0.0020 0.0065
-14 0 4 -0.3676 0.0010
-14 0 5 -1.6265 -0.0049
-14 0 6 -0.9372 -0.0006
-14 0 7 -1.4237 -0.0017
-14 1 1 0.6350 -0.0024
-14 1 2 1.7412 0.0082
-14 1 3 0.3667 0.0013
-14 1 4 0.3649 0.0059
-14 1 5 -0.4162 0.0016
-14 1 6 -0.9567 -0.0017
-14 2 1 -0.1030 -0.0039
-14 2 2 0.2601 0.0013
-13 -14 1 -0.1884 -0.0021
-13 -14 2 -0.2991 0.0018
-13 -13 1 -0.6859 0.0010
-13 -13 2 -0.6280 -0.0034
-13 -13 3 -0.2990 0.0036
-13 -13 4 0.7095 0.0008
-13 -13 5 0.5649 0.0033
-13 -12 1 -0.2632 0.0081
-13 -12 2 0.1684 0.0009
-13 -12 3 -1.1749 0.0008
-13 -12 4 0.3442 -0.0002
-13 -12 5 0.4315 0.0036
-13 -12 6 2.0317 -0.0021
-13 -12 7 1.4521 0.0053
-13 -11 1 -1.7030 0.0001
-13 -11 2 0.1611 0.0019
-13 -11 3 -1.1039 0.0029
-13 -11 4 0.6190 0.0045
-13 -11 5 -0.1552 0.0035
-13 -11 6 1.5718 -0.0048
-13 -11 7 2.1568 0.0049
-13 -11 8 2.2342 0.0001
-13 -10 1 -1.0482 -0.0119
-13 -10 2 -0.0740 0.0058
-13 -10 3 -1.2922 -0.0038
-13 -10 4 -0.1333 0.0018
-13 -10 5 -0.2223 0.0013
-13 -10 6 1.5989 0.0060
-13 -10 7 1.2266 -0.0021
-13 -10 8 2.1232 -0.0021
-13 -10 9 1.7045 0.0041
-13 -10 10 1.2938 0.0039
-13 -9 1 1.2072 -0.0124
-13 -9 2 0.7805 0.0076
-13 -9 3 -0.9122 -0.0082
-13 -9 4 0.1057 0.0119
-13 -9 5 -0.7587 -0.0088
-13 -9 6 0.2183 0.0063
-13 -9 7 0.3819 -0.0029
-13 -9 8 1.7415 -0.0008
-13 -9 9 1.0618 -0.0004
-13 -9 10 1.1581 0.0022
-13 -9 11 0.7440 0.0036
-13 -8 1 -0.0690 -0.0040
-13 -8 2 1.0772 0.0136
-13 -8 3 0.7630 -0.0153
-13 -8 4 0.9476 0.0189
-13 -8 5 -0.2102 -0.0011
-13 -8 6 -0.8041 0.0028
-13 -8 7 -0.8840 0.0005
-13 -8 8 0.2674 -0.0005
-13 -8 9 0.0507 -0.0035
-13 -8 10 0.7763 -0.0007
-13 -8 11 0.6354 0.0001
-13 -8 12 1.3293 0.0049
-13 -7 1 -0.6974 -0.0072
-13 -7 2 0.0970 0.0140
-13 -7 3 1.1337 -0.0140
-13 -7 4 0.1229 -0.0001
-13 -7 5 0.2255 0.0063
-13 -7 6 0.4671 0.0054
-13 -7 7 -0.6829 0.0049
-13 -7 8 -1.4048 -0.0004
-13 -7 9 -0.8853 0.0010
-13 -7 10 0.8229 -0.0014
-13 -7 11 -0.2120 -0.0020
-13 -7 12 0.7235 -0.0014
-13 -7 13 1.2629 -0.0011
-13 -6 1 1.5024 -0.0020
-13 -6 2 -0.1439 0.0002
-13 -6 3 -0.5929 -0.0033
-13 -6 4 -0.4534 -0.0095
-13 -6 5 0.3597 -0.0033
-13 -6 6 -0.8256 -0.0015
-13 -6 7 -0.4938 0.0047
-13 -6 8 0.5006 -0.0004
-13 -6 9 -0.1391 0.0034
-13 -6 10 0.0242 -0.0018
-13 -6 11 0.1277 -0.0019
-13 -6 12 1.4005 0.0014
-13 -6 13 0.0872 -0.0045
-13 -5 1 0.6042 0.0066
-13 -5 2 0.1994 0.0030
-13 -5 3 0.5928 -0.0017
-13 -5 4 -0.3286 -0.0051
-13 -5 5 -0.2071 -0.0036
-13 -5 6 -1.6018 -0.0029
-13 -5 7 -0.6625 0.0003
-13 -5 8 0.1829 -0.0043
-13 -5 9 0.8865 -0.0024
-13 -5 10 1.6694 0.0010
-13 -5 11 0.9959 -0.0061
-13 -5 12 1.9667 0.0021
-13 -5 13 0.5497 -0.0026
-13 -5 14 0.8715 0.0007
-13 -4 1 -2.0422 -0.0085
-13 -4 2 -0.7187 0.0023
-13 -4 3 1.4133 0.0001
-13 -4 4 0.2577 0.0000
-13 -4 5 0.3234 -0.0007
-13 -4 6 -0.0678 0.0001
-13 -4 7 0.1523 0.0022
-13 -4 8 -1.2766 0.0018
-13 -4 9 0.1022 -0.0071
-13 -4 10 2.6490 0.0004
-13 -4 11 1.7729 -0.0034
-13 -4 12 1.6161 -0.0032
-13 -4 13 1.6835 -0.0020
-13 -4 14 1.9116 0.0014
-13 -3 1 -2.1068 -0.0099
-13 -3 2 -1.0566 -0.0079
-13 -3 3 -1.6006 0.0024
-13 -3 4 0.0283 0.0030
-13 -3 5 2.0597 0.0000
-13 -3 6 0.8132 -0.0015
-13 -3 7 0.1291 -0.0014
-13 -3 8 0.3377 0.0044
-13 -3 9 0.7643 0.0017
-13 -3 10 0.2585 -0.0033
-13 -3 11 1.2158 0.0010
-13 -3 12 2.3390 0.0007
-13 -3 13 0.8963 -0.0015
-13 -3 14 1.2778 -0.0016
-13 -2 1 -1.7719 0.0017
-13 -2 2 -0.1584 -0.0063
-13 -2 3 -1.4892 0.0026
-13 -2 4 0.0060 0.0043
-13 -2 5 0.3214 0.0041
-13 -2 6 0.2757 -0.0016
-13 -2 7 0.9410 -0.0025
-13 -2 8 0.4889 -0.0050
-13 -2 9 0.6419 0.0019
-13 -2 10 0.5838 -0.0014
-13 -2 11 0.7057 0.0009
-13 -2 12 1.1253 0.0010
-13 -2 13 0.2670 0.0014
-13 -2 14 0.7245 -0.0013
-13 -1 1 -1.7874 -0.0008
-13 -1 2 0.5108 -0.0043
-13 -1 3 0.6674 0.0012
-13 -1 4 0.4628 0.0012
-13 -1 5 -0.9233 0.0055
-13 -1 6 -0.0411 0.0016
-13 -1 7 0.3861 -0.0008
-13 -1 8 -0.8044 -0.0040
-13 -1 9 -0.5834 -0.0029
-13 -1 10 1.2234 -0.0012
-13 -1 11 0.4940 -0.0004
-13 -1 12 -0.2432 -0.0038
-13 -1 13 0.0702 0.0008
-13 -1 14 0.6061 -0.0009
-13 0 1 -0.8304 0.0032
-13 0 2 0.2503 -0.0032
-13 0 3 -0.4462 -0.0043
-13 0 4 0.1935 -0.0030
-13 0 5 -0.0386 0.0000
-13 0 6 0.1586 0.0042
-13 0 7 -1.5002 -0.0044
-13 0 8 -0.4948 -0.0006
-13 0 9 -0.8679 0.0010
-13 0 10 -0.3684 -0.0009
-13 0 11 -0.7199 -0.0001
-13 0 12 0.3351 -0.0026
-13 0 13 -0.6092 -0.0006
-13 1 1 0.0205 0.0088
-13 1 2 0.2147 -0.0019
-13 1 3 -1.1635 -0.0066
-13 1 4 -0.1088 0.0021
-13 1 5 -0.9750 -0.0038
-13 1 6 -0.2535 0.0007
-13 1 7 -1.5660 -0.0008
-13 1 8 0.8683 -0.0013
-13 1 9 -1.8175 -0.0017
-13 1 10 -0.4798 -0.0005
-13 1 11 -0.9498 0.0046
-13 1 12 0.0148 -0.0006
-13 1 13 -1.2151 -0.0014
-13 2 1 0.2339 0.0032
-13 2 2 0.6623 0.0009
-13 2 3 1.0831 -0.0047
-13 2 4 0.5862 -0.0024
-13 2 5 -2.1113 0.0007
-13 2 6 0.7125 0.0029
-13 2 7 -1.3979 0.0043
-13 2 8 0.9798 -0.0017
-13 2 9 -1.4630 -0.0002
-13 2 10 0.5897 -0.0008
-13 2 11 -1.0729 0.0010
-13 3 1 -0.0521 0.0034
-13 3 2 0.6537 0.0038
-13 3 3 1.6845 -0.0005
-13 3 4 2.0455 -0.0108
-13 3 5 -0.8622 0.0028
-13 3 6 1.5539 0.0027
-13 3 7 -0.5931 0.0057
-13 3 8 1.1046 0.0019
-13 3 9 -0.2802 0.0026
-13 3 10 0.9183 0.0009
-13 4 1 0.0129 0.0046
-13 4 2 0.3008 -0.0011
-13 4 3 0.1813 0.0067
-13 4 4 1.5672 -0.0053
-13 4 5 0.9462 0.0014
-13 4 6 0.6419 -0.0027
-13 4 7 0.0123 0.0043
-13 5 1 0.0644 0.0002
-13 5 2 -0.4262 -0.0080
-12 -15 1 -0.3787 0.0089
-12 -15 2 -0.9610 -0.0036
-12 -15 3 -0.3091 -0.0003
-12 -15 4 0.1189 -0.0028
-12 -14 1 0.1467 0.0019
-12 -14 2 0.3584 -0.0010
-12 -14 3 -0.3556 0.0061
-12 -14 4 -0.5704 -0.0047
-12 -14 5 -0.5192 0.0040
-12 -14 6 -0.4562 0.0017
-12 -13 1 -1.4244 -0.0049
-12 -13 2 0.2462 -0.0099
-12 -13 3 0.2925 0.0048
-12 -13 4 0.4949 0.0020
-12 -13 5 -1.0232 0.0019
-12 -13 6 -0.5955 0.0033
-12 -13 7 -0.9799 -0.0003
-12 -13 8 -1.0762 -0.0016
-12 -12 1 0.0102 0.0001
-12 -12 2 0.1839 -0.0103
-12 -12 3 -1.2757 -0.0084
-12 -12 4 1.0190 0.0013
-12 -12 5 0.3583 0.0028
-12 -12 6 -0.1197 0.0004
-12 -12 7 -0.2735 0.0022
-12 -12 8 -0.8647 0.0010
-12 -12 9 0.3369 -0.0020
-12 -12 10 -1.0197 -0.0009
-12 -11 1 -0.4077 0.0039
-12 -11 2 2.2763 0.0011
-12 -11 3 -0.1312 -0.0059
-12 -11 4 0.1337 -0.0075
-12 -11 5 0.6788 0.0008
-12 -11 6 0.3682 -0.0029
-12 -11 7 1.2022 0.0042
-12 -11 8 -0.8896 -0.0016
-12 -11 9 0.9074 0.0002
-12 -11 10 -0.6714 0.0010
-12 -11 11 0.8855 0.0021
-12 -11 12 -0.6717 0.0037
-12 -10 1 -0.9953 0.0052
-12 -10 2 1.1737 0.0059
-12 -10 3 1.6059 0.0020
-12 -10 4 0.6042 -0.0094
-12 -10 5 1.6304 0.0046
-12 -10 6 0.2910 -0.0030
-12 -10 7 1.3519 -0.0016
-12 -10 8 -0.8851 -0.0011
-12 -10 9 0.8661 0.0022
-12 -10 10 -0.9422 0.0012
-12 -10 11 0.1995 0.0001
-12 -10 12 0.1479 0.0023
-12 -10 13 0.2190 0.0042
-12 -9 1 1.8897 -0.0057
-12 -9 2 -0.4805 -0.0015
-12 -9 3 0.4476 0.0061
-12 -9 4 0.7452 -0.0052
-12 -9 5 2.4147 -0.0010
-12 -9 6 0.3028 0.0020
-12 -9 7 2.0165 0.0013
-12 -9 8 -0.4971 -0.0015
-12 -9 9 -0.3508 -0.0025
-12 -9 10 -0.8014 0.0041
-12 -9 11 -0.4123 0.0000
-12 -9 12 -0.5550 0.0034
-12 -9 13 -0.3214 -0.0008
-12 -9 14 0.6761 -0.0003
-12 -8 1 1.0007 -0.0109
-12 -8 2 1.0404 -0.0110
-12 -8 3 1.2154 -0.0028
-12 -8 4 -1.1572 0.0013
-12 -8 5 1.1035 -0.0001
-12 -8 6 0.1931 -0.0015
-12 -8 7 1.7142 0.0055
-12 -8 8 0.6900 0.0015
-12 -8 9 -0.0830 -0.0065
-12 -8 10 -0.4889 0.0041
-12 -8 11 -0.3194 -0.0003
-12 -8 12 -0.4859 0.0037
-12 -8 13 -0.7287 -0.0006
-12 -8 14 -0.0920 -0.0025
-12 -8 15 0.3320 -0.0004
-12 -7 1 -0.0417 -0.0169
-12 -7 2 0.3100 -0.0160
-12 -7 3 2.0848 -0.0088
-12 -7 4 -0.9806 -0.0041
-12 -7 5 -0.2391 0.0143
-12 -7 6 0.1536 -0.0008
-12 -7 7 -0.5243 0.0047
-12 -7 8 0.1025 0.0031
-12 -7 9 1.2261 -0.0012
-12 -7 10 0.9221 -0.0015
-12 -7 11 -0.1981 0.0000
-12 -7 12 0.2595 0.0017
-12 -7 13 0.8370 0.0017
-12 -7 14 -1.2717 -0.0030
-12 -7 15 0.2513 -0.0019
-12 -7 16 -0.1794 -0.0016
-12 -6 1 1.7362 -0.0299
-12 -6 2 -0.9529 -0.0284
-12 -6 3 -0.2397 -0.0011
-12 -6 4 1.1361 -0.0146
-12 -6 5 -0.6278 0.0126
-12 -6 6 -0.7805 0.0043
-12 -6 7 -0.5484 0.0122
-12 -6 8 0.6648 -0.0002
-12 -6 9 -0.6729 0.0043
-12 -6 10 0.8717 -0.0035
-12 -6 11 1.9532 0.0024
-12 -6 12 0.1435 0.0014
-12 -6 13 0.8089 0.0014
-12 -6 14 -0.4836 -0.0017
-12 -6 15 0.7952 -0.0026
-12 -6 16 -1.3450 -0.0032
-12 -6 17 0.5956 -0.0003
-12 -5 1 0.6668 -0.0090
-12 -5 2 1.2502 -0.0287
-12 -5 3 -0.1858 -0.0073
-12 -5 4 -0.2177 -0.0121
-12 -5 5 -1.4315 0.0092
-12 -5 6 0.1841 -0.0022
-12 -5 7 -0.4639 0.0092
-12 -5 8 1.2835 -0.0016
-12 -5 9 0.2838 0.0055
-12 -5 10 0.4474 -0.0007
-12 -5 11 1.5757 -0.0001
-12 -5 12 0.2205 0.0035
-12 -5 13 0.8491 0.0043
-12 -5 14 -1.1340 -0.0000
-12 -5 15 0.9954 -0.0016
-12 -5 16 -1.3258 -0.0034
-12 -5 17 0.6073 -0.0043
-12 -4 1 0.7372 0.0043
-12 -4 2 2.0614 -0.0045
-12 -4 3 1.2101 -0.0039
-12 -4 4 -0.3051 -0.0045
-12 -4 5 -1.9198 0.0056
-12 -4 6 0.3977 -0.0019
-12 -4 7 -0.9228 0.0022
-12 -4 8 0.3589 -0.0025
-12 -4 9 2.1150 -0.0026
-12 -4 10 1.7019 0.0010
-12 -4 11 0.8065 -0.0005
-12 -4 12 0.0028 -0.0004
-12 -4 13 1.9040 0.0045
-12 -4 14 -1.5654 0.0041
-12 -4 15 0.1307 -0.0017
-12 -4 16 -0.4542 -0.0007
-12 -4 17 0.7659 -0.0034
-12 -4 18 -0.8918 -0.0025
-12 -3 1 1.3735 -0.0076
-12 -3 2 0.6289 0.0063
-12 -3 3 -0.2725 0.0059
-12 -3 4 2.1880 0.0029
-12 -3 5 -0.0194 -0.0019
-12 -3 6 -1.4429 0.0046
-12 -3 7 -1.0689 0.0015
-12 -3 8 0.6322 0.0002
-12 -3 9 0.2602 -0.0028
-12 -3 10 0.2005 -0.0029
-12 -3 11 2.4400 0.0013
-12 -3 12 0.5812 -0.0006
-12 -3 13 0.7370 -0.0026
-12 -3 14 0.0496 0.0023
-12 -3 15 1.0539 0.0006
-12 -3 16 -0.2774 -0.0003
-12 -3 17 0.8158 -0.0010
-12 -3 18 0.0622 -0.0022
-12 -2 1 -2.1335 0.0005
-12 -2 2 0.1467 0.0064
-12 -2 3 -0.4181 -0.0040
-12 -2 4 1.0851 0.0070
-12 -2 5 0.2381 -0.0027
-12 -2 6 0.3694 0.0012
-12 -2 7 -0.3913 -0.0001
-12 -2 8 -0.8441 -0.0004
-12 -2 9 -0.6383 0.0035
-12 -2 10 -0.7492 -0.0006
-12 -2 11 0.5321 0.0006
-12 -2 12 0.4497 0.0012
-12 -2 13 0.7313 -0.0011
-12 -2 14 0.6981 -0.0013
-12 -2 15 0.6939 0.0000
-12 -2 16 0.6560 -0.0020
-12 -2 17 1.0080 -0.0000
-12 -2 18 0.6334 -0.0003
-12 -1 1 -2.0134 -0.0014
-12 -1 2 0.5333 0.0143
-12 -1 3 0.0380 -0.0060
-12 -1 4 0.0141 0.0049
-12 -1 5 -0.5614 -0.0008
-12 -1 6 1.2216 -0.0004
-12 -1 7 -0.1550 -0.0017
-12 -1 8 -1.1234 -0.0024
-12 -1 9 0.0002 -0.0010
-12 -1 10 -0.0233 -0.0008
-12 -1 11 -1.2452 0.0010
-12 -1 12 -0.0578 -0.0002
-12 -1 13 0.8736 0.0022
-12 -1 14 0.4749 0.0004
-12 -1 15 -0.8551 -0.0003
-12 -1 16 0.6193 0.0001
-12 -1 17 -0.1221 0.0005
-12 -1 18 0.2406 -0.0009
-12 0 1 1.5689 -0.0182
-12 0 2 1.4756 0.0068
-12 0 3 -0.4442 -0.0019
-12 0 4 1.7681 0.0066
-12 0 5 -0.0251 -0.0024
-12 0 6 -0.8242 0.0056
-12 0 7 -1.2525 -0.0017
-12 0 8 0.6427 0.0006
-12 0 9 -0.1004 -0.0023
-12 0 10 0.0360 -0.0060
-12 0 11 0.3119 -0.0021
-12 0 12 1.1586 -0.0014
-12 0 13 -0.3146 -0.0012
-12 0 14 0.8083 -0.0007
-12 0 15 -0.6874 0.0014
-12 0 16 -0.3727 0.0028
-12 0 17 -1.7582 0.0020
-12 1 1 0.3926 -0.0184
-12 1 2 1.9285 -0.0043
-12 1 3 0.2645 -0.0063
-12 1 4 1.9527 0.0122
-12 1 5 -0.4710 -0.0071
-12 1 6 -0.4940 0.0061
-12 1 7 -1.8519 0.0019
-12 1 8 0.0510 0.0007
-12 1 9 -1.1036 -0.0005
-12 1 10 1.1532 -0.0014
-12 1 11 0.7004 -0.0013
-12 1 12 1.2418 -0.0046
-12 1 13 -0.0867 -0.0019
-12 1 14 1.7277 -0.0017
-12 1 15 -0.5281 -0.0007
-12 1 16 -0.2166 -0.0023
-12 1 17 -1.4576 0.0041
-12 2 1 -0.7569 -0.0163
-12 2 2 1.0750 0.0003
-12 2 3 0.5356 -0.0106
-12 2 4 0.4785 0.0102
-12 2 5 -1.5464 0.0006
-12 2 6 1.1507 0.0032
-12 2 7 -2.7494 -0.0010
-12 2 8 -0.8219 -0.0003
-12 2 9 -1.2364 0.0019
-12 2 10 1.0670 -0.0013
-12 2 11 -0.9398 0.0017
-12 2 12 0.8162 -0.0005
-12 2 13 0.0375 0.0013
-12 2 14 1.1873 -0.0035
-12 2 15 -0.3508 -0.0006
-12 2 16 0.8911 -0.0021
-12 3 1 1.0287 -0.0127
-12 3 2 1.1777 -0.0035
-12 3 3 0.0067 -0.0103
-12 3 4 0.8940 0.0044
-12 3 5 -1.8764 0.0073
-12 3 6 0.6871 0.0031
-12 3 7 -2.4188 -0.0013
-12 3 8 -0.4116 -0.0001
-12 3 9 -1.7055 0.0019
-12 3 10 0.0041 -0.0030
-12 3 11 -1.7939 0.0009
-12 3 12 0.0618 0.0008
-12 3 13 -0.5989 0.0016
-12 3 14 0.0141 -0.0001
-12 3 15 0.1378 -0.0022
-12 4 1 1.2545 -0.0008
-12 4 2 1.2594 -0.0058
-12 4 3 0.5456 -0.0043
-12 4 4 1.8371 -0.0004
-12 4 5 -0.3881 -0.0007
-12 4 6 -0.2581 0.0016
-12 4 7 -1.1310 0.0023
-12 4 8 0.6475 -0.0007
-12 4 9 -2.3647 -0.0009
-12 4 10 -0.5769 0.0001
-12 4 11 -0.8366 -0.0013
-12 4 12 -1.5676 -0.0011
-12 4 13 -1.1104 -0.0033
-12 4 14 0.0722 0.0034
-12 5 1 1.6427 0.0030
-12 5 2 0.9000 0.0022
-12 5 3 2.2105 0.0024
-12 5 4 0.6478 -0.0019
-12 5 5 0.2573 -0.0025
-12 5 6 1.0093 -0.0014
-12 5 7 -0.4746 -0.0023
-12 5 8 0.7149 -0.0027
-12 5 9 -0.6542 -0.0009
-12 5 10 -0.7081 0.0010
-12 5 11 -0.5926 -0.0065
-12 5 12 -1.1459 0.0006
-12 6 1 2.6125 -0.0002
-12 6 2 2.0365 -0.0016
-12 6 3 2.8028 0.0013
-12 6 4 -0.0524 -0.0008
-12 6 5 -0.4325 0.0037
-12 6 6 1.0569 -0.0033
-12 6 7 -0.0674 -0.0041
-12 6 8 0.3900 -0.0029
-12 6 9 0.5716 -0.0042
-12 6 10 0.6466 0.0011
-12 7 1 2.0147 0.0001
-12 7 2 1.2347 -0.0093
-12 7 3 2.0122 -0.0005
-12 7 4 1.1984 -0.0041
-12 7 5 -0.0948 0.0034
-11 -16 1 -0.6629 0.0019
-11 -16 2 1.9029 0.0009
-11 -16 3 -0.4863 0.0037
-11 -16 4 0.2274 0.0025
-11 -15 1 -1.5791 0.0085
-11 -15 2 0.9067 -0.0005
-11 -15 3 -0.2876 -0.0027
-11 -15 4 0.6008 0.0027
-11 -15 5 -0.2918 0.0049
-11 -15 6 -0.0550 0.0004
-11 -15 7 1.7554 0.0021
-11 -14 1 -0.5059 0.0017
-11 -14 2 0.6944 0.0021
-11 -14 3 -0.4530 0.0005
-11 -14 4 -0.1960 -0.0029
-11 -14 5 0.6037 0.0033
-11 -14 6 -0.6781 0.0040
-11 -14 7 0.0833 -0.0009
-11 -14 8 0.5104 0.0030
-11 -14 9 1.4395 0.0020
-11 -13 1 -0.3931 -0.0094
-11 -13 2 0.7439 0.0009
-11 -13 3 1.5208 0.0061
-11 -13 4 -0.5478 0.0014
-11 -13 5 0.0645 -0.0053
-11 -13 6 -0.3426 0.0066
-11 -13 7 -0.3121 -0.0018
-11 -13 8 -1.2479 0.0012
-11 -13 9 -0.2436 -0.0026
-11 -13 10 0.1601 0.0045
-11 -13 11 0.6073 -0.0008
-11 -12 1 -0.6029 -0.0105
-11 -12 2 -2.3218 -0.0025
-11 -12 3 1.2131 -0.0031
-11 -12 4 0.8237 0.0126
-11 -12 5 0.7473 -0.0064
-11 -12 6 -1.2561 0.0012
-11 -12 7 0.1898 -0.0040
-11 -12 8 -1.0257 0.0043
-11 -12 9 -1.1178 -0.0057
-11 -12 10 -1.3353 0.0027
-11 -12 11 -0.3953 0.0011
-11 -12 12 -0.9615 0.0027
-11 -12 13 0.0577 -0.0004
-11 -11 1 0.1679 -0.0112
-11 -11 2 -1.7838 -0.0011
-11 -11 3 -0.1190 -0.0101
-11 -11 4 -1.9809 0.0060
-11 -11 5 1.6257 -0.0019
-11 -11 6 -0.8248 -0.0003
-11 -11 7 0.2819 -0.0068
-11 -11 8 -0.7981 0.0014
-11 -11 9 -0.0265 -0.0033
-11 -11 10 -1.6428 0.0024
-11 -11 11 -0.9618 0.0009
-11 -11 12 -1.8334 0.0036
-11 -11 13 -1.1212 0.0028
-11 -11 14 -1.6962 -0.0005
-11 -11 15 -0.8078 0.0018
-11 -10 1 1.2903 -0.0032
-11 -10 2 -1.1081 -0.0051
-11 -10 3 2.3541 -0.0039
-11 -10 4 -3.2421 -0.0057
-11 -10 5 0.3338 -0.0002
-11 -10 6 -1.6811 -0.0033
-11 -10 7 0.6451 -0.0069
-11 -10 8 -0.8612 0.0005
-11 -10 9 0.9702 -0.0006
-11 -10 10 -1.0928 0.0001
-11 -10 11 -0.7886 0.0010
-11 -10 12 -1.1254 0.0024
-11 -10 13 -2.3559 0.0047
-11 -10 14 -1.7317 0.0003
-11 -10 15 -1.7012 0.0017
-11 -10 16 -0.4667 -0.0013
-11 -9 1 4.1182 0.0092
-11 -9 2 -3.1764 -0.0075
-11 -9 3 3.2974 0.0046
-11 -9 4 -0.5921 -0.0102
-11 -9 5 0.6974 -0.0010
-11 -9 6 -3.6784 -0.0023
-11 -9 7 0.8647 -0.0055
-11 -9 8 -1.3710 -0.0024
-11 -9 9 0.4751 0.0005
-11 -9 10 0.2956 0.0025
-11 -9 11 -0.6163 -0.0006
-11 -9 12 -0.8439 0.0003
-11 -9 13 -1.6571 0.0025
-11 -9 14 -0.9601 0.0003
-11 -9 15 -3.2362 0.0014
-11 -9 16 -0.3822 0.0004
-11 -9 17 -0.8731 0.0015
-11 -8 1 4.2462 0.0027
-11 -8 2 -0.9899 -0.0172
-11 -8 3 1.9565 0.0034
-11 -8 4 -2.3768 -0.0047
-11 -8 5 2.6954 0.0007
-11 -8 6 -2.3947 -0.0016
-11 -8 7 0.0570 -0.0015
-11 -8 8 -1.3102 -0.0026
-11 -8 9 0.1022 -0.0045
-11 -8 10 -0.1615 0.0052
-11 -8 11 0.1989 -0.0009
-11 -8 12 -0.2323 -0.0016
-11 -8 13 -1.4292 -0.0006
-11 -8 14 -0.1739 0.0001
-11 -8 15 -2.2637 0.0008
-11 -8 16 -1.0852 0.0014
-11 -8 17 -1.1217 -0.0012
-11 -8 18 0.1814 0.0038
-11 -7 1 2.4497 -0.0131
-11 -7 2 -1.0185 -0.0331
-11 -7 3 2.3121 -0.0058
-11 -7 4 -3.1749 -0.0042
-11 -7 5 1.0487 0.0077
-11 -7 6 -0.7480 -0.0012
-11 -7 7 -0.3067 -0.0014
-11 -7 8 -0.5917 0.0010
-11 -7 9 1.5619 -0.0058
-11 -7 10 -0.9057 0.0002
-11 -7 11 -0.3789 0.0011
-11 -7 12 0.8055 -0.0022
-11 -7 13 -0.2095 -0.0026
-11 -7 14 -1.1448 -0.0008
-11 -7 15 -0.0260 -0.0009
-11 -7 16 -0.7397 0.0027
-11 -7 17 -1.0153 -0.0010
-11 -7 18 -0.4936 0.0059
-11 -7 19 0.8963 -0.0015
-11 -6 1 2.7829 -0.0244
-11 -6 2 -2.7812 -0.0329
-11 -6 3 0.1940 -0.0073
-11 -6 4 0.4042 -0.0148
-11 -6 5 -1.6695 0.0112
-11 -6 6 -1.4205 0.0052
-11 -6 7 0.6903 -0.0014
-11 -6 8 -0.4230 -0.0055
-11 -6 9 0.2618 -0.0014
-11 -6 10 1.1764 -0.0022
-11 -6 11 0.8820 0.0031
-11 -6 12 -1.4179 -0.0008
-11 -6 13 1.2736 -0.0026
-11 -6 14 -0.1587 -0.0029
-11 -6 15 0.2238 -0.0022
-11 -6 16 -1.1625 0.0028
-11 -6 17 1.2427 -0.0000
-11 -6 18 -0.8923 0.0038
-11 -6 19 0.5781 0.0003
-11 -5 1 0.1093 -0.0247
-11 -5 2 1.4715 -0.0372
-11 -5 3 -2.7350 -0.0032
-11 -5 4 -0.3140 -0.0067
-11 -5 5 -0.9005 0.0104
-11 -5 6 0.1177 -0.0008
-11 -5 7 -1.3812 0.0016
-11 -5 8 -0.0098 -0.0077
-11 -5 9 -0.1400 -0.0035
-11 -5 10 -0.2259 -0.0029
-11 -5 11 1.6600 0.0051
-11 -5 12 -1.1905 0.0042
-11 -5 13 0.8587 0.0011
-11 -5 14 -0.6663 -0.0046
-11 -5 15 1.5343 -0.0026
-11 -5 16 -1.8157 0.0003
-11 -5 17 1.5467 -0.0011
-11 -5 18 -0.9093 0.0028
-11 -5 19 1.2185 0.0011
-11 -5 20 -0.9700 0.0012
-11 -4 1 -1.2347 -0.0089
-11 -4 2 2.8075 -0.0241
-11 -4 3 -1.8622 0.0010
-11 -4 4 -0.5012 -0.0002
-11 -4 5 -1.7619 0.0075
-11 -4 6 1.7476 -0.0008
-11 -4 7 -1.6148 -0.0014
-11 -4 8 -0.1397 -0.0079
-11 -4 9 1.1424 -0.0076
-11 -4 10 -1.7566 -0.0014
-11 -4 11 -0.2601 0.0038
-11 -4 12 -0.8716 0.0044
-11 -4 13 1.0022 0.0056
-11 -4 14 -2.9633 -0.0014
-11 -4 15 1.9179 -0.0040
-11 -4 16 -1.3050 -0.0008
-11 -4 17 0.7865 -0.0001
-11 -4 18 -1.6487 -0.0011
-11 -4 19 1.9317 -0.0001
-11 -4 20 -1.3855 -0.0013
-11 -3 1 1.6271 0.0042
-11 -3 2 1.5059 0.0091
-11 -3 3 -1.2373 0.0079
-11 -3 4 2.3860 -0.0013
-11 -3 5 -3.0139 0.0014
-11 -3 6 -0.8245 0.0054
-11 -3 7 0.7916 -0.0048
-11 -3 8 0.1509 -0.0065
-11 -3 9 0.1531 -0.0060
-11 -3 10 -0.1983 -0.0021
-11 -3 11 1.3006 0.0018
-11 -3 12 -3.3629 0.0021
-11 -3 13 0.3462 0.0015
-11 -3 14 -1.7899 0.0008
-11 -3 15 0.6752 -0.0014
-11 -3 16 -2.2686 -0.0029
-11 -3 17 1.5640 0.0026
-11 -3 18 -1.6332 -0.0012
-11 -3 19 0.9909 0.0012
-11 -3 20 -1.2996 -0.0046
-11 -3 21 0.9416 -0.0010
-11 -2 1 -0.4034 0.0101
-11 -2 2 4.2091 0.0099
-11 -2 3 -0.4945 0.0050
-11 -2 4 0.4351 0.0098
-11 -2 5 -1.2291 -0.0023
-11 -2 6 -1.1726 -0.0030
-11 -2 7 -1.4288 -0.0010
-11 -2 8 -1.4316 0.0008
-11 -2 9 1.1713 0.0000
-11 -2 10 -0.2803 -0.0020
-11 -2 11 2.0778 0.0002
-11 -2 12 -1.5303 0.0014
-11 -2 13 0.3997 -0.0019
-11 -2 14 -1.3919 -0.0041
-11 -2 15 0.9972 -0.0010
-11 -2 16 -1.2002 -0.0034
-11 -2 17 1.2774 0.0040
-11 -2 18 -1.2980 0.0008
-11 -2 19 0.7728 0.0038
-11 -2 20 -1.0017 -0.0025
-11 -2 21 0.6344 -0.0009
-11 -1 1 -2.8419 0.0090
-11 -1 2 2.6866 0.0063
-11 -1 3 0.9316 -0.0069
-11 -1 4 0.1752 0.0045
-11 -1 5 -0.3241 0.0009
-11 -1 6 -0.6046 -0.0053
-11 -1 7 -2.1193 0.0011
-11 -1 8 -3.2758 0.0014
-11 -1 9 0.6936 0.0042
-11 -1 10 -1.4658 0.0032
-11 -1 11 0.9628 0.0015
-11 -1 12 0.6147 0.0000
-11 -1 13 1.2427 -0.0004
-11 -1 14 -1.2542 -0.0034
-11 -1 15 1.3450 -0.0034
-11 -1 16 0.8645 -0.0032
-11 -1 17 0.9655 0.0024
-11 -1 18 -0.3553 -0.0004
-11 -1 19 0.9443 0.0040
-11 -1 20 -1.0080 0.0016
-11 -1 21 0.3743 0.0032
-11 0 1 -0.0436 -0.0113
-11 0 2 -0.3794 0.0085
-11 0 3 0.0031 -0.0064
-11 0 4 2.7498 -0.0073
-11 0 5 -0.0060 0.0016
-11 0 6 -1.3124 0.0030
-11 0 7 0.9980 0.0010
-11 0 8 -1.7020 -0.0010
-11 0 9 -1.2619 0.0036
-11 0 10 -1.4580 0.0023
-11 0 11 1.6527 0.0011
-11 0 12 -0.3238 0.0023
-11 0 13 0.2187 -0.0009
-11 0 14 0.1470 0.0018
-11 0 15 0.2018 0.0009
-11 0 16 -0.0199 -0.0018
-11 0 17 0.8186 -0.0006
-11 0 18 0.4485 -0.0015
-11 0 19 0.5077 0.0026
-11 0 20 -0.4474 -0.0010
-11 0 21 0.3198 0.0013
-11 1 1 -0.2255 -0.0224
-11 1 2 2.2823 -0.0025
-11 1 3 -0.3894 -0.0041
-11 1 4 0.7683 0.0001
-11 1 5 0.6210 -0.0019
-11 1 6 0.2414 0.0060
-11 1 7 1.5780 0.0058
-11 1 8 -0.0544 -0.0021
-11 1 9 1.0171 0.0006
-11 1 10 0.1767 0.0017
-11 1 11 1.6294 -0.0027
-11 1 12 0.2585 0.0008
-11 1 13 0.4434 0.0001
-11 1 14 -0.1372 0.0029
-11 1 15 -1.6552 0.0023
-11 1 16 -1.0778 0.0019
-11 1 17 -0.6702 0.0028
-11 1 18 -0.5099 -0.0016
-11 1 19 -0.4239 -0.0017
-11 1 20 0.0928 -0.0010
-11 2 1 -2.4866 -0.0155
-11 2 2 1.8182 0.0006
-11 2 3 0.2389 -0.0093
-11 2 4 -0.4409 0.0067
-11 2 5 -0.1649 0.0043
-11 2 6 0.7676 0.0000
-11 2 7 0.1077 0.0050
-11 2 8 0.6725 -0.0003
-11 2 9 2.8233 -0.0010
-11 2 10 0.7326 0.0000
-11 2 11 1.3930 0.0011
-11 2 12 2.1617 0.0003
-11 2 13 1.0808 -0.0016
-11 2 14 -0.2387 -0.0002
-11 2 15 -1.5197 0.0017
-11 2 16 -0.9169 0.0014
-11 2 17 -2.2219 0.0017
-11 2 18 -0.9476 0.0020
-11 2 19 -0.8578 -0.0010
-11 2 20 -0.3826 -0.0022
-11 3 1 -0.2324 -0.0207
-11 3 2 -0.6771 0.0010
-11 3 3 -1.5843 -0.0007
-11 3 4 0.8209 0.0058
-11 3 5 -1.7471 0.0087
-11 3 6 -0.4877 -0.0018
-11 3 7 0.0802 0.0025
-11 3 8 0.2854 -0.0022
-11 3 9 0.7039 -0.0008
-11 3 10 0.3272 -0.0014
-11 3 11 0.8329 0.0049
-11 3 12 1.4718 0.0029
-11 3 13 0.7650 -0.0010
-11 3 14 0.7778 -0.0016
-11 3 15 -0.1168 -0.0022
-11 3 16 -0.0303 0.0005
-11 3 17 -1.6420 -0.0014
-11 3 18 -0.2017 0.0012
-11 3 19 -0.5787 0.0011
-11 4 1 0.1173 -0.0182
-11 4 2 0.9973 -0.0080
-11 4 3 -1.6281 0.0022
-11 4 4 0.5613 0.0008
-11 4 5 -1.9783 0.0044
-11 4 6 -1.2992 0.0027
-11 4 7 -0.1239 0.0030
-11 4 8 0.1281 -0.0047
-11 4 9 -1.1868 -0.0002
-11 4 10 -0.2644 0.0017
-11 4 11 -0.2482 0.0019
-11 4 12 -1.0030 0.0041
-11 4 13 0.8168 0.0000
-11 4 14 1.5296 0.0001
-11 4 15 0.3140 -0.0061
-11 4 16 0.6558 -0.0004
-11 4 17 0.4656 -0.0007
-11 4 18 0.3994 0.0006
-11 5 1 -0.3386 -0.0001
-11 5 2 1.7867 0.0015
-11 5 3 0.9977 -0.0055
-11 5 4 0.4672 -0.0043
-11 5 5 -0.5075 -0.0006
-11 5 6 0.0173 0.0006
-11 5 7 -1.7453 -0.0011
-11 5 8 0.1867 0.0008
-11 5 9 0.0754 -0.0009
-11 5 10 -1.1955 0.0016
-11 5 11 -0.5459 -0.0014
-11 5 12 -0.8656 0.0063
-11 5 13 0.5917 -0.0026
-11 5 14 0.9547 -0.0016
-11 5 15 1.8991 -0.0032
-11 5 16 0.7451 -0.0009
-11 5 17 0.9681 -0.0046
-11 6 1 3.1588 0.0057
-11 6 2 2.0240 0.0100
-11 6 3 0.9595 0.0013
-11 6 4 1.4851 0.0021
-11 6 5 0.4285 -0.0061
-11 6 6 1.8276 -0.0036
-11 6 7 -0.7647 -0.0033
-11 6 8 0.2218 0.0030
-11 6 9 0.9935 -0.0046
-11 6 10 -0.1164 0.0016
-11 6 11 -0.3059 -0.0027
-11 6 12 0.1181 0.0011
-11 6 13 1.5092 -0.0006
-11 6 14 -0.2562 -0.0003
-11 6 15 2.4886 -0.0049
-11 7 1 3.1605 0.0019
-11 7 2 2.4612 0.0069
-11 7 3 0.7674 0.0056
-11 7 4 1.9088 0.0062
-11 7 5 -0.8018 -0.0040
-11 7 6 1.2415 -0.0016
-11 7 7 1.0790 -0.0028
-11 7 8 2.3692 0.0010
-11 7 9 0.4998 -0.0026
-11 7 10 1.3990 -0.0006
-11 7 11 1.1422 -0.0028
-11 7 12 -0.6370 -0.0013
-11 7 13 1.7254 -0.0014
-11 8 1 1.3877 -0.0017
-11 8 2 2.2577 0.0031
-11 8 3 0.4804 0.0015
-11 8 4 0.8459 0.0003
-11 8 5 -2.0084 -0.0004
-11 8 6 0.8376 -0.0011
-11 8 7 -0.2062 -0.0006
-11 8 8 2.5220 0.0006
-11 8 9 1.4441 0.0006
-11 8 10 1.6522 -0.0001
-11 9 1 0.8228 -0.0004
-11 9 2 1.7704 -0.0017
-11 9 3 -1.0198 -0.0016
-11 9 4 0.1873 -0.0024
-10 -17 1 0.1810 -0.0017
-10 -17 2 0.3368 0.0033
-10 -17 3 -0.2412 0.0052
-10 -17 4 0.0157 -0.0009
-10 -16 1 0.6348 0.0028
-10 -16 2 0.8331 0.0013
-10 -16 3 -0.9862 0.0020
-10 -16 4 -0.5291 0.0012
-10 -16 5 -1.8249 -0.0015
-10 -16 6 -1.2161 -0.0010
-10 -16 7 -2.5625 0.0014
-10 -15 1 0.7122 0.0068
-10 -15 2 1.6176 -0.0029
-10 -15 3 -1.5233 -0.0036
-10 -15 4 -0.0607 0.0036
-10 -15 5 -2.1350 0.0020
-10 -15 6 -0.1078 -0.0056
-10 -15 7 -1.2293 0.0002
-10 -15 8 -1.9717 0.0004
-10 -15 9 -1.7863 -0.0028
-10 -15 10 -1.3783 0.0004
-10 -14 1 -0.6220 -0.0054
-10 -14 2 1.4372 -0.0052
-10 -14 3 -1.9438 -0.0042
-10 -14 4 0.1527 -0.0062
-10 -14 5 -0.9136 0.0047
-10 -14 6 0.0203 -0.0002
-10 -14 7 0.0553 -0.0008
-10 -14 8 1.3532 -0.0001
-10 -14 9 -0.5859 0.0004
-10 -14 10 -1.1891 -0.0001
-10 -14 11 -0.3035 -0.0023
-10 -14 12 0.1473 0.0042
-10 -13 1 0.6714 -0.0129
-10 -13 2 0.9520 -0.0074
-10 -13 3 -0.4951 -0.0056
-10 -13 4 -0.3793 -0.0110
-10 -13 5 -0.7251 0.0004
-10 -13 6 1.0894 0.0044
-10 -13 7 -0.3692 -0.0007
-10 -13 8 1.4013 -0.0016
-10 -13 9 1.0836 0.0019
-10 -13 10 1.1859 0.0037
-10 -13 11 0.0157 -0.0017
-10 -13 12 0.4943 0.0028
-10 -13 13 1.4687 0.0011
-10 -13 14 1.5478 0.0025
-10 -12 1 1.8966 -0.0070
-10 -12 2 0.2303 -0.0066
-10 -12 3 2.0075 -0.0073
-10 -12 4 1.4592 -0.0010
-10 -12 5 -0.9752 -0.0062
-10 -12 6 0.3910 0.0003
-10 -12 7 -0.2275 0.0025
-10 -12 8 0.3677 0.0000
-10 -12 9 -0.7336 -0.0052
-10 -12 10 1.5580 0.0039
-10 -12 11 -0.0365 0.0022
-10 -12 12 0.7124 0.0031
-10 -12 13 1.2572 0.0004
-10 -12 14 0.7851 0.0030
-10 -12 15 1.5749 -0.0014
-10 -11 1 1.6796 0.0005
-10 -11 2 0.0377 0.0041
-10 -11 3 0.9473 -0.0042
-10 -11 4 1.2694 0.0027
-10 -11 5 1.8440 -0.0022
-10 -11 6 0.1922 -0.0020
-10 -11 7 -2.2136 -0.0012
-10 -11 8 0.4509 0.0004
-10 -11 9 -1.9062 -0.0051
-10 -11 10 -0.0634 -0.0001
-10 -11 11 -0.8423 0.0004
-10 -11 12 -0.1383 0.0029
-10 -11 13 -0.1728 0.0003
-10 -11 14 0.2348 0.0033
-10 -11 15 0.9505 -0.0010
-10 -11 16 -0.0123 0.0004
-10 -11 17 -0.1380 -0.0045
-10 -10 1 1.7519 0.0021
-10 -10 2 -0.8971 0.0064
-10 -10 3 1.5279 0.0065
-10 -10 4 -0.5235 -0.0018
-10 -10 5 1.1841 0.0043
-10 -10 6 1.6301 -0.0007
-10 -10 7 -2.2627 -0.0031
-10 -10 8 -0.6112 -0.0017
-10 -10 9 -2.0951 -0.0022
-10 -10 10 -0.3409 -0.0041
-10 -10 11 -1.4745 -0.0007
-10 -10 12 -0.0990 0.0016
-10 -10 13 -1.5600 -0.0000
-10 -10 14 0.4149 0.0004
-10 -10 15 0.3364 -0.0014
-10 -10 16 0.0815 0.0026
-10 -10 17 -0.2100 -0.0007
-10 -10 18 0.1747 0.0008
-10 -9 1 3.5578 0.0139
-10 -9 2 -2.0137 -0.0016
-10 -9 3 3.5845 0.0088
-10 -9 4 0.9385 -0.0035
-10 -9 5 -0.7980 0.0045
-10 -9 6 1.0714 0.0017
-10 -9 7 0.6014 0.0013
-10 -9 8 -0.7600 -0.0018
-10 -9 9 -2.4952 -0.0010
-10 -9 10 0.7516 -0.0054
-10 -9 11 -2.2547 -0.0007
-10 -9 12 0.1084 -0.0004
-10 -9 13 -0.8610 -0.0004
-10 -9 14 0.6230 -0.0015
-10 -9 15 -0.2514 -0.0012
-10 -9 16 2.4600 0.0030
-10 -9 17 0.0139 -0.0008
-10 -9 18 0.3088 0.0018
-10 -9 19 -0.9035 0.0046
-10 -8 1 3.9892 0.0166
-10 -8 2 -0.1345 0.0018
-10 -8 3 1.1417 0.0070
-10 -8 4 0.3540 0.0014
-10 -8 5 2.7472 -0.0016
-10 -8 6 0.2636 0.0041
-10 -8 7 0.6663 0.0038
-10 -8 8 1.8649 0.0014
-10 -8 9 -0.9632 -0.0002
-10 -8 10 0.5186 -0.0022
-10 -8 11 -1.0750 -0.0021
-10 -8 12 -0.2804 -0.0031
-10 -8 13 -1.9762 0.0009
-10 -8 14 1.1469 0.0003
-10 -8 15 -0.2432 -0.0028
-10 -8 16 2.4008 0.0015
-10 -8 17 1.3526 0.0004
-10 -8 18 1.4810 0.0031
-10 -8 19 0.4148 0.0026
-10 -8 20 0.1913 -0.0007
-10 -7 1 0.5914 -0.0085
-10 -7 2 -0.7608 0.0047
-10 -7 3 1.5829 0.0080
-10 -7 4 -2.4627 0.0136
-10 -7 5 1.8769 -0.0046
-10 -7 6 1.3929 0.0070
-10 -7 7 0.8960 0.0007
-10 -7 8 2.5272 0.0049
-10 -7 9 1.6813 -0.0003
-10 -7 10 0.1300 -0.0027
-10 -7 11 0.0695 -0.0006
-10 -7 12 1.1638 -0.0033
-10 -7 13 -2.7522 0.0005
-10 -7 14 -0.8063 0.0021
-10 -7 15 0.4365 -0.0035
-10 -7 16 0.3540 0.0019
-10 -7 17 0.9582 0.0007
-10 -7 18 1.8946 0.0022
-10 -7 19 1.8109 -0.0011
-10 -7 20 0.5012 0.0008
-10 -7 21 1.5320 0.0036
-10 -6 1 0.9696 -0.0191
-10 -6 2 -2.8619 0.0017
-10 -6 3 2.2536 -0.0078
-10 -6 4 -0.5800 0.0198
-10 -6 5 -2.8275 0.0035
-10 -6 6 0.6389 0.0084
-10 -6 7 2.7732 -0.0041
-10 -6 8 0.5989 0.0029
-10 -6 9 1.4531 0.0034
-10 -6 10 2.7020 -0.0051
-10 -6 11 -0.4129 -0.0004
-10 -6 12 0.0893 -0.0020
-10 -6 13 0.9954 -0.0016
-10 -6 14 -1.2391 0.0020
-10 -6 15 -1.1061 -0.0014
-10 -6 16 -0.0498 0.0018
-10 -6 17 1.3165 -0.0021
-10 -6 18 -0.9314 0.0012
-10 -6 19 1.7567 0.0017
-10 -6 20 1.1553 -0.0001
-10 -6 21 2.0192 -0.0001
-10 -6 22 0.6064 0.0009
-10 -5 1 0.8988 -0.0269
-10 -5 2 1.6891 0.0003
-10 -5 3 -2.3052 -0.0066
-10 -5 4 1.0905 0.0164
-10 -5 5 -0.4430 0.0019
-10 -5 6 -1.0897 0.0019
-10 -5 7 -0.2681 -0.0019
-10 -5 8 2.0668 -0.0029
-10 -5 9 0.0837 0.0020
-10 -5 10 1.0204 -0.0008
-10 -5 11 1.2536 0.0014
-10 -5 12 -0.0275 -0.0015
-10 -5 13 0.8883 -0.0025
-10 -5 14 0.5091 0.0006
-10 -5 15 0.6252 -0.0011
-10 -5 16 -1.1208 -0.0002
-10 -5 17 1.8892 -0.0018
-10 -5 18 -0.9666 0.0006
-10 -5 19 1.0618 0.0015
-10 -5 20 -0.0406 -0.0008
-10 -5 21 1.4893 0.0012
-10 -5 22 0.7409 0.0052
-10 -4 1 -4.4789 -0.0296
-10 -4 2 2.9866 -0.0006
-10 -4 3 -1.7935 0.0083
-10 -4 4 0.9442 0.0121
-10 -4 5 -0.0421 0.0018
-10 -4 6 1.3328 0.0002
-10 -4 7 -2.0323 -0.0077
-10 -4 8 1.1657 -0.0084
-10 -4 9 0.1714 -0.0001
-10 -4 10 -1.6552 0.0045
-10 -4 11 0.6441 0.0021
-10 -4 12 1.5322 0.0017
-10 -4 13 0.2604 -0.0008
-10 -4 14 -0.6041 -0.0008
-10 -4 15 3.1351 -0.0026
-10 -4 16 -0.9565 -0.0009
-10 -4 17 1.0484 -0.0001
-10 -4 18 0.1973 -0.0025
-10 -4 19 1.7060 0.0007
-10 -4 20 -0.8558 0.0004
-10 -4 21 0.8003 0.0012
-10 -4 22 0.5572 0.0031
-10 -4 23 0.0257 0.0026
-10 -3 1 -3.9714 -0.0054
-10 -3 2 -0.5651 0.0043
-10 -3 3 -0.2915 0.0018
-10 -3 4 3.0505 0.0094
-10 -3 5 -2.2207 0.0081
-10 -3 6 2.2435 0.0041
-10 -3 7 2.2610 -0.0116
-10 -3 8 -1.0107 -0.0060
-10 -3 9 -0.4779 -0.0025
-10 -3 10 -0.3105 0.0057
-10 -3 11 -1.1732 0.0020
-10 -3 12 -1.9483 0.0042
-10 -3 13 2.4091 -0.0019
-10 -3 14 -0.9919 -0.0005
-10 -3 15 0.3954 -0.0005
-10 -3 16 -0.3846 -0.0024
-10 -3 17 2.1132 0.0018
-10 -3 18 -0.8476 -0.0029
-10 -3 19 1.1229 -0.0006
-10 -3 20 0.5208 -0.0023
-10 -3 21 0.2829 -0.0010
-10 -3 22 -0.4173 0.0027
-10 -3 23 -0.2970 0.0017
-10 -2 1 0.0657 0.0045
-10 -2 2 2.2258 0.0016
-10 -2 3 -3.2911 0.0041
-10 -2 4 0.6975 0.0071
-10 -2 5 1.4683 -0.0039
-10 -2 6 -0.1252 0.0005
-10 -2 7 2.4159 0.0002
-10 -2 8 1.6784 0.0023
-10 -2 9 2.4038 -0.0064
-10 -2 10 -1.6698 0.0062
-10 -2 11 0.1732 0.0036
-10 -2 12 -3.0623 0.0025
-10 -2 13 0.1399 -0.0036
-10 -2 14 -1.5734 -0.0026
-10 -2 15 -0.0351 0.0018
-10 -2 16 -1.4018 -0.0012
-10 -2 17 1.1292 0.0031
-10 -2 18 0.1056 -0.0013
-10 -2 19 0.6402 -0.0012
-10 -2 20 0.6513 -0.0043
-10 -2 21 -0.5877 -0.0039
-10 -2 22 -0.0510 0.0004
-10 -2 23 -1.3525 0.0004
-10 -1 1 -0.3591 0.0095
-10 -1 2 2.6685 -0.0039
-10 -1 3 -0.3897 0.0037
-10 -1 4 -2.8676 0.0002
-10 -1 5 0.7120 -0.0056
-10 -1 6 -2.3397 -0.0052
-10 -1 7 1.4427 -0.0004
-10 -1 8 0.7045 0.0048
-10 -1 9 5.4216 -0.0001
-10 -1 10 -1.1643 0.0047
-10 -1 11 1.8654 0.0008
-10 -1 12 -1.4385 0.0011
-10 -1 13 -1.2317 -0.0019
-10 -1 14 -2.4444 -0.0042
-10 -1 15 0.6896 -0.0002
-10 -1 16 -0.9474 0.0017
-10 -1 17 -0.5964 0.0030
-10 -1 18 1.5655 -0.0005
-10 -1 19 0.6232 -0.0001
-10 -1 20 0.8851 -0.0012
-10 -1 21 -0.8475 -0.0047
-10 -1 22 0.4104 -0.0031
-10 -1 23 -2.2398 0.0014
-10 0 1 1.1699 0.0075
-10 0 2 -1.3285 -0.0026
-10 0 3 3.2382 -0.0032
-10 0 4 -1.1264 -0.0098
-10 0 5 -1.5669 0.0062
-10 0 6 -5.1021 -0.0030
-10 0 7 2.1675 -0.0054
-10 0 8 -3.7255 0.0026
-10 0 9 3.2002 0.0033
-10 0 10 0.8251 0.0006
-10 0 11 2.3172 -0.0029
-10 0 12 -2.3484 0.0020
-10 0 13 0.5806 -0.0025
-10 0 14 -0.5260 -0.0005
-10 0 15 -0.4475 -0.0006
-10 0 16 0.7470 0.0009
-10 0 17 0.7502 0.0003
-10 0 18 1.5485 0.0021
-10 0 19 0.0028 -0.0015
-10 0 20 2.0640 -0.0003
-10 0 21 -0.5881 0.0008
-10 0 22 0.5655 0.0014
-10 0 23 -1.6970 0.0004
-10 1 1 3.3074 -0.0087
-10 1 2 0.5284 -0.0135
-10 1 3 0.7991 0.0020
-10 1 4 -1.6589 -0.0085
-10 1 5 3.2914 0.0028
-10 1 6 -4.9125 0.0025
-10 1 7 0.3539 0.0022
-10 1 8 -4.2218 0.0001
-10 1 9 2.1568 -0.0009
-10 1 10 -1.7327 0.0013
-10 1 11 1.2532 -0.0059
-10 1 12 -2.1527 0.0009
-10 1 13 -0.1028 -0.0012
-10 1 14 -0.5181 0.0030
-10 1 15 0.0849 -0.0006
-10 1 16 1.8639 0.0035
-10 1 17 1.0997 -0.0022
-10 1 18 1.6755 -0.0002
-10 1 19 0.0738 -0.0029
-10 1 20 1.8763 0.0010
-10 1 21 -0.3084 0.0026
-10 1 22 1.0029 0.0032
-10 1 23 -0.6381 0.0054
-10 2 1 -0.2955 -0.0028
-10 2 2 0.6856 -0.0175
-10 2 3 1.8038 -0.0027
-10 2 4 -3.4003 -0.0006
-10 2 5 3.7871 0.0020
-10 2 6 -2.4565 -0.0025
-10 2 7 1.0423 0.0044
-10 2 8 -2.7523 0.0007
-10 2 9 2.6267 -0.0024
-10 2 10 -2.7014 0.0016
-10 2 11 1.2312 -0.0032
-10 2 12 -1.2572 -0.0012
-10 2 13 -1.7467 -0.0009
-10 2 14 -1.8085 0.0048
-10 2 15 0.0207 -0.0000
-10 2 16 1.0544 0.0042
-10 2 17 -0.0636 -0.0008
-10 2 18 1.7739 -0.0001
-10 2 19 -0.1342 -0.0033
-10 2 20 0.6012 -0.0001
-10 2 21 -0.0461 0.0034
-10 2 22 1.3156 0.0004
-10 2 23 -0.1787 0.0062
-10 3 1 -0.4581 0.0005
-10 3 2 -3.3114 -0.0014
-10 3 3 2.0843 0.0028
-10 3 4 -1.1490 -0.0037
-10 3 5 0.5620 0.0059
-10 3 6 -1.8649 -0.0066
-10 3 7 2.7200 -0.0007
-10 3 8 -3.0909 -0.0045
-10 3 9 1.6613 -0.0001
-10 3 10 -0.1347 -0.0007
-10 3 11 2.0054 0.0015
-10 3 12 -0.7870 -0.0009
-10 3 13 -0.4859 -0.0016
-10 3 14 -0.8060 0.0021
-10 3 15 -1.3104 0.0001
-10 3 16 -0.0052 0.0024
-10 3 17 -0.6684 -0.0003
-10 3 18 1.2788 0.0024
-10 3 19 -0.7935 -0.0000
-10 3 20 0.2190 -0.0013
-10 3 21 -0.6068 0.0029
-10 3 22 0.5913 0.0015
-10 4 1 1.2884 -0.0068
-10 4 2 -0.7851 -0.0028
-10 4 3 -1.4781 0.0122
-10 4 4 -1.1286 -0.0048
-10 4 5 1.2024 0.0090
-10 4 6 -1.5970 -0.0058
-10 4 7 1.6051 -0.0020
-10 4 8 -2.8786 -0.0101
-10 4 9 -0.3359 0.0022
-10 4 10 -0.5997 -0.0016
-10 4 11 1.6019 0.0014
-10 4 12 0.2065 0.0002
-10 4 13 1.4963 -0.0013
-10 4 14 0.7949 -0.0016
-10 4 15 -1.2682 -0.0021
-10 4 16 1.1086 0.0019
-10 4 17 -0.2787 -0.0008
-10 4 18 1.0252 0.0015
-10 4 19 -0.5403 0.0012
-10 4 20 0.7349 0.0016
-10 4 21 -0.5238 0.0014
-10 5 1 -0.8824 -0.0049
-10 5 2 1.8599 -0.0158
-10 5 3 -0.2215 0.0005
-10 5 4 -2.3780 -0.0036
-10 5 5 0.8502 0.0114
-10 5 6 -0.8336 -0.0058
-10 5 7 0.2054 0.0000
-10 5 8 -1.3391 -0.0038
-10 5 9 -0.5342 0.0006
-10 5 10 -3.4244 0.0005
-10 5 11 0.5176 0.0019
-10 5 12 0.9659 0.0001
-10 5 13 1.0542 -0.0040
-10 5 14 1.8537 -0.0019
-10 5 15 0.4977 -0.0020
-10 5 16 1.4226 -0.0000
-10 5 17 0.0176 -0.0010
-10 5 18 1.8297 0.0033
-10 5 19 0.5756 -0.0004
-10 5 20 0.9608 -0.0019
-10 5 21 -0.1690 0.0028
-10 6 1 0.3972 -0.0034
-10 6 2 0.0385 -0.0122
-10 6 3 1.1342 0.0007
-10 6 4 0.2059 -0.0075
-10 6 5 0.0626 0.0008
-10 6 6 -0.7533 0.0013
-10 6 7 0.3716 0.0015
-10 6 8 -1.9183 0.0004
-10 6 9 0.2942 -0.0008
-10 6 10 -2.4544 0.0058
-10 6 11 -0.4916 0.0019
-10 6 12 0.8739 -0.0010
-10 6 13 1.2055 -0.0024
-10 6 14 1.7905 -0.0027
-10 6 15 1.6024 -0.0033
-10 6 16 1.1669 0.0012
-10 6 17 -0.7433 0.0010
-10 6 18 1.4094 -0.0011
-10 6 19 0.7339 0.0017
-10 7 1 0.0092 0.0049
-10 7 2 0.5389 -0.0010
-10 7 3 0.5800 0.0049
-10 7 4 0.9397 0.0001
-10 7 5 0.9534 -0.0035
-10 7 6 -0.0352 0.0047
-10 7 7 2.0107 -0.0004
-10 7 8 -1.6625 0.0019
-10 7 9 -1.0700 0.0009
-10 7 10 -0.7624 0.0036
-10 7 11 0.1355 0.0027
-10 7 12 0.2105 0.0009
-10 7 13 2.2406 -0.0009
-10 7 14 2.1134 -0.0027
-10 7 15 0.4455 -0.0008
-10 7 16 1.3805 -0.0012
-10 7 17 -0.6261 0.0025
-10 7 18 -0.7492 -0.0038
-10 8 1 -1.1616 0.0115
-10 8 2 0.2271 0.0076
-10 8 3 -0.5020 -0.0009
-10 8 4 -0.9900 0.0047
-10 8 5 0.9629 0.0030
-10 8 6 0.9834 0.0017
-10 8 7 2.1984 0.0008
-10 8 8 0.9052 0.0017
-10 8 9 0.0130 0.0010
-10 8 10 -1.4550 0.0006
-10 8 11 -0.1666 0.0026
-10 8 12 0.1469 0.0012
-10 8 13 0.8434 -0.0001
-10 8 14 2.5015 -0.0014
-10 8 15 0.2347 0.0026
-10 8 16 -0.1506 -0.0036
-10 9 1 0.5800 0.0052
-10 9 2 -0.5585 0.0050
-10 9 3 -2.0410 0.0016
-10 9 4 -1.9117 -0.0016
-10 9 5 -0.5837 0.0026
-10 9 6 -0.3960 -0.0014
-10 9 7 1.4064 0.0034
-10 9 8 1.7422 0.0012
-10 9 9 2.2307 -0.0009
-10 9 10 -0.5229 0.0004
-10 9 11 -1.4814 0.0007
-10 9 12 0.1052 0.0004
-10 9 13 -0.8132 0.0002
-10 9 14 0.1447 -0.0007
-10 10 1 -0.3170 0.0001
-10 10 2 0.2409 -0.0041
-10 10 3 -0.1857 0.0038
-10 10 4 -1.9812 -0.0053
-10 10 5 -1.5821 0.0013
-10 10 6 -2.1609 0.0003
-10 10 7 0.7133 0.0015
-10 10 8 0.5275 0.0019
-10 10 9 1.0919 -0.0002
-10 10 10 0.9253 0.0001
-9 -18 1 -0.4582 0.0035
-9 -18 2 -1.6348 0.0072
-9 -17 1 -0.1729 -0.0064
-9 -17 2 -0.7145 0.0094
-9 -17 3 0.4824 0.0009
-9 -17 4 -0.0631 0.0016
-9 -17 5 0.9012 0.0016
-9 -17 6 0.0194 0.0034
-9 -16 1 -1.4359 -0.0089
-9 -16 2 -0.9000 -0.0008
-9 -16 3 0.3767 -0.0015
-9 -16 4 -1.4058 0.0036
-9 -16 5 -0.9006 -0.0032
-9 -16 6 -1.1824 0.0017
-9 -16 7 -1.6204 0.0019
-9 -16 8 -0.1083 -0.0018
-9 -16 9 -0.4629 -0.0015
-9 -15 1 0.5046 -0.0030
-9 -15 2 -1.1863 -0.0062
-9 -15 3 -1.4562 -0.0047
-9 -15 4 -1.0311 0.0030
-9 -15 5 -2.9723 -0.0032
-9 -15 6 -1.8366 -0.0053
-9 -15 7 -3.8018 0.0008
-9 -15 8 -1.7613 0.0006
-9 -15 9 -0.5355 -0.0034
-9 -15 10 0.9749 0.0023
-9 -15 11 0.1633 0.0005
-9 -14 1 0.5620 -0.0040
-9 -14 2 1.1351 -0.0030
-9 -14 3 -2.6926 -0.0005
-9 -14 4 -0.0184 -0.0063
-9 -14 5 -2.8212 0.0040
-9 -14 6 -1.6957 -0.0034
-9 -14 7 -2.9460 -0.0045
-9 -14 8 -1.1417 -0.0017
-9 -14 9 -2.6338 -0.0018
-9 -14 10 0.8206 -0.0007
-9 -14 11 1.5024 -0.0000
-9 -14 12 1.1916 0.0046
-9 -14 13 0.4588 -0.0004
-9 -14 14 0.2566 0.0004
-9 -13 1 -2.2635 -0.0069
-9 -13 2 1.0345 -0.0105
-9 -13 3 -1.3090 0.0016
-9 -13 4 0.4377 -0.0062
-9 -13 5 -1.8173 0.0054
-9 -13 6 1.2112 -0.0010
-9 -13 7 -1.9780 -0.0026
-9 -13 8 0.1508 -0.0014
-9 -13 9 -0.9758 0.0003
-9 -13 10 0.0502 -0.0025
-9 -13 11 0.8825 -0.0018
-9 -13 12 1.5132 0.0028
-9 -13 13 1.1786 0.0019
-9 -13 14 0.2282 0.0008
-9 -13 15 -0.3786 0.0004
-9 -12 1 -0.7191 -0.0119
-9 -12 2 0.5907 -0.0170
-9 -12 3 -0.8212 -0.0005
-9 -12 4 1.4800 -0.0002
-9 -12 5 -1.6058 -0.0004
-9 -12 6 2.6962 0.0006
-9 -12 7 0.3487 0.0020
-9 -12 8 0.1277 -0.0029
-9 -12 9 -0.4268 -0.0016
-9 -12 10 0.3269 0.0029
-9 -12 11 0.2754 0.0008
-9 -12 12 1.3612 -0.0017
-9 -12 13 1.8748 0.0018
-9 -12 14 -0.5192 0.0007
-9 -12 15 0.4821 -0.0009
-9 -12 16 -1.3238 0.0011
-9 -12 17 -0.5715 -0.0009
-9 -11 1 1.2352 -0.0077
-9 -11 2 1.7782 -0.0095
-9 -11 3 -2.0818 -0.0035
-9 -11 4 2.0559 0.0014
-9 -11 5 0.2069 0.0006
-9 -11 6 0.7739 0.0010
-9 -11 7 0.3533 -0.0002
-9 -11 8 2.0198 -0.0026
-9 -11 9 -1.5949 -0.0022
-9 -11 10 -1.3054 -0.0004
-9 -11 11 0.2225 0.0023
-9 -11 12 -0.1785 0.0006
-9 -11 13 1.6444 0.0019
-9 -11 14 -0.0664 0.0018
-9 -11 15 0.8213 -0.0037
-9 -11 16 -1.5805 0.0005
-9 -11 17 0.2936 -0.0014
-9 -11 18 -1.2865 0.0018
-9 -10 1 -2.0082 0.0054
-9 -10 2 0.7419 0.0029
-9 -10 3 -0.5240 0.0015
-9 -10 4 0.1037 -0.0004
-9 -10 5 -1.4550 0.0062
-9 -10 6 0.9975 -0.0025
-9 -10 7 -1.5378 -0.0016
-9 -10 8 1.3917 -0.0024
-9 -10 9 -0.2914 0.0004
-9 -10 10 -1.3376 -0.0068
-9 -10 11 -0.9245 0.0008
-9 -10 12 -0.8452 0.0015
-9 -10 13 0.5510 -0.0002
-9 -10 14 -0.1997 0.0022
-9 -10 15 0.5062 -0.0009
-9 -10 16 -1.5393 0.0020
-9 -10 17 1.1344 -0.0030
-9 -10 18 -0.2904 0.0015
-9 -10 19 0.2289 -0.0015
-9 -10 20 0.3904 0.0010
-9 -9 1 0.0721 0.0109
-9 -9 2 0.1061 -0.0020
-9 -9 3 0.4192 0.0091
-9 -9 4 0.0637 0.0005
-9 -9 5 -4.7082 0.0092
-9 -9 6 0.4622 -0.0036
-9 -9 7 -2.2483 0.0015
-9 -9 8 -1.0326 -0.0078
-9 -9 9 -0.1580 0.0018
-9 -9 10 1.4136 -0.0040
-9 -9 11 -1.2203 0.0009
-9 -9 12 0.6122 -0.0036
-9 -9 13 1.5183 -0.0020
-9 -9 14 -0.5982 0.0017
-9 -9 15 0.3408 0.0004
-9 -9 16 -0.2542 0.0022
-9 -9 17 -0.6899 -0.0016
-9 -9 18 -0.0676 0.0036
-9 -9 19 0.5868 0.0025
-9 -9 20 0.6541 -0.0022
-9 -9 21 -0.3279 0.0009
-9 -8 1 4.5066 0.0043
-9 -8 2 2.6567 -0.0102
-9 -8 3 -1.8672 0.0013
-9 -8 4 3.5425 -0.0012
-9 -8 5 -1.4419 0.0078
-9 -8 6 -2.2105 0.0020
-9 -8 7 -3.0430 0.0038
-9 -8 8 1.0508 -0.0081
-9 -8 9 -2.3914 0.0019
-9 -8 10 0.8889 -0.0022
-9 -8 11 0.5317 0.0010
-9 -8 12 0.8879 -0.0039
-9 -8 13 2.0730 -0.0008
-9 -8 14 2.7175 -0.0016
-9 -8 15 1.3922 -0.0019
-9 -8 16 0.5541 0.0016
-9 -8 17 -0.0470 0.0027
-9 -8 18 -0.3090 0.0009
-9 -8 19 -0.7273 0.0029
-9 -8 20 -0.3214 0.0000
-9 -8 21 -0.7758 0.0033
-9 -8 22 0.5449 0.0024
-9 -7 1 -1.9646 -0.0103
-9 -7 2 3.1782 0.0016
-9 -7 3 -0.2975 -0.0074
-9 -7 4 2.2755 -0.0038
-9 -7 5 0.9367 -0.0033
-9 -7 6 1.9231 0.0088
-9 -7 7 -2.5586 0.0039
-9 -7 8 2.2986 -0.0018
-9 -7 9 -0.9283 0.0015
-9 -7 10 -0.5943 -0.0026
-9 -7 11 -0.3211 0.0032
-9 -7 12 0.0027 -0.0018
-9 -7 13 -0.3373 -0.0014
-9 -7 14 2.7671 -0.0036
-9 -7 15 3.8525 -0.0011
-9 -7 16 1.0729 0.0004
-9 -7 17 2.1538 0.0025
-9 -7 18 1.2118 -0.0026
-9 -7 19 -0.7164 0.0018
-9 -7 20 -0.9415 0.0017
-9 -7 21 -0.4574 0.0002
-9 -7 22 -0.7486 -0.0009
-9 -7 23 -0.1998 0.0054
-9 -6 1 -3.6710 -0.0097
-9 -6 2 -0.5364 0.0089
-9 -6 3 -0.0892 -0.0143
-9 -6 4 0.8415 0.0134
-9 -6 5 -2.7450 -0.0087
-9 -6 6 5.4581 0.0035
-9 -6 7 0.2168 0.0045
-9 -6 8 1.1196 0.0019
-9 -6 9 1.8397 0.0023
-9 -6 10 2.1960 -0.0027
-9 -6 11 -3.3341 0.0063
-9 -6 12 -1.3936 -0.0004
-9 -6 13 -0.0446 -0.0024
-9 -6 14 -2.3376 -0.0026
-9 -6 15 1.6339 -0.0003
-9 -6 16 2.2617 -0.0029
-9 -6 17 2.1309 0.0003
-9 -6 18 0.5157 -0.0008
-9 -6 19 2.5964 0.0015
-9 -6 20 0.4486 -0.0040
-9 -6 21 -0.2102 -0.0025
-9 -6 22 -0.5367 0.0009
-9 -6 23 0.5366 -0.0013
-9 -5 1 3.5643 -0.0097
-9 -5 2 2.2864 0.0182
-9 -5 3 -5.8280 -0.0127
-9 -5 4 3.5818 0.0135
-9 -5 5 -2.8784 -0.0022
-9 -5 6 0.3636 -0.0019
-9 -5 7 -0.1943 0.0067
-9 -5 8 4.2862 -0.0014
-9 -5 9 -0.7231 0.0045
-9 -5 10 2.8689 -0.0012
-9 -5 11 0.1458 0.0049
-9 -5 12 -2.2441 0.0022
-9 -5 13 -1.1194 0.0004
-9 -5 14 -1.2948 -0.0025
-9 -5 15 -0.7441 -0.0028
-9 -5 16 -1.1890 -0.0032
-9 -5 17 1.4354 0.0007
-9 -5 18 -0.5638 -0.0026
-9 -5 19 1.5500 0.0004
-9 -5 20 1.0990 -0.0021
-9 -5 21 1.3371 -0.0020
-9 -5 22 0.6032 -0.0001
-9 -5 23 0.3036 -0.0070
-9 -5 24 0.3699 0.0019
-9 -4 1 -0.2530 -0.0087
-9 -4 2 8.8557 0.0236
-9 -4 3 -2.9671 0.0038
-9 -4 4 2.8054 -0.0052
-9 -4 5 -1.5962 0.0027
-9 -4 6 1.5487 -0.0057
-9 -4 7 -4.1785 0.0010
-9 -4 8 3.3904 -0.0034
-9 -4 9 -1.1274 0.0088
-9 -4 10 1.1182 -0.0004
-9 -4 11 1.5756 0.0004
-9 -4 12 0.8826 0.0062
-9 -4 13 -1.6694 0.0009
-9 -4 14 0.6860 -0.0010
-9 -4 15 1.6320 -0.0028
-9 -4 16 -2.6677 -0.0022
-9 -4 17 -0.4441 0.0009
-9 -4 18 -0.1667 -0.0046
-9 -4 19 -0.7207 0.0005
-9 -4 20 -0.5251 0.0013
-9 -4 21 1.2005 -0.0013
-9 -4 22 0.6854 -0.0002
-9 -4 23 -0.5626 -0.0035
-9 -4 24 0.2167 0.0009
-9 -3 1 -4.4244 0.0089
-9 -3 2 6.4506 0.0062
-9 -3 3 2.7857 0.0092
-9 -3 4 4.2201 0.0013
-9 -3 5 -2.3101 0.0055
-9 -3 6 5.6365 -0.0127
-9 -3 7 -2.6564 -0.0029
-9 -3 8 -2.0361 -0.0027
-9 -3 9 -0.7758 0.0039
-9 -3 10 2.1013 0.0047
-9 -3 11 -1.5701 -0.0033
-9 -3 12 2.2454 0.0051
-9 -3 13 2.9408 -0.0022
-9 -3 14 -0.1900 0.0020
-9 -3 15 1.2730 0.0002
-9 -3 16 1.6036 -0.0022
-9 -3 17 -0.8642 0.0031
-9 -3 18 -1.9461 -0.0019
-9 -3 19 -0.0064 -0.0001
-9 -3 20 0.3933 -0.0005
-9 -3 21 -1.0136 0.0003
-9 -3 22 -0.0282 0.0027
-9 -3 23 -0.8207 -0.0025
-9 -3 24 -0.5675 0.0007
-9 -3 25 -1.9644 -0.0032
-9 -2 1 0.2178 -0.0004
-9 -2 2 2.7300 -0.0047
-9 -2 3 -1.4923 0.0086
-9 -2 4 6.6156 0.0004
-9 -2 5 3.0453 0.0041
-9 -2 6 2.2967 -0.0014
-9 -2 7 1.3009 0.0033
-9 -2 8 0.3377 -0.0019
-9 -2 9 -3.1792 -0.0050
-9 -2 10 -0.6804 0.0116
-9 -2 11 0.7615 -0.0037
-9 -2 12 0.4008 -0.0012
-9 -2 13 1.9065 -0.0035
-9 -2 14 1.8939 0.0008
-9 -2 15 0.8929 0.0015
-9 -2 16 0.8147 -0.0002
-9 -2 17 -0.0744 0.0055
-9 -2 18 -0.7313 0.0003
-9 -2 19 -1.2428 0.0002
-9 -2 20 1.0144 -0.0018
-9 -2 21 -0.5388 -0.0002
-9 -2 22 0.9083 0.0026
-9 -2 23 -1.7567 -0.0016
-9 -2 24 -0.5320 -0.0007
-9 -2 25 -2.1751 0.0005
-9 -1 1 -1.3717 -0.0050
-9 -1 2 1.6898 -0.0097
-9 -1 3 -0.8772 0.0011
-9 -1 4 -0.1875 -0.0084
-9 -1 5 4.9823 0.0024
-9 -1 6 2.6579 0.0049
-9 -1 7 3.5307 0.0023
-9 -1 8 1.6258 0.0055
-9 -1 9 -0.1766 -0.0011
-9 -1 10 -2.7757 0.0052
-9 -1 11 0.8450 -0.0007
-9 -1 12 -0.5214 0.0001
-9 -1 13 -1.2899 -0.0034
-9 -1 14 1.1966 -0.0030
-9 -1 15 0.8965 0.0024
-9 -1 16 -0.4382 0.0008
-9 -1 17 -0.9349 0.0039
-9 -1 18 1.6355 0.0013
-9 -1 19 -2.3356 0.0013
-9 -1 20 0.5064 -0.0020
-9 -1 21 -0.5868 -0.0031
-9 -1 22 1.7884 0.0007
-9 -1 23 -1.8550 0.0027
-9 -1 24 0.5504 -0.0035
-9 -1 25 -1.9378 -0.0018
-9 0 1 -1.0043 0.0124
-9 0 2 -2.0597 -0.0057
-9 0 3 3.8385 -0.0055
-9 0 4 -5.2226 -0.0059
-9 0 5 -0.3008 0.0046
-9 0 6 1.4615 -0.0036
-9 0 7 5.6214 -0.0018
-9 0 8 -0.7995 0.0044
-9 0 9 3.5584 -0.0002
-9 0 10 0.1022 -0.0026
-9 0 11 -1.5026 0.0016
-9 0 12 -1.1665 0.0024
-9 0 13 -0.4895 -0.0006
-9 0 14 -1.6700 -0.0010
-9 0 15 -2.3465 0.0026
-9 0 16 1.6702 -0.0001
-9 0 17 -1.1717 0.0015
-9 0 18 1.0450 0.0024
-9 0 19 -1.0722 -0.0017
-9 0 20 1.6885 -0.0010
-9 0 21 -2.2788 -0.0003
-9 0 22 1.1891 -0.0018
-9 0 23 -1.1124 0.0018
-9 0 24 1.0151 -0.0016
-9 0 25 -1.6671 -0.0008
-9 1 1 6.1442 0.0027
-9 1 2 -3.0670 0.0015
-9 1 3 1.1393 0.0108
-9 1 4 -3.6430 -0.0048
-9 1 5 0.9514 0.0026
-9 1 6 -6.1963 0.0020
-9 1 7 3.2304 0.0008
-9 1 8 0.3578 -0.0053
-9 1 9 2.3104 -0.0051
-9 1 10 -0.8646 -0.0035
-9 1 11 0.1853 -0.0026
-9 1 12 -0.6871 -0.0010
-9 1 13 -1.5913 0.0035
-9 1 14 -0.6507 0.0022
-9 1 15 -2.2453 0.0002
-9 1 16 0.9525 0.0026
-9 1 17 -0.9807 -0.0029
-9 1 18 1.6915 0.0013
-9 1 19 -0.2286 -0.0012
-9 1 20 1.7393 0.0001
-9 1 21 -1.5093 0.0012
-9 1 22 0.7605 -0.0002
-9 1 23 -1.0270 0.0032
-9 1 24 0.8970 -0.0012
-9 1 25 -0.5687 0.0003
-9 2 1 2.9354 -0.0093
-9 2 2 -1.5324 -0.0091
-9 2 3 2.6716 0.0127
-9 2 4 -5.7362 0.0038
-9 2 5 2.5697 -0.0018
-9 2 6 -5.6559 0.0053
-9 2 7 0.8465 0.0050
-9 2 8 -1.0707 -0.0000
-9 2 9 0.8657 -0.0031
-9 2 10 -2.6064 -0.0045
-9 2 11 -0.5047 -0.0032
-9 2 12 -1.0105 -0.0028
-9 2 13 -2.5117 0.0013
-9 2 14 0.9484 0.0030
-9 2 15 0.1026 -0.0022
-9 2 16 0.6146 0.0034
-9 2 17 -0.3353 -0.0049
-9 2 18 1.9870 -0.0012
-9 2 19 -0.2018 -0.0002
-9 2 20 0.7224 0.0014
-9 2 21 -0.0601 0.0015
-9 2 22 0.6036 0.0004
-9 2 23 -0.8686 0.0052
-9 2 24 0.8199 -0.0002
-9 2 25 0.2151 -0.0002
-9 3 1 -1.0859 -0.0051
-9 3 2 -5.4817 -0.0068
-9 3 3 5.5623 -0.0045
-9 3 4 -5.3958 0.0044
-9 3 5 -0.7262 -0.0032
-9 3 6 -2.7752 0.0006
-9 3 7 1.8235 0.0018
-9 3 8 -2.6329 0.0056
-9 3 9 1.3986 0.0049
-9 3 10 -0.7094 -0.0023
-9 3 11 -3.4212 0.0024
-9 3 12 -2.2596 -0.0017
-9 3 13 -1.5690 -0.0014
-9 3 14 0.3170 0.0018
-9 3 15 -0.3463 -0.0020
-9 3 16 2.0829 0.0005
-9 3 17 0.8277 -0.0033
-9 3 18 0.8237 -0.0004
-9 3 19 -0.2751 -0.0015
-9 3 20 0.7034 0.0005
-9 3 21 -0.3918 0.0037
-9 3 22 0.2778 -0.0004
-9 3 23 -0.1879 0.0004
-9 3 24 0.1522 -0.0001
-9 3 25 -0.1672 0.0016
-9 4 1 2.8183 -0.0016
-9 4 2 -6.2353 0.0026
-9 4 3 -0.0809 -0.0078
-9 4 4 -1.7291 0.0021
-9 4 5 0.4524 -0.0045
-9 4 6 -4.8580 -0.0040
-9 4 7 -0.0397 -0.0024
-9 4 8 -0.4241 0.0000
-9 4 9 0.5862 0.0088
-9 4 10 0.9280 -0.0010
-9 4 11 -1.8344 0.0056
-9 4 12 -1.2058 -0.0005
-9 4 13 -2.1962 0.0002
-9 4 14 -0.0086 -0.0006
-9 4 15 -0.9358 -0.0013
-9 4 16 2.1996 0.0006
-9 4 17 -0.0564 -0.0022
-9 4 18 0.6069 0.0004
-9 4 19 -0.3685 0.0010
-9 4 20 0.9572 0.0004
-9 4 21 -0.3819 0.0024
-9 4 22 0.0802 -0.0000
-9 4 23 -0.5066 -0.0012
-9 4 24 0.2870 -0.0016
-9 5 1 0.9977 -0.0110
-9 5 2 -1.9224 -0.0040
-9 5 3 -1.3315 -0.0059
-9 5 4 -3.0833 0.0070
-9 5 5 1.4556 -0.0019
-9 5 6 -2.4887 -0.0082
-9 5 7 -2.5467 -0.0015
-9 5 8 -0.2879 -0.0041
-9 5 9 -1.3946 0.0045
-9 5 10 0.2152 -0.0022
-9 5 11 0.2041 0.0049
-9 5 12 1.1705 -0.0012
-9 5 13 -2.9151 0.0006
-9 5 14 1.1318 0.0002
-9 5 15 -0.9871 -0.0012
-9 5 16 1.3984 0.0017
-9 5 17 -0.9341 0.0007
-9 5 18 1.1836 0.0003
-9 5 19 -0.8702 0.0007
-9 5 20 0.6629 0.0012
-9 5 21 0.2403 0.0026
-9 5 22 1.3565 0.0011
-9 5 23 -0.8799 -0.0032
-9 6 1 -0.2340 -0.0210
-9 6 2 -2.9833 -0.0071
-9 6 3 1.1873 -0.0057
-9 6 4 -2.2032 -0.0026
-9 6 5 -1.2364 0.0009
-9 6 6 -0.1853 0.0004
-9 6 7 -1.6260 -0.0046
-9 6 8 -1.7443 -0.0068
-9 6 9 -1.3105 0.0024
-9 6 10 0.0259 -0.0006
-9 6 11 -1.9883 -0.0003
-9 6 12 1.8871 -0.0014
-9 6 13 -1.7538 0.0005
-9 6 14 1.1600 0.0006
-9 6 15 -1.7499 0.0003
-9 6 16 1.1242 0.0037
-9 6 17 -0.9407 0.0031
-9 6 18 1.5257 0.0000
-9 6 19 -1.0082 0.0014
-9 6 20 0.6938 0.0003
-9 6 21 0.3532 -0.0008
-9 6 22 1.6399 0.0045
-9 6 23 0.3150 -0.0026
-9 7 1 1.9502 -0.0083
-9 7 2 -1.8263 -0.0052
-9 7 3 0.2967 -0.0029
-9 7 4 -0.1643 -0.0001
-9 7 5 -0.0659 -0.0025
-9 7 6 -1.6561 0.0040
-9 7 7 -0.9676 -0.0043
-9 7 8 -2.1890 -0.0037
-9 7 9 -1.9257 -0.0011
-9 7 10 1.5390 -0.0005
-9 7 11 -1.6501 -0.0006
-9 7 12 1.1010 -0.0007
-9 7 13 -0.9565 -0.0019
-9 7 14 0.7532 -0.0006
-9 7 15 -2.7882 0.0028
-9 7 16 1.1160 0.0016
-9 7 17 -1.5353 0.0045
-9 7 18 0.4641 0.0014
-9 7 19 -0.2155 0.0014
-9 7 20 0.7897 0.0000
-9 7 21 0.1035 -0.0023
-9 8 1 -0.0154 0.0036
-9 8 2 -0.4034 -0.0011
-9 8 3 1.6888 -0.0031
-9 8 4 -0.0545 0.0118
-9 8 5 2.9225 0.0003
-9 8 6 -0.8615 0.0008
-9 8 7 -1.6059 -0.0000
-9 8 8 -2.0729 0.0016
-9 8 9 -3.0685 -0.0029
-9 8 10 0.1472 0.0002
-9 8 11 0.5699 0.0010
-9 8 12 2.7201 -0.0015
-9 8 13 -0.6396 0.0001
-9 8 14 1.9165 -0.0024
-9 8 15 -2.6308 0.0005
-9 8 16 -0.3626 -0.0026
-9 8 17 -1.1802 0.0040
-9 8 18 -0.0504 0.0003
-9 8 19 -0.6124 -0.0012
-9 8 20 0.0993 -0.0008
-9 9 1 -0.3962 0.0002
-9 9 2 -2.7100 0.0038
-9 9 3 2.0170 -0.0014
-9 9 4 0.7281 0.0022
-9 9 5 3.4528 0.0023
-9 9 6 1.0026 0.0034
-9 9 7 -0.0087 0.0006
-9 9 8 -1.6083 0.0016
-9 9 9 -2.6719 0.0002
-9 9 10 -1.5476 0.0009
-9 9 11 -1.1050 0.0013
-9 9 12 4.0645 -0.0018
-9 9 13 0.6537 0.0021
-9 9 14 2.4468 -0.0018
-9 9 15 -0.3816 -0.0011
-9 9 16 -0.8437 -0.0037
-9 9 17 -1.5470 -0.0006
-9 9 18 0.5354 -0.0035
-9 10 1 0.9291 -0.0001
-9 10 2 -0.9045 0.0005
-9 10 3 0.9862 0.0019
-9 10 4 -1.0180 -0.0061
-9 10 5 2.1620 -0.0023
-9 10 6 1.1644 -0.0003
-9 10 7 1.9293 -0.0015
-9 10 8 -0.2055 0.0008
-9 10 9 -2.1584 0.0019
-9 10 10 -0.1900 -0.0015
-9 10 11 -2.1630 -0.0003
-9 10 12 1.2825 0.0007
-9 10 13 0.9461 -0.0024
-9 10 14 2.1709 0.0005
-9 10 15 0.5495 0.0016
-9 10 16 0.3894 -0.0036
-9 11 1 1.8790 0.0038
-9 11 2 0.0947 -0.0051
-9 11 3 1.7759 0.0002
-9 11 4 -1.1823 -0.0041
-9 11 5 0.7524 -0.0008
-9 11 6 -0.0980 -0.0032
-9 11 7 0.6760 -0.0023
-9 11 8 1.0700 -0.0018
-9 11 9 -0.4759 0.0007
-9 11 10 0.5361 0.0025
-9 11 11 -1.1946 -0.0061
-9 11 12 -0.3840 0.0003
-9 11 13 -0.2349 -0.0025
-9 12 1 2.0932 0.0014
-9 12 2 -0.0183 -0.0077
-9 12 3 1.3072 0.0008
-9 12 4 0.0210 -0.0019
-9 12 5 0.5419 0.0010
-8 -18 1 -2.3239 0.0035
-8 -18 2 -1.3749 0.0009
-8 -18 3 1.2661 -0.0047
-8 -18 4 1.3827 -0.0017
-8 -17 1 -0.5419 -0.0025
-8 -17 2 -1.0852 0.0031
-8 -17 3 0.3088 -0.0048
-8 -17 4 1.2835 -0.0067
-8 -17 5 1.6226 -0.0005
-8 -17 6 -0.0382 -0.0018
-8 -17 7 0.5495 -0.0029
-8 -17 8 -2.6149 0.0008
-8 -16 1 -1.3984 -0.0077
-8 -16 2 0.7710 -0.0028
-8 -16 3 0.7961 -0.0017
-8 -16 4 -0.4979 -0.0051
-8 -16 5 2.9242 -0.0062
-8 -16 6 0.1254 -0.0005
-8 -16 7 0.5656 -0.0007
-8 -16 8 -0.9248 -0.0026
-8 -16 9 -0.8326 -0.0019
-8 -16 10 -1.0405 0.0035
-8 -16 11 0.4732 -0.0013
-8 -15 1 -2.0054 -0.0074
-8 -15 2 -2.0214 -0.0056
-8 -15 3 1.1231 -0.0037
-8 -15 4 -0.4651 0.0006
-8 -15 5 1.0895 -0.0045
-8 -15 6 0.0113 -0.0035
-8 -15 7 1.0796 0.0005
-8 -15 8 0.5165 -0.0007
-8 -15 9 1.3521 -0.0048
-8 -15 10 -0.4778 0.0005
-8 -15 11 -0.3094 -0.0016
-8 -15 12 1.0813 0.0008
-8 -15 13 -0.7213 0.0010
-8 -14 1 0.7881 -0.0042
-8 -14 2 -2.0038 0.0005
-8 -14 3 -1.3822 -0.0041
-8 -14 4 -0.9587 -0.0020
-8 -14 5 -0.7876 0.0051
-8 -14 6 -1.8344 -0.0021
-8 -14 7 1.4316 -0.0041
-8 -14 8 0.7081 -0.0004
-8 -14 9 1.2618 -0.0015
-8 -14 10 2.6016 -0.0037
-8 -14 11 0.3362 -0.0005
-8 -14 12 -0.6998 -0.0007
-8 -14 13 -0.7018 -0.0000
-8 -14 14 -0.7793 -0.0002
-8 -14 15 -1.4757 0.0007
-8 -13 1 -0.0335 0.0045
-8 -13 2 1.7460 0.0019
-8 -13 3 0.3219 0.0028
-8 -13 4 -2.9488 0.0006
-8 -13 5 -1.2136 0.0028
-8 -13 6 -2.0791 0.0013
-8 -13 7 -1.2607 -0.0007
-8 -13 8 0.5629 -0.0035
-8 -13 9 1.9256 -0.0017
-8 -13 10 1.4428 -0.0051
-8 -13 11 0.9659 0.0019
-8 -13 12 -0.6666 -0.0018
-8 -13 13 -1.2991 0.0020
-8 -13 14 -1.7006 -0.0018
-8 -13 15 -1.3130 0.0012
-8 -13 16 -1.6917 -0.0038
-8 -13 17 0.6288 -0.0012
-8 -12 1 0.7524 0.0021
-8 -12 2 0.7902 0.0074
-8 -12 3 2.4351 0.0061
-8 -12 4 -0.3548 0.0067
-8 -12 5 -0.7272 -0.0043
-8 -12 6 -2.0953 0.0041
-8 -12 7 -1.4894 -0.0005
-8 -12 8 -1.7717 -0.0042
-8 -12 9 2.0555 -0.0009
-8 -12 10 0.4600 -0.0024
-8 -12 11 0.6644 -0.0002
-8 -12 12 -0.7853 -0.0041
-8 -12 13 -1.3355 0.0053
-8 -12 14 -3.2104 -0.0018
-8 -12 15 -0.1832 0.0015
-8 -12 16 -2.4473 -0.0020
-8 -12 17 -0.4681 -0.0009
-8 -12 18 -1.2004 -0.0014
-8 -11 1 4.1129 -0.0095
-8 -11 2 -0.3485 0.0130
-8 -11 3 1.4977 0.0006
-8 -11 4 2.4853 0.0135
-8 -11 5 2.2944 -0.0069
-8 -11 6 -3.4806 0.0059
-8 -11 7 0.1641 -0.0070
-8 -11 8 -2.8139 -0.0018
-8 -11 9 -0.7456 -0.0015
-8 -11 10 -0.2758 -0.0025
-8 -11 11 2.2284 0.0023
-8 -11 12 -2.1444 -0.0024
-8 -11 13 0.0857 0.0011
-8 -11 14 -2.4892 -0.0012
-8 -11 15 -0.8257 0.0002
-8 -11 16 -2.7464 0.0008
-8 -11 17 -0.2675 0.0010
-8 -11 18 -2.1546 -0.0020
-8 -11 19 0.3702 0.0047
-8 -11 20 -0.9076 0.0036
-8 -10 1 -0.2389 -0.0056
-8 -10 2 1.7355 0.0150
-8 -10 3 3.2861 -0.0085
-8 -10 4 -1.0478 0.0179
-8 -10 5 4.0583 -0.0063
-8 -10 6 -0.4489 0.0043
-8 -10 7 -0.4617 -0.0038
-8 -10 8 -3.9682 -0.0009
-8 -10 9 -0.4376 -0.0049
-8 -10 10 -2.8090 -0.0058
-8 -10 11 1.7067 0.0044
-8 -10 12 -1.1503 0.0018
-8 -10 13 0.7370 -0.0036
-8 -10 14 -1.4283 0.0005
-8 -10 15 -0.2917 -0.0007
-8 -10 16 -1.9331 -0.0007
-8 -10 17 -0.3980 -0.0000
-8 -10 18 -2.1300 0.0006
-8 -10 19 -0.6862 0.0031
-8 -10 20 0.2412 0.0022
-8 -10 21 0.4043 0.0037
-8 -9 1 -1.5442 0.0055
-8 -9 2 -1.6679 0.0164
-8 -9 3 2.3547 -0.0047
-8 -9 4 -1.9473 0.0126
-8 -9 5 1.8722 -0.0022
-8 -9 6 0.7668 0.0001
-8 -9 7 0.2169 0.0028
-8 -9 8 -4.2811 -0.0017
-8 -9 9 0.6197 0.0015
-8 -9 10 -2.4114 -0.0050
-8 -9 11 -0.1098 -0.0027
-8 -9 12 0.2035 0.0006
-8 -9 13 0.4596 0.0002
-8 -9 14 -2.0517 0.0014
-8 -9 15 0.2367 -0.0040
-8 -9 16 -0.2097 -0.0003
-8 -9 17 -1.9572 -0.0000
-8 -9 18 -0.1215 0.0006
-8 -9 19 -0.7559 0.0005
-8 -9 20 0.2029 -0.0007
-8 -9 21 -0.5648 0.0023
-8 -9 22 0.9784 0.0017
-8 -8 1 3.7319 0.0006
-8 -8 2 -2.9803 0.0109
-8 -8 3 -2.3176 0.0045
-8 -8 4 1.1506 0.0056
-8 -8 5 -1.0021 0.0044
-8 -8 6 -3.2113 -0.0037
-8 -8 7 1.3650 0.0028
-8 -8 8 -1.5916 -0.0009
-8 -8 9 -2.4239 0.0083
-8 -8 10 0.1264 -0.0014
-8 -8 11 2.3387 -0.0040
-8 -8 12 0.1007 0.0006
-8 -8 13 0.8146 -0.0006
-8 -8 14 0.0511 -0.0005
-8 -8 15 -2.2570 -0.0031
-8 -8 16 -0.2722 0.0004
-8 -8 17 -1.7629 0.0011
-8 -8 18 0.2819 -0.0031
-8 -8 19 -1.9375 0.0006
-8 -8 20 1.0627 0.0017
-8 -8 21 -0.9278 -0.0011
-8 -8 22 0.8162 0.0012
-8 -8 23 -1.8063 -0.0070
-8 -7 1 -1.2182 -0.0154
-8 -7 2 5.3070 0.0017
-8 -7 3 -1.6497 -0.0022
-8 -7 4 -0.9603 -0.0022
-8 -7 5 -0.3851 0.0063
-8 -7 6 -0.4034 0.0015
-8 -7 7 -2.7519 -0.0010
-8 -7 8 -0.8920 -0.0004
-8 -7 9 -2.6361 0.0049
-8 -7 10 -1.0424 0.0041
-8 -7 11 2.3461 -0.0007
-8 -7 12 2.3249 0.0009
-8 -7 13 1.5878 -0.0026
-8 -7 14 2.8918 -0.0004
-8 -7 15 -0.6153 0.0011
-8 -7 16 -0.3645 -0.0033
-8 -7 17 -1.3590 0.0009
-8 -7 18 -0.0548 -0.0021
-8 -7 19 -3.5485 0.0007
-8 -7 20 0.6731 0.0025
-8 -7 21 -1.2834 -0.0031
-8 -7 22 -0.3529 0.0041
-8 -7 23 -1.2549 -0.0020
-8 -7 24 -0.4919 -0.0028
-8 -6 1 -7.8406 -0.0212
-8 -6 2 3.8743 -0.0121
-8 -6 3 0.3994 -0.0121
-8 -6 4 0.8595 0.0022
-8 -6 5 -1.4507 -0.0060
-8 -6 6 5.6835 0.0034
-8 -6 7 -3.1177 0.0002
-8 -6 8 -1.2761 0.0005
-8 -6 9 -1.1775 -0.0017
-8 -6 10 -2.8520 0.0083
-8 -6 11 -3.2408 -0.0009
-8 -6 12 2.9707 -0.0019
-8 -6 13 2.2952 -0.0004
-8 -6 14 1.0475 0.0010
-8 -6 15 3.2230 0.0021
-8 -6 16 3.8453 -0.0048
-8 -6 17 -0.9168 0.0027
-8 -6 18 0.9050 0.0008
-8 -6 19 -1.1603 -0.0027
-8 -6 20 -1.7388 -0.0006
-8 -6 21 -2.5620 0.0006
-8 -6 22 -0.3309 0.0060
-8 -6 23 -0.8920 -0.0032
-8 -6 24 -1.2358 -0.0003
-8 -6 25 -1.0135 -0.0045
-8 -5 1 -4.4898 -0.0182
-8 -5 2 -2.1029 -0.0070
-8 -5 3 -6.3219 -0.0140
-8 -5 4 7.2985 0.0031
-8 -5 5 -4.5412 -0.0044
-8 -5 6 3.8562 -0.0012
-8 -5 7 2.9444 -0.0003
-8 -5 8 3.1704 0.0015
-8 -5 9 -4.5776 -0.0034
-8 -5 10 -0.5879 0.0066
-8 -5 11 -3.3814 0.0005
-8 -5 12 -3.3174 -0.0007
-8 -5 13 -0.2180 -0.0016
-8 -5 14 1.4732 -0.0028
-8 -5 15 0.5878 0.0030
-8 -5 16 3.8337 -0.0007
-8 -5 17 3.2541 0.0020
-8 -5 18 2.3479 -0.0002
-8 -5 19 0.5359 -0.0006
-8 -5 20 -0.1309 0.0001
-8 -5 21 -1.3529 -0.0024
-8 -5 22 -1.1825 0.0026
-8 -5 23 -0.9355 -0.0010
-8 -5 24 -0.7805 0.0008
-8 -5 25 -0.8836 -0.0021
-8 -5 26 -0.5306 -0.0064
-8 -4 1 -5.7784 -0.0091
-8 -4 2 6.2890 0.0003
-8 -4 3 -10.0056 -0.0045
-8 -4 4 1.9016 -0.0139
-8 -4 5 -4.4025 0.0095
-8 -4 6 3.3891 -0.0024
-8 -4 7 -0.6386 -0.0022
-8 -4 8 7.1466 0.0022
-8 -4 9 -1.6856 -0.0000
-8 -4 10 -0.2974 0.0010
-8 -4 11 -1.7154 0.0027
-8 -4 12 -2.8733 0.0047
-8 -4 13 -3.8728 -0.0036
-8 -4 14 0.7659 -0.0035
-8 -4 15 -1.1720 0.0020
-8 -4 16 -0.1699 -0.0005
-8 -4 17 2.9520 0.0003
-8 -4 18 3.1479 -0.0002
-8 -4 19 0.4137 0.0019
-8 -4 20 0.9666 0.0017
-8 -4 21 1.3112 -0.0038
-8 -4 22 -0.9276 -0.0004
-8 -4 23 -0.2519 0.0025
-8 -4 24 0.2704 -0.0018
-8 -4 25 -0.8788 -0.0046
-8 -4 26 -0.6850 -0.0015
-8 -3 1 -6.0302 0.0053
-8 -3 2 10.2004 -0.0194
-8 -3 3 -2.6998 0.0117
-8 -3 4 -0.5616 -0.0178
-8 -3 5 -6.8670 0.0025
-8 -3 6 4.4553 -0.0087
-8 -3 7 -4.9735 0.0059
-8 -3 8 3.5225 -0.0003
-8 -3 9 3.2678 -0.0004
-8 -3 10 0.8531 0.0042
-8 -3 11 -3.3199 -0.0021
-8 -3 12 2.5337 0.0059
-8 -3 13 -1.3701 -0.0005
-8 -3 14 -2.8845 0.0009
-8 -3 15 -0.1807 0.0002
-8 -3 16 0.8179 -0.0016
-8 -3 17 -1.3970 0.0004
-8 -3 18 0.7692 -0.0005
-8 -3 19 2.7727 -0.0002
-8 -3 20 -0.7948 0.0009
-8 -3 21 -0.1755 0.0010
-8 -3 22 0.2282 0.0002
-8 -3 23 0.8151 0.0004
-8 -3 24 -0.1610 0.0008
-8 -3 25 -0.4929 -0.0020
-8 -3 26 0.6084 -0.0021
-8 -3 27 -1.7876 -0.0050
-8 -2 1 2.1505 -0.0027
-8 -2 2 4.6503 -0.0260
-8 -2 3 0.5930 0.0156
-8 -2 4 8.7196 -0.0179
-8 -2 5 -5.5753 0.0004
-8 -2 6 -1.7265 -0.0099
-8 -2 7 -0.8971 0.0039
-8 -2 8 0.9483 -0.0007
-8 -2 9 -1.7143 -0.0038
-8 -2 10 3.3367 0.0088
-8 -2 11 0.7928 -0.0079
-8 -2 12 0.4643 0.0014
-8 -2 13 1.8728 0.0014
-8 -2 14 1.0382 0.0020
-8 -2 15 -0.9723 0.0017
-8 -2 16 -0.7212 0.0024
-8 -2 17 0.8625 0.0005
-8 -2 18 -0.6567 -0.0028
-8 -2 19 2.0546 -0.0007
-8 -2 20 0.1440 0.0005
-8 -2 21 0.2768 0.0011
-8 -2 22 -1.2719 0.0012
-8 -2 23 -0.3961 0.0004
-8 -2 24 0.1387 0.0032
-8 -2 25 -0.2142 0.0018
-8 -2 26 0.3866 -0.0020
-8 -2 27 -0.8956 -0.0019
-8 -1 1 -0.0716 -0.0172
-8 -1 2 4.7808 -0.0324
-8 -1 3 1.1169 0.0046
-8 -1 4 6.0054 -0.0109
-8 -1 5 3.4017 0.0074
-8 -1 6 -0.9168 -0.0057
-8 -1 7 -1.9671 -0.0035
-8 -1 8 0.5220 0.0072
-8 -1 9 -1.5023 -0.0031
-8 -1 10 0.4743 0.0007
-8 -1 11 2.6350 -0.0031
-8 -1 12 0.8256 -0.0008
-8 -1 13 2.4127 -0.0044
-8 -1 14 3.1135 0.0000
-8 -1 15 0.8831 0.0042
-8 -1 16 -2.9309 0.0018
-8 -1 17 1.4970 0.0025
-8 -1 18 -0.1955 -0.0013
-8 -1 19 0.8475 -0.0015
-8 -1 20 1.4676 -0.0004
-8 -1 21 2.4724 -0.0002
-8 -1 22 -0.5465 0.0021
-8 -1 23 -1.0437 0.0007
-8 -1 24 0.5603 -0.0003
-8 -1 25 -0.1470 0.0032
-8 -1 26 0.6693 0.0020
-8 -1 27 -0.2528 0.0012
-8 0 1 -2.8029 -0.0086
-8 0 2 0.4463 -0.0354
-8 0 3 3.2428 -0.0092
-8 0 4 -1.0431 0.0014
-8 0 5 4.5414 0.0078
-8 0 6 4.4134 -0.0062
-8 0 7 -1.5985 -0.0002
-8 0 8 -1.2507 0.0026
-8 0 9 2.6508 0.0009
-8 0 10 -0.6765 -0.0004
-8 0 11 -0.7483 0.0022
-8 0 12 2.6391 -0.0008
-8 0 13 2.9565 -0.0019
-8 0 14 -0.3933 -0.0025
-8 0 15 2.7371 0.0026
-8 0 16 -0.0804 -0.0010
-8 0 17 -1.5043 0.0031
-8 0 18 -1.3969 -0.0002
-8 0 19 1.8936 -0.0039
-8 0 20 1.0807 0.0006
-8 0 21 0.8996 0.0002
-8 0 22 2.0348 -0.0002
-8 0 23 0.3612 0.0005
-8 0 24 0.4912 -0.0012
-8 0 25 0.6028 0.0006
-8 0 26 1.9720 -0.0014
-8 0 27 1.0013 0.0054
-8 1 1 6.3146 0.0018
-8 1 2 -5.8022 -0.0082
-8 1 3 0.1207 -0.0040
-8 1 4 1.7059 -0.0059
-8 1 5 0.6226 0.0117
-8 1 6 -0.3588 -0.0016
-8 1 7 3.2012 -0.0028
-8 1 8 1.3036 -0.0113
-8 1 9 0.0317 0.0023
-8 1 10 1.8718 0.0013
-8 1 11 1.2505 0.0026
-8 1 12 -0.5105 0.0007
-8 1 13 0.7443 0.0073
-8 1 14 0.2408 -0.0030
-8 1 15 0.8399 0.0002
-8 1 16 -0.4339 0.0011
-8 1 17 -0.0234 -0.0004
-8 1 18 -0.6486 -0.0005
-8 1 19 0.2182 -0.0028
-8 1 20 0.7930 -0.0015
-8 1 21 0.3483 -0.0005
-8 1 22 1.0877 0.0006
-8 1 23 0.0354 -0.0001
-8 1 24 0.5468 -0.0026
-8 1 25 1.2430 -0.0007
-8 1 26 1.3945 -0.0044
-8 1 27 2.4227 0.0042
-8 2 1 7.1870 0.0065
-8 2 2 0.5524 0.0066
-8 2 3 -0.8571 0.0084
-8 2 4 -1.4299 -0.0058
-8 2 5 2.0178 0.0081
-8 2 6 -0.7367 0.0037
-8 2 7 0.0736 -0.0023
-8 2 8 1.9286 -0.0118
-8 2 9 0.5151 -0.0022
-8 2 10 2.4798 -0.0045
-8 2 11 2.2756 0.0039
-8 2 12 -0.3059 0.0007
-8 2 13 -0.6114 0.0044
-8 2 14 0.3463 0.0009
-8 2 15 -0.4172 0.0001
-8 2 16 -1.8108 0.0008
-8 2 17 0.8990 -0.0006
-8 2 18 0.2731 0.0009
-8 2 19 -0.2601 -0.0003
-8 2 20 0.6603 -0.0029
-8 2 21 1.2318 -0.0024
-8 2 22 -0.1034 0.0020
-8 2 23 -0.6009 0.0003
-8 2 24 -0.4637 -0.0032
-8 2 25 0.7222 -0.0007
-8 2 26 -0.3725 -0.0029
-8 2 27 2.2223 0.0008
-8 3 1 1.7305 0.0064
-8 3 2 1.8965 0.0065
-8 3 3 2.9344 -0.0021
-8 3 4 -4.0797 0.0026
-8 3 5 0.5380 -0.0018
-8 3 6 3.7247 0.0045
-8 3 7 -1.3845 0.0030
-8 3 8 -0.5362 -0.0032
-8 3 9 1.3686 -0.0023
-8 3 10 1.4067 -0.0034
-8 3 11 -0.7183 0.0025
-8 3 12 2.2075 -0.0021
-8 3 13 0.9834 -0.0014
-8 3 14 -1.1452 0.0006
-8 3 15 0.4638 -0.0013
-8 3 16 0.2293 -0.0021
-8 3 17 0.1737 0.0023
-8 3 18 -1.2261 0.0018
-8 3 19 0.7961 0.0002
-8 3 20 0.0870 0.0004
-8 3 21 0.4161 -0.0014
-8 3 22 0.6041 -0.0015
-8 3 23 0.6438 0.0003
-8 3 24 -1.4249 0.0011
-8 3 25 0.0638 0.0000
-8 3 26 -0.9386 -0.0026
-8 3 27 0.7677 0.0005
-8 4 1 3.0134 0.0009
-8 4 2 -3.6670 0.0130
-8 4 3 -0.1291 -0.0130
-8 4 4 1.4027 0.0067
-8 4 5 -2.5216 -0.0096
-8 4 6 0.2415 0.0046
-8 4 7 1.7423 0.0037
-8 4 8 2.0672 0.0027
-8 4 9 -2.5106 0.0014
-8 4 10 0.9762 -0.0010
-8 4 11 -1.3893 0.0011
-8 4 12 0.3862 -0.0029
-8 4 13 0.1038 -0.0020
-8 4 14 0.7728 -0.0033
-8 4 15 1.3934 -0.0022
-8 4 16 0.6832 -0.0024
-8 4 17 1.2306 0.0010
-8 4 18 -0.1910 0.0018
-8 4 19 0.2222 0.0029
-8 4 20 -0.9027 -0.0000
-8 4 21 -0.5253 0.0002
-8 4 22 0.2200 -0.0012
-8 4 23 0.9704 -0.0011
-8 4 24 0.0587 0.0014
-8 4 25 -0.5953 0.0001
-8 4 26 -0.8281 0.0020
-8 5 1 0.4445 -0.0148
-8 5 2 0.5290 0.0258
-8 5 3 -3.6485 -0.0057
-8 5 4 -0.4314 0.0138
-8 5 5 -1.3486 -0.0096
-8 5 6 0.0049 0.0055
-8 5 7 -2.0928 0.0060
-8 5 8 3.6202 0.0037
-8 5 9 -2.8789 0.0025
-8 5 10 1.2541 -0.0029
-8 5 11 -1.5442 0.0011
-8 5 12 -0.6094 -0.0029
-8 5 13 -2.3421 -0.0027
-8 5 14 1.3621 -0.0024
-8 5 15 0.5926 -0.0018
-8 5 16 -0.1443 -0.0021
-8 5 17 1.3632 -0.0008
-8 5 18 1.3614 -0.0017
-8 5 19 0.3917 0.0046
-8 5 20 -0.3435 0.0002
-8 5 21 -0.4197 0.0002
-8 5 22 0.0808 0.0006
-8 5 23 -0.8437 -0.0017
-8 5 24 0.9428 0.0029
-8 5 25 0.0420 -0.0021
-8 5 26 -0.6444 0.0021
-8 6 1 -3.7986 -0.0333
-8 6 2 1.1189 0.0258
-8 6 3 -0.5184 -0.0007
-8 6 4 -1.5014 0.0149
-8 6 5 -3.2510 0.0017
-8 6 6 3.5949 0.0060
-8 6 7 -4.0231 0.0023
-8 6 8 1.5197 0.0032
-8 6 9 -1.9128 0.0076
-8 6 10 1.0170 -0.0031
-8 6 11 -3.4799 -0.0020
-8 6 12 1.5021 0.0005
-8 6 13 -2.1424 -0.0023
-8 6 14 -1.1047 0.0003
-8 6 15 -1.2166 -0.0003
-8 6 16 -0.3916 -0.0025
-8 6 17 -0.2937 -0.0016
-8 6 18 0.1625 -0.0057
-8 6 19 0.9330 0.0011
-8 6 20 1.6002 0.0002
-8 6 21 0.0621 -0.0003
-8 6 22 0.7873 0.0035
-8 6 23 -0.4126 -0.0022
-8 6 24 0.2563 0.0035
-8 6 25 -0.2297 -0.0007
-8 7 1 -0.2638 -0.0249
-8 7 2 -1.7169 0.0079
-8 7 3 -1.5490 -0.0009
-8 7 4 2.5935 0.0131
-8 7 5 -3.6696 -0.0002
-8 7 6 1.8597 -0.0008
-8 7 7 -0.8466 0.0004
-8 7 8 2.0952 -0.0011
-8 7 9 -2.8067 0.0056
-8 7 10 1.6139 0.0033
-8 7 11 -3.7469 -0.0007
-8 7 12 -0.1951 0.0030
-8 7 13 -1.3155 -0.0010
-8 7 14 -1.2564 0.0036
-8 7 15 -1.9645 0.0029
-8 7 16 -1.3027 -0.0023
-8 7 17 -1.6345 -0.0008
-8 7 18 -0.7218 -0.0058
-8 7 19 1.1633 -0.0037
-8 7 20 1.7399 -0.0013
-8 7 21 0.8727 -0.0014
-8 7 22 0.8594 0.0038
-8 7 23 0.7193 -0.0024
-8 7 24 0.7004 0.0031
-8 8 1 0.8115 -0.0100
-8 8 2 1.4704 0.0040
-8 8 3 -1.3164 0.0022
-8 8 4 1.2705 0.0115
-8 8 5 -0.6848 -0.0042
-8 8 6 0.5686 -0.0097
-8 8 7 -1.2604 -0.0009
-8 8 8 3.3050 -0.0048
-8 8 9 -1.0585 -0.0021
-8 8 10 1.8329 0.0073
-8 8 11 -0.7065 0.0017
-8 8 12 -1.5767 0.0029
-8 8 13 -2.4694 0.0005
-8 8 14 -0.7262 0.0013
-8 8 15 -1.5714 0.0037
-8 8 16 -1.7703 0.0016
-8 8 17 -0.6851 0.0021
-8 8 18 -0.8890 -0.0050
-8 8 19 0.9164 -0.0037
-8 8 20 1.5107 0.0006
-8 8 21 2.0403 -0.0025
-8 8 22 0.6054 0.0024
-8 8 23 -0.2549 -0.0041
-8 9 1 -0.3652 -0.0081
-8 9 2 1.4459 0.0047
-8 9 3 2.9294 0.0019
-8 9 4 1.5995 0.0045
-8 9 5 0.0075 0.0061
-8 9 6 0.7835 -0.0048
-8 9 7 -1.8233 -0.0070
-8 9 8 1.2043 -0.0023
-8 9 9 1.0094 -0.0018
-8 9 10 1.5940 0.0035
-8 9 11 1.3764 0.0019
-8 9 12 1.5910 0.0021
-8 9 13 -1.6603 -0.0002
-8 9 14 -1.6265 -0.0030
-8 9 15 -0.4864 0.0010
-8 9 16 -1.0280 0.0008
-8 9 17 0.3244 0.0036
-8 9 18 0.0658 -0.0007
-8 9 19 0.7235 -0.0019
-8 9 20 1.1496 0.0014
-8 9 21 2.3594 -0.0034
-8 9 22 0.4003 0.0051
-8 10 1 1.6680 -0.0045
-8 10 2 0.5573 -0.0031
-8 10 3 2.1851 -0.0029
-8 10 4 2.7146 -0.0017
-8 10 5 1.4851 0.0042
-8 10 6 0.6651 0.0037
-8 10 7 -0.4961 -0.0029
-8 10 8 -0.9245 0.0010
-8 10 9 -0.2013 -0.0013
-8 10 10 2.3659 0.0001
-8 10 11 1.3634 0.0022
-8 10 12 2.2884 0.0015
-8 10 13 1.4569 -0.0027
-8 10 14 -0.2059 -0.0023
-8 10 15 -0.2423 0.0002
-8 10 16 0.3490 -0.0036
-8 10 17 0.5299 0.0017
-8 10 18 1.1380 0.0039
-8 10 19 1.5319 -0.0027
-8 10 20 0.0682 0.0014
-8 11 1 2.1722 0.0005
-8 11 2 1.3370 -0.0048
-8 11 3 1.7711 -0.0046
-8 11 4 0.7239 -0.0012
-8 11 5 1.3003 -0.0041
-8 11 6 0.7303 0.0017
-8 11 7 -0.1775 0.0003
-8 11 8 0.2116 0.0018
-8 11 9 -0.8994 -0.0011
-8 11 10 1.0789 -0.0002
-8 11 11 0.8156 -0.0042
-8 11 12 1.6509 0.0020
-8 11 13 1.4648 0.0004
-8 11 14 1.3640 -0.0031
-8 11 15 -0.5270 -0.0004
-8 11 16 1.0616 0.0015
-8 11 17 1.3620 -0.0014
-8 11 18 0.7761 0.0016
-8 12 1 2.0657 0.0014
-8 12 2 1.3862 0.0006
-8 12 3 1.9517 -0.0013
-8 12 4 0.6312 -0.0003
-8 12 5 -0.1401 -0.0042
-8 12 6 0.0829 0.0004
-8 12 7 -0.7644 -0.0019
-8 12 8 1.2253 0.0008
-8 12 9 -0.0007 -0.0033
-8 12 10 0.2877 0.0027
-8 12 11 -0.2939 -0.0052
-8 12 12 1.4898 -0.0017
-8 12 13 -0.4897 0.0006
-8 12 14 0.4864 0.0012
-8 13 1 1.5644 0.0000
-8 13 2 1.1713 0.0023
-8 13 3 0.5622 0.0006
-8 13 4 0.9177 0.0004
-8 13 5 -0.1408 -0.0017
-8 13 6 0.3942 0.0005
-8 13 7 -0.5432 -0.0033
-8 13 8 0.5573 0.0024
-8 13 9 -0.4164 -0.0040
-7 -19 1 1.8532 -0.0021
-7 -19 2 1.6600 -0.0044
-7 -18 1 -0.6127 0.0026
-7 -18 2 1.9484 -0.0078
-7 -18 3 3.1336 -0.0011
-7 -18 4 0.8166 -0.0021
-7 -18 5 0.0249 0.0003
-7 -18 6 -0.0816 -0.0032
-7 -17 1 -0.6988 0.0049
-7 -17 2 0.0826 -0.0056
-7 -17 3 1.8111 0.0035
-7 -17 4 1.4583 -0.0082
-7 -17 5 -0.4131 0.0057
-7 -17 6 -1.2952 -0.0017
-7 -17 7 0.7233 -0.0016
-7 -17 8 -2.2241 0.0012
-7 -17 9 2.8337 -0.0023
-7 -16 1 0.0070 0.0053
-7 -16 2 1.2978 -0.0112
-7 -16 3 -0.6649 0.0102
-7 -16 4 0.3601 -0.0127
-7 -16 5 2.0330 0.0049
-7 -16 6 -3.2992 0.0008
-7 -16 7 -0.0775 0.0019
-7 -16 8 -2.0514 -0.0006
-7 -16 9 1.5918 -0.0012
-7 -16 10 -1.1350 0.0030
-7 -16 11 2.7688 -0.0062
-7 -16 12 -1.4545 -0.0003
-7 -15 1 -2.3780 0.0098
-7 -15 2 0.7604 -0.0128
-7 -15 3 2.3548 0.0096
-7 -15 4 -0.0597 -0.0076
-7 -15 5 2.0358 0.0003
-7 -15 6 -1.4171 -0.0037
-7 -15 7 0.7674 0.0042
-7 -15 8 -2.7236 0.0023
-7 -15 9 1.4851 -0.0031
-7 -15 10 -2.3763 0.0037
-7 -15 11 2.2413 -0.0017
-7 -15 12 -0.3794 -0.0002
-7 -15 13 -0.5419 -0.0055
-7 -15 14 -1.1504 -0.0019
-7 -14 1 -2.5199 0.0030
-7 -14 2 -2.4965 -0.0052
-7 -14 3 1.8759 0.0049
-7 -14 4 1.1793 -0.0005
-7 -14 5 2.6172 0.0045
-7 -14 6 -0.1379 -0.0055
-7 -14 7 3.5747 -0.0017
-7 -14 8 -2.7625 0.0039
-7 -14 9 1.4697 -0.0014
-7 -14 10 -0.2282 -0.0003
-7 -14 11 0.0618 0.0010
-7 -14 12 -1.3065 0.0011
-7 -14 13 0.9558 -0.0027
-7 -14 14 -1.5479 -0.0024
-7 -14 15 -0.3916 -0.0024
-7 -14 16 -0.0915 -0.0019
-7 -13 1 -0.2885 -0.0035
-7 -13 2 -1.1936 -0.0065
-7 -13 3 -1.2088 0.0010
-7 -13 4 -2.6765 0.0046
-7 -13 5 4.5240 0.0061
-7 -13 6 -0.1811 0.0018
-7 -13 7 2.9882 -0.0010
-7 -13 8 0.4057 -0.0025
-7 -13 9 1.5881 0.0008
-7 -13 10 -1.2315 -0.0007
-7 -13 11 0.9172 0.0009
-7 -13 12 -1.1799 -0.0008
-7 -13 13 -0.1775 0.0014
-7 -13 14 -1.3660 -0.0033
-7 -13 15 0.0631 -0.0001
-7 -13 16 -0.8244 -0.0024
-7 -13 17 1.5272 0.0029
-7 -13 18 -1.3861 -0.0018
-7 -12 1 0.7278 -0.0006
-7 -12 2 -2.3253 0.0021
-7 -12 3 1.4752 -0.0042
-7 -12 4 -4.5831 0.0025
-7 -12 5 1.4864 0.0041
-7 -12 6 -0.9600 0.0057
-7 -12 7 3.5100 0.0022
-7 -12 8 0.1575 -0.0023
-7 -12 9 2.2419 0.0016
-7 -12 10 -1.9926 -0.0010
-7 -12 11 0.1271 -0.0003
-7 -12 12 -0.9509 0.0007
-7 -12 13 -1.0661 0.0037
-7 -12 14 -1.4968 -0.0053
-7 -12 15 1.4191 0.0006
-7 -12 16 -1.3291 -0.0025
-7 -12 17 0.8849 0.0042
-7 -12 18 -0.4979 -0.0011
-7 -12 19 -0.3552 0.0031
-7 -12 20 -2.8485 -0.0031
-7 -11 1 3.0495 0.0003
-7 -11 2 -5.5846 0.0174
-7 -11 3 3.6418 -0.0028
-7 -11 4 -3.1406 0.0020
-7 -11 5 0.3178 -0.0003
-7 -11 6 -3.9560 0.0055
-7 -11 7 5.5533 -0.0016
-7 -11 8 -0.8326 0.0028
-7 -11 9 1.7132 0.0009
-7 -11 10 -0.4122 0.0011
-7 -11 11 -0.7664 -0.0003
-7 -11 12 -3.0924 0.0010
-7 -11 13 0.0237 0.0009
-7 -11 14 -1.4470 -0.0001
-7 -11 15 -0.4011 -0.0004
-7 -11 16 0.3266 -0.0042
-7 -11 17 1.1678 0.0033
-7 -11 18 -0.8905 -0.0010
-7 -11 19 -1.0696 0.0059
-7 -11 20 -1.6613 -0.0019
-7 -11 21 -1.7898 0.0018
-7 -10 1 5.4147 -0.0008
-7 -10 2 -1.3561 0.0170
-7 -10 3 3.1090 -0.0030
-7 -10 4 -6.8347 0.0117
-7 -10 5 4.8931 -0.0040
-7 -10 6 -4.6475 0.0054
-7 -10 7 2.3036 -0.0005
-7 -10 8 -0.2445 -0.0004
-7 -10 9 4.0115 -0.0033
-7 -10 10 -1.5337 0.0070
-7 -10 11 0.2396 -0.0004
-7 -10 12 -1.7091 0.0007
-7 -10 13 -1.2923 -0.0047
-7 -10 14 -0.9340 0.0049
-7 -10 15 -1.4842 -0.0010
-7 -10 16 0.4775 -0.0045
-7 -10 17 -0.0796 0.0026
-7 -10 18 0.3235 -0.0002
-7 -10 19 -1.4403 0.0030
-7 -10 20 -0.6123 -0.0005
-7 -10 21 -1.9740 0.0029
-7 -10 22 -0.1748 0.0016
-7 -9 1 4.3932 -0.0038
-7 -9 2 -2.6170 0.0101
-7 -9 3 7.9042 -0.0061
-7 -9 4 -5.6707 0.0096
-7 -9 5 3.9080 0.0021
-7 -9 6 -4.6125 0.0039
-7 -9 7 1.7469 0.0065
-7 -9 8 -1.8065 -0.0009
-7 -9 9 4.1059 -0.0044
-7 -9 10 -1.2034 0.0030
-7 -9 11 0.1131 -0.0033
-7 -9 12 0.8312 0.0056
-7 -9 13 -2.3845 -0.0048
-7 -9 14 -0.1715 -0.0001
-7 -9 15 -1.6281 -0.0024
-7 -9 16 0.2057 0.0010
-7 -9 17 -3.1170 -0.0001
-7 -9 18 2.3510 -0.0010
-7 -9 19 -1.6452 0.0013
-7 -9 20 -0.3073 -0.0010
-7 -9 21 -1.4491 0.0002
-7 -9 22 1.0781 0.0015
-7 -9 23 0.1402 0.0017
-7 -9 24 0.9916 0.0049
-7 -8 1 6.0972 -0.0015
-7 -8 2 -6.6180 0.0101
-7 -8 3 9.0542 -0.0003
-7 -8 4 0.3439 -0.0073
-7 -8 5 0.6273 0.0088
-7 -8 6 -5.1969 0.0013
-7 -8 7 3.9562 0.0132
-7 -8 8 -2.9309 0.0033
-7 -8 9 -0.0531 0.0004
-7 -8 10 2.4423 -0.0033
-7 -8 11 -0.8625 -0.0035
-7 -8 12 -0.7224 0.0058
-7 -8 13 -1.9699 -0.0051
-7 -8 14 1.5320 -0.0006
-7 -8 15 -5.0520 -0.0009
-7 -8 16 1.5539 0.0003
-7 -8 17 -3.3471 -0.0015
-7 -8 18 1.5778 -0.0024
-7 -8 19 -2.2937 0.0015
-7 -8 20 1.7123 -0.0009
-7 -8 21 -1.5855 -0.0060
-7 -8 22 0.5008 0.0008
-7 -8 23 -0.2397 -0.0010
-7 -8 24 1.2921 0.0063
-7 -8 25 0.6218 -0.0008
-7 -7 1 7.2912 0.0019
-7 -7 2 2.2431 0.0067
-7 -7 3 1.1546 0.0044
-7 -7 4 -1.6506 -0.0135
-7 -7 5 4.0991 0.0097
-7 -7 6 -4.2231 -0.0018
-7 -7 7 -3.0268 0.0121
-7 -7 8 0.3202 0.0055
-7 -7 9 -0.0867 0.0048
-7 -7 10 2.2344 0.0015
-7 -7 11 -0.7831 -0.0036
-7 -7 12 1.5848 0.0023
-7 -7 13 -4.0562 -0.0023
-7 -7 14 2.0288 0.0011
-7 -7 15 -6.0174 0.0012
-7 -7 16 0.7523 -0.0039
-7 -7 17 -3.8915 0.0009
-7 -7 18 1.5976 -0.0013
-7 -7 19 -2.1973 -0.0018
-7 -7 20 2.6188 -0.0003
-7 -7 21 -1.8085 -0.0067
-7 -7 22 -0.2911 0.0007
-7 -7 23 -0.4317 -0.0040
-7 -7 24 0.4775 0.0013
-7 -7 25 -0.4050 -0.0002
-7 -6 1 2.6723 -0.0126
-7 -6 2 5.4532 -0.0123
-7 -6 3 3.1717 0.0044
-7 -6 4 -1.4844 -0.0044
-7 -6 5 -0.2519 -0.0039
-7 -6 6 -1.4122 -0.0021
-7 -6 7 -8.8144 0.0064
-7 -6 8 -0.3549 0.0072
-7 -6 9 -0.8036 0.0015
-7 -6 10 1.8917 0.0072
-7 -6 11 -0.8146 -0.0041
-7 -6 12 7.0106 0.0026
-7 -6 13 -3.9411 0.0047
-7 -6 14 1.6532 -0.0013
-7 -6 15 -2.6678 0.0012
-7 -6 16 0.5622 -0.0013
-7 -6 17 -6.4462 0.0026
-7 -6 18 1.9360 -0.0021
-7 -6 19 -1.4604 -0.0041
-7 -6 20 0.4089 0.0028
-7 -6 21 -0.7419 -0.0017
-7 -6 22 0.5394 -0.0017
-7 -6 23 -1.7436 -0.0057
-7 -6 24 -0.6225 0.0024
-7 -6 25 0.1959 -0.0010
-7 -6 26 0.7324 -0.0012
-7 -5 1 2.8364 -0.0232
-7 -5 2 0.9696 -0.0172
-7 -5 3 5.7942 -0.0074
-7 -5 4 8.9897 0.0008
-7 -5 5 -6.8146 -0.0125
-7 -5 6 0.6273 -0.0042
-7 -5 7 -5.2841 -0.0042
-7 -5 8 -5.0754 0.0091
-7 -5 9 -7.8940 -0.0038
-7 -5 10 5.3785 0.0061
-7 -5 11 -2.6772 -0.0006
-7 -5 12 3.9507 0.0014
-7 -5 13 1.0146 0.0043
-7 -5 14 5.4166 -0.0005
-7 -5 15 -2.9747 0.0049
-7 -5 16 3.3839 0.0004
-7 -5 17 -2.7168 -0.0001
-7 -5 18 -0.3674 -0.0001
-7 -5 19 -2.0812 -0.0014
-7 -5 20 0.4219 0.0024
-7 -5 21 -1.0488 -0.0008
-7 -5 22 -0.7160 0.0005
-7 -5 23 -0.9749 -0.0014
-7 -5 24 -0.4877 -0.0011
-7 -5 25 -0.1422 0.0006
-7 -5 26 0.5591 -0.0029
-7 -5 27 0.5388 0.0009
-7 -4 1 -0.1643 -0.0085
-7 -4 2 7.4370 -0.0090
-7 -4 3 -4.9998 -0.0152
-7 -4 4 9.9459 -0.0021
-7 -4 5 2.9254 -0.0008
-7 -4 6 3.4841 -0.0067
-7 -4 7 -6.5610 -0.0165
-7 -4 8 0.1661 0.0064
-7 -4 9 -9.3969 -0.0025
-7 -4 10 0.0875 0.0008
-7 -4 11 -3.9026 0.0023
-7 -4 12 1.3486 -0.0008
-7 -4 13 -1.8119 0.0013
-7 -4 14 6.5303 0.0012
-7 -4 15 -1.0590 0.0041
-7 -4 16 3.9660 0.0007
-7 -4 17 1.1214 0.0003
-7 -4 18 0.8869 0.0029
-7 -4 19 -1.7080 -0.0015
-7 -4 20 0.6591 0.0005
-7 -4 21 -0.4308 0.0008
-7 -4 22 -2.4426 0.0008
-7 -4 23 -0.4099 0.0033
-7 -4 24 -0.5600 -0.0058
-7 -4 25 -0.9141 0.0015
-7 -4 26 0.2783 0.0019
-7 -4 27 0.4189 -0.0017
-7 -4 28 1.0621 0.0011
-7 -3 1 -8.4095 0.0107
-7 -3 2 6.2560 -0.0117
-7 -3 3 -7.2735 0.0019
-7 -3 4 1.3681 -0.0052
-7 -3 5 3.1180 0.0032
-7 -3 6 9.3573 -0.0008
-7 -3 7 -5.1927 -0.0108
-7 -3 8 3.7147 -0.0054
-7 -3 9 -2.9276 0.0003
-7 -3 10 -3.9975 0.0008
-7 -3 11 -5.5796 -0.0022
-7 -3 12 2.1884 0.0001
-7 -3 13 -6.5930 0.0033
-7 -3 14 0.6383 -0.0005
-7 -3 15 2.3533 -0.0009
-7 -3 16 3.2988 0.0026
-7 -3 17 -0.7176 0.0008
-7 -3 18 2.9524 0.0027
-7 -3 19 1.8241 -0.0023
-7 -3 20 -2.1718 -0.0004
-7 -3 21 1.1234 0.0041
-7 -3 22 -0.5388 -0.0020
-7 -3 23 -0.7414 0.0027
-7 -3 24 -2.2369 -0.0021
-7 -3 25 -0.1905 0.0003
-7 -3 26 -0.1649 0.0002
-7 -3 27 -1.2049 -0.0016
-7 -3 28 0.3075 0.0027
-7 -2 1 -2.2695 0.0204
-7 -2 2 -2.1610 -0.0030
-7 -2 3 -3.1739 0.0157
-7 -2 4 1.4016 -0.0117
-7 -2 5 -8.4598 0.0041
-7 -2 6 5.3934 0.0028
-7 -2 7 4.3827 -0.0031
-7 -2 8 -0.9107 -0.0070
-7 -2 9 -1.7896 -0.0036
-7 -2 10 2.8888 0.0034
-7 -2 11 -4.3379 -0.0045
-7 -2 12 -3.4266 -0.0018
-7 -2 13 -2.4061 0.0029
-7 -2 14 -1.1266 0.0009
-7 -2 15 -1.3810 -0.0009
-7 -2 16 2.6515 0.0025
-7 -2 17 3.1671 -0.0034
-7 -2 18 -0.4378 0.0019
-7 -2 19 2.4350 0.0008
-7 -2 20 -1.5902 -0.0020
-7 -2 21 1.2489 0.0017
-7 -2 22 -1.8337 0.0001
-7 -2 23 1.0616 0.0028
-7 -2 24 -1.5842 0.0006
-7 -2 25 -0.6324 -0.0011
-7 -2 26 -0.7935 0.0003
-7 -2 27 -0.8674 -0.0016
-7 -2 28 -0.1067 0.0019
-7 -1 1 4.6107 0.0237
-7 -1 2 6.5030 0.0028
-7 -1 3 -3.5958 0.0209
-7 -1 4 0.0618 -0.0053
-7 -1 5 -1.3570 -0.0010
-7 -1 6 -3.1256 -0.0001
-7 -1 7 1.4158 -0.0042
-7 -1 8 -0.0840 0.0031
-7 -1 9 -1.2462 -0.0094
-7 -1 10 0.0246 -0.0008
-7 -1 11 1.3372 0.0014
-7 -1 12 -3.1127 -0.0052
-7 -1 13 -0.5477 -0.0038
-7 -1 14 -1.0226 0.0047
-7 -1 15 -0.0087 0.0005
-7 -1 16 0.1245 -0.0002
-7 -1 17 6.4274 -0.0023
-7 -1 18 -0.4899 0.0007
-7 -1 19 2.6297 -0.0007
-7 -1 20 -0.8211 0.0003
-7 -1 21 1.7226 -0.0004
-7 -1 22 -3.1809 0.0015
-7 -1 23 1.2669 0.0012
-7 -1 24 -0.4321 0.0020
-7 -1 25 -0.5265 -0.0001
-7 -1 26 -0.6058 0.0025
-7 -1 27 -0.2956 -0.0017
-7 -1 28 0.2436 0.0001
-7 -1 29 -0.9725 0.0008
-7 0 1 -1.4185 0.0177
-7 0 2 7.3358 0.0040
-7 0 3 3.0294 0.0200
-7 0 4 -2.4014 0.0129
-7 0 5 5.5188 -0.0091
-7 0 6 -0.2772 -0.0018
-7 0 7 -2.2951 -0.0038
-7 0 8 -0.9387 0.0014
-7 0 9 1.6785 -0.0041
-7 0 10 -5.3813 -0.0013
-7 0 11 2.7856 -0.0004
-7 0 12 2.1794 -0.0039
-7 0 13 0.5664 -0.0037
-7 0 14 -2.8393 -0.0010
-7 0 15 5.1227 0.0008
-7 0 16 -1.0287 -0.0001
-7 0 17 2.8921 -0.0016
-7 0 18 1.8199 -0.0001
-7 0 19 4.8351 -0.0021
-7 0 20 -1.6204 0.0039
-7 0 21 1.8587 -0.0013
-7 0 22 0.4478 0.0012
-7 0 23 0.6246 -0.0006
-7 0 24 -0.6040 0.0016
-7 0 25 0.8870 -0.0008
-7 0 26 0.1318 0.0014
-7 0 27 -0.3814 0.0027
-7 0 28 0.2407 -0.0016
-7 0 29 0.1314 0.0034
-7 1 1 -3.5530 -0.0030
-7 1 2 -5.8563 0.0175
-7 1 3 6.1438 0.0163
-7 1 4 2.8202 0.0139
-7 1 5 -0.9252 0.0020
-7 1 6 2.4439 -0.0020
-7 1 7 5.8667 -0.0069
-7 1 8 -2.9793 -0.0016
-7 1 9 -0.9688 0.0022
-7 1 10 -0.5590 0.0005
-7 1 11 1.6331 0.0006
-7 1 12 -0.5353 -0.0008
-7 1 13 5.3438 0.0003
-7 1 14 0.0391 -0.0072
-7 1 15 2.5969 0.0010
-7 1 16 -0.2005 0.0014
-7 1 17 2.8966 -0.0048
-7 1 18 0.0953 -0.0002
-7 1 19 1.7267 -0.0009
-7 1 20 0.5411 0.0030
-7 1 21 0.7838 -0.0004
-7 1 22 0.7688 0.0026
-7 1 23 1.5799 -0.0023
-7 1 24 0.9105 -0.0005
-7 1 25 1.4400 -0.0008
-7 1 26 -0.1159 -0.0016
-7 1 27 1.0284 0.0042
-7 1 28 -0.3692 -0.0019
-7 1 29 0.4144 0.0038
-7 2 1 -0.5441 -0.0139
-7 2 2 -1.6689 0.0090
-7 2 3 -2.1304 0.0169
-7 2 4 1.7540 0.0112
-7 2 5 0.9935 0.0084
-7 2 6 0.5596 0.0010
-7 2 7 3.3126 -0.0047
-7 2 8 3.0678 0.0009
-7 2 9 0.1929 0.0015
-7 2 10 -0.3831 -0.0006
-7 2 11 1.4226 0.0063
-7 2 12 -1.0263 0.0001
-7 2 13 4.2882 -0.0006
-7 2 14 1.3426 -0.0028
-7 2 15 1.3996 -0.0004
-7 2 16 0.4451 -0.0007
-7 2 17 2.5713 -0.0007
-7 2 18 0.5102 -0.0013
-7 2 19 -0.6405 -0.0026
-7 2 20 0.8822 0.0010
-7 2 21 -0.9740 0.0002
-7 2 22 -1.6313 0.0036
-7 2 23 0.5721 -0.0028
-7 2 24 0.2537 -0.0012
-7 2 25 1.5302 0.0005
-7 2 26 -1.4088 -0.0030
-7 2 27 1.7520 0.0023
-7 2 28 -1.1421 -0.0015
-7 2 29 1.1577 0.0037
-7 3 1 -1.8513 -0.0154
-7 3 2 4.2269 -0.0158
-7 3 3 -1.4023 -0.0002
-7 3 4 -0.7688 0.0102
-7 3 5 1.4088 0.0017
-7 3 6 2.8889 0.0021
-7 3 7 -2.2962 0.0015
-7 3 8 4.8720 0.0033
-7 3 9 4.0483 0.0038
-7 3 10 -1.1181 0.0048
-7 3 11 0.9630 0.0006
-7 3 12 1.4908 0.0006
-7 3 13 0.7740 -0.0002
-7 3 14 -1.4749 -0.0022
-7 3 15 2.3331 -0.0003
-7 3 16 0.3758 -0.0008
-7 3 17 -0.7183 0.0049
-7 3 18 1.8052 -0.0022
-7 3 19 1.7399 -0.0034
-7 3 20 0.4998 0.0012
-7 3 21 -1.2105 -0.0031
-7 3 22 -1.7560 0.0014
-7 3 23 -1.2807 0.0006
-7 3 24 -3.4128 -0.0000
-7 3 25 0.9254 -0.0008
-7 3 26 -2.9673 -0.0021
-7 3 27 0.1751 0.0020
-7 3 28 -2.3150 -0.0011
-7 3 29 1.1889 -0.0006
-7 4 1 -1.3444 -0.0217
-7 4 2 -1.0444 -0.0280
-7 4 3 1.8985 -0.0218
-7 4 4 5.3351 -0.0028
-7 4 5 -4.6507 -0.0074
-7 4 6 3.3863 -0.0029
-7 4 7 2.4631 -0.0017
-7 4 8 1.9683 0.0054
-7 4 9 0.8567 0.0025
-7 4 10 3.0204 0.0104
-7 4 11 1.3538 -0.0011
-7 4 12 -0.7915 0.0012
-7 4 13 1.8504 -0.0003
-7 4 14 -0.2149 -0.0048
-7 4 15 0.1148 0.0025
-7 4 16 -0.8755 0.0009
-7 4 17 -0.3120 0.0051
-7 4 18 0.0996 0.0007
-7 4 19 0.3639 -0.0019
-7 4 20 1.5083 -0.0016
-7 4 21 1.2027 -0.0029
-7 4 22 -0.9802 0.0001
-7 4 23 -0.4629 -0.0005
-7 4 24 -3.4289 0.0012
-7 4 25 -0.5635 0.0001
-7 4 26 -3.0408 -0.0002
-7 4 27 -0.5677 -0.0008
-7 4 28 -3.4838 -0.0013
-7 5 1 -0.4842 -0.0045
-7 5 2 2.4708 -0.0115
-7 5 3 -4.9213 -0.0263
-7 5 4 5.0071 -0.0145
-7 5 5 -0.7400 -0.0075
-7 5 6 1.4140 -0.0053
-7 5 7 -0.0589 -0.0098
-7 5 8 4.1640 0.0004
-7 5 9 0.1350 -0.0044
-7 5 10 1.4675 0.0064
-7 5 11 0.7152 0.0009
-7 5 12 -1.5084 0.0018
-7 5 13 1.6735 -0.0007
-7 5 14 1.5148 -0.0002
-7 5 15 0.9863 0.0034
-7 5 16 -0.4261 0.0010
-7 5 17 0.6702 0.0059
-7 5 18 -0.9751 0.0028
-7 5 19 -1.7952 0.0007
-7 5 20 -0.0450 -0.0032
-7 5 21 1.3674 -0.0024
-7 5 22 0.0605 0.0013
-7 5 23 0.2442 -0.0019
-7 5 24 -0.0676 0.0004
-7 5 25 0.3277 -0.0008
-7 5 26 -1.7300 -0.0008
-7 5 27 0.0240 -0.0002
-7 5 28 -1.6808 -0.0012
-7 6 1 -4.5549 0.0164
-7 6 2 5.2537 0.0148
-7 6 3 -4.1465 -0.0057
-7 6 4 0.6021 -0.0102
-7 6 5 -0.3419 0.0037
-7 6 6 3.6273 -0.0033
-7 6 7 -3.9782 -0.0091
-7 6 8 3.1188 -0.0030
-7 6 9 1.8492 -0.0076
-7 6 10 -0.6034 -0.0025
-7 6 11 -0.9042 -0.0051
-7 6 12 -0.0408 0.0041
-7 6 13 -1.0098 -0.0012
-7 6 14 -1.2800 0.0026
-7 6 15 2.9471 0.0031
-7 6 16 1.4088 0.0007
-7 6 17 0.4220 0.0058
-7 6 18 -0.8820 0.0017
-7 6 19 -0.7238 0.0017
-7 6 20 -1.2244 -0.0001
-7 6 21 -1.2150 -0.0016
-7 6 22 0.8832 0.0019
-7 6 23 0.1548 0.0001
-7 6 24 0.4470 -0.0011
-7 6 25 1.3692 -0.0018
-7 6 26 1.1534 -0.0036
-7 6 27 0.4864 -0.0024
-7 7 1 -3.4966 0.0220
-7 7 2 0.5569 0.0140
-7 7 3 -1.0342 0.0212
-7 7 4 3.8225 -0.0009
-7 7 5 -4.1533 0.0056
-7 7 6 3.2691 -0.0007
-7 7 7 0.1097 0.0030
-7 7 8 -0.1386 -0.0027
-7 7 9 -0.6862 -0.0056
-7 7 10 1.5303 0.0004
-7 7 11 -0.9204 -0.0098
-7 7 12 -1.6396 0.0031
-7 7 13 -0.1567 -0.0011
-7 7 14 -2.9179 0.0015
-7 7 15 0.1981 0.0007
-7 7 16 -0.1877 -0.0020
-7 7 17 1.2944 0.0021
-7 7 18 -0.5317 0.0001
-7 7 19 -0.8799 0.0009
-7 7 20 -1.1944 0.0014
-7 7 21 -1.3628 0.0012
-7 7 22 0.8177 0.0018
-7 7 23 0.3847 0.0019
-7 7 24 0.2768 0.0005
-7 7 25 -0.3098 -0.0020
-7 7 26 1.9175 -0.0019
-7 8 1 -0.4599 0.0257
-7 8 2 2.0138 0.0132
-7 8 3 -3.8426 0.0229
-7 8 4 3.1867 -0.0071
-7 8 5 0.3632 0.0024
-7 8 6 1.2726 -0.0063
-7 8 7 0.5693 0.0066
-7 8 8 1.6108 -0.0005
-7 8 9 -0.8382 -0.0017
-7 8 10 0.0118 0.0086
-7 8 11 0.9292 -0.0063
-7 8 12 -2.7968 0.0004
-7 8 13 0.9779 -0.0008
-7 8 14 -1.9118 0.0000
-7 8 15 -0.7807 -0.0006
-7 8 16 -2.6332 -0.0044
-7 8 17 1.4642 -0.0028
-7 8 18 -0.6839 -0.0030
-7 8 19 -0.9971 0.0024
-7 8 20 -1.4978 0.0016
-7 8 21 -1.1718 0.0003
-7 8 22 -0.1844 0.0025
-7 8 23 -0.0849 0.0012
-7 8 24 1.5526 0.0032
-7 8 25 -0.2463 -0.0009
-7 8 26 -0.5217 0.0002
-7 9 1 -1.1391 0.0184
-7 9 2 3.1201 0.0100
-7 9 3 -0.9443 0.0183
-7 9 4 -0.1940 -0.0128
-7 9 5 0.9891 0.0024
-7 9 6 2.0219 -0.0158
-7 9 7 0.4382 -0.0019
-7 9 8 1.5114 0.0050
-7 9 9 2.1826 0.0010
-7 9 10 -1.8989 0.0065
-7 9 11 2.1884 0.0003
-7 9 12 -1.4489 -0.0002
-7 9 13 0.5471 -0.0033
-7 9 14 -2.2117 -0.0018
-7 9 15 1.9351 0.0006
-7 9 16 -2.2603 -0.0047
-7 9 17 1.0302 -0.0015
-7 9 18 -0.0751 -0.0036
-7 9 19 0.5629 0.0005
-7 9 20 -1.0425 0.0032
-7 9 21 -1.8553 -0.0001
-7 9 22 -1.2885 0.0035
-7 9 23 -0.7567 -0.0014
-7 9 24 0.3384 0.0008
-7 10 1 -0.6894 0.0073
-7 10 2 0.2715 -0.0070
-7 10 3 1.1709 0.0125
-7 10 4 1.5460 -0.0066
-7 10 5 -0.3727 0.0022
-7 10 6 0.7421 -0.0092
-7 10 7 1.9889 -0.0033
-7 10 8 -0.8885 0.0027
-7 10 9 2.9938 0.0022
-7 10 10 -0.0413 0.0050
-7 10 11 1.8806 0.0015
-7 10 12 -1.4064 -0.0018
-7 10 13 2.6157 -0.0039
-7 10 14 -2.0888 -0.0026
-7 10 15 1.9014 0.0016
-7 10 16 -0.4750 -0.0036
-7 10 17 1.5143 0.0023
-7 10 18 1.1673 0.0007
-7 10 19 1.7769 -0.0035
-7 10 20 -0.0631 0.0031
-7 10 21 -0.7292 0.0006
-7 10 22 -1.1299 0.0017
-7 10 23 -1.4085 -0.0007
-7 11 1 -0.8451 -0.0040
-7 11 2 -0.0089 -0.0102
-7 11 3 -0.6288 0.0018
-7 11 4 0.8558 -0.0036
-7 11 5 1.5520 0.0019
-7 11 6 0.0313 0.0019
-7 11 7 1.1944 0.0016
-7 11 8 -0.6559 0.0015
-7 11 9 1.6882 0.0008
-7 11 10 -0.3431 0.0030
-7 11 11 2.4252 -0.0008
-7 11 12 -1.1892 0.0005
-7 11 13 2.4201 -0.0009
-7 11 14 -0.3693 -0.0044
-7 11 15 1.1181 0.0045
-7 11 16 0.8824 0.0029
-7 11 17 1.6784 -0.0005
-7 11 18 0.8276 0.0028
-7 11 19 1.9677 -0.0001
-7 11 20 1.4013 -0.0002
-7 11 21 -0.1198 -0.0030
-7 12 1 -0.5567 -0.0053
-7 12 2 0.0586 -0.0024
-7 12 3 -1.0046 -0.0013
-7 12 4 -0.6514 -0.0010
-7 12 5 0.3072 0.0007
-7 12 6 0.4444 0.0043
-7 12 7 1.0691 0.0011
-7 12 8 0.3601 0.0029
-7 12 9 0.7704 -0.0017
-7 12 10 -1.3466 0.0001
-7 12 11 1.5882 -0.0024
-7 12 12 0.0152 -0.0005
-7 12 13 -0.1774 0.0029
-7 12 14 0.3453 0.0002
-7 12 15 1.3423 0.0023
-7 12 16 0.6341 0.0066
-7 12 17 0.8562 0.0017
-7 12 18 1.1467 0.0013
-7 12 19 0.7739 0.0000
-7 13 1 -0.2173 0.0012
-7 13 2 -0.3095 0.0050
-7 13 3 -0.7602 -0.0005
-7 13 4 -0.0702 0.0029
-7 13 5 -1.0734 -0.0012
-7 13 6 0.3016 0.0025
-7 13 7 0.8035 0.0002
-7 13 8 0.2595 0.0014
-7 13 9 0.4345 -0.0026
-7 13 10 0.6427 -0.0005
-7 13 11 -0.6473 -0.0005
-7 13 12 -0.4631 -0.0026
-7 13 13 -0.1695 0.0003
-7 13 14 0.1946 0.0053
-7 13 15 -0.2668 -0.0002
-7 13 16 0.4399 0.0025
-7 14 1 -0.5124 -0.0015
-7 14 2 0.0009 0.0043
-7 14 3 -0.7971 0.0011
-7 14 4 -0.0203 0.0033
-7 14 5 -0.3948 -0.0029
-7 14 6 0.8636 -0.0026
-7 14 7 -0.2672 0.0001
-7 14 8 0.7396 0.0015
-7 14 9 -0.1070 0.0007
-7 14 10 0.5681 -0.0005
-7 14 11 -0.4739 0.0011
-6 -19 1 0.8667 0.0009
-6 -19 2 -0.4033 0.0027
-6 -19 3 -0.6259 0.0019
-6 -18 1 1.1215 -0.0010
-6 -18 2 2.5789 -0.0019
-6 -18 3 1.8939 0.0044
-6 -18 4 -0.6285 0.0048
-6 -18 5 1.5000 -0.0029
-6 -18 6 0.1005 0.0006
-6 -18 7 -0.1247 -0.0010
-6 -17 1 2.4088 0.0108
-6 -17 2 2.0808 -0.0021
-6 -17 3 3.4942 0.0036
-6 -17 4 0.4370 0.0006
-6 -17 5 0.4738 0.0045
-6 -17 6 -0.2840 -0.0001
-6 -17 7 0.9254 -0.0031
-6 -17 8 -2.7718 0.0022
-6 -17 9 1.4238 0.0005
-6 -17 10 -2.3915 -0.0001
-6 -16 1 2.9171 0.0166
-6 -16 2 1.2600 -0.0065
-6 -16 3 0.6113 0.0114
-6 -16 4 1.5278 -0.0065
-6 -16 5 0.8468 0.0101
-6 -16 6 -3.3179 0.0006
-6 -16 7 1.5952 -0.0004
-6 -16 8 -1.0074 -0.0016
-6 -16 9 0.6831 0.0008
-6 -16 10 -1.2210 -0.0011
-6 -16 11 1.7551 -0.0027
-6 -16 12 -1.5599 0.0011
-6 -16 13 0.2681 0.0019
-6 -15 1 0.4726 0.0246
-6 -15 2 3.0882 -0.0124
-6 -15 3 0.6320 0.0135
-6 -15 4 -1.7556 -0.0088
-6 -15 5 -0.4418 0.0048
-6 -15 6 -2.2309 0.0024
-6 -15 7 -0.2269 0.0050
-6 -15 8 -1.6667 -0.0003
-6 -15 9 1.7298 -0.0023
-6 -15 10 -1.6370 0.0004
-6 -15 11 2.4757 -0.0022
-6 -15 12 -0.4613 -0.0032
-6 -15 13 0.3208 -0.0011
-6 -15 14 0.8687 0.0020
-6 -15 15 0.9986 -0.0028
-6 -14 1 -0.5789 0.0290
-6 -14 2 2.9731 0.0015
-6 -14 3 2.5310 0.0065
-6 -14 4 -0.6858 -0.0056
-6 -14 5 -1.9495 -0.0037
-6 -14 6 -2.2068 0.0013
-6 -14 7 -0.1227 0.0012
-6 -14 8 -3.7492 0.0061
-6 -14 9 2.6804 -0.0023
-6 -14 10 -1.0043 0.0016
-6 -14 11 -0.0511 -0.0007
-6 -14 12 -0.3692 -0.0022
-6 -14 13 1.8440 -0.0032
-6 -14 14 -1.3108 -0.0001
-6 -14 15 0.4432 -0.0026
-6 -14 16 0.6476 -0.0028
-6 -14 17 0.5598 -0.0014
-6 -13 1 1.8386 0.0104
-6 -13 2 1.4929 0.0087
-6 -13 3 0.6194 0.0068
-6 -13 4 1.6756 0.0067
-6 -13 5 2.0497 -0.0093
-6 -13 6 -4.5475 0.0017
-6 -13 7 0.2236 -0.0053
-6 -13 8 -1.7949 0.0052
-6 -13 9 0.8146 -0.0002
-6 -13 10 -1.6894 0.0023
-6 -13 11 2.0587 -0.0015
-6 -13 12 -1.9732 0.0004
-6 -13 13 0.3221 -0.0006
-6 -13 14 -1.2433 -0.0017
-6 -13 15 -0.3709 -0.0003
-6 -13 16 -1.6125 -0.0032
-6 -13 17 0.2518 -0.0023
-6 -13 18 -1.0527 -0.0015
-6 -13 19 1.0825 0.0050
-6 -12 1 0.8875 -0.0088
-6 -12 2 -0.0217 0.0049
-6 -12 3 2.7884 0.0001
-6 -12 4 -1.1880 0.0090
-6 -12 5 3.0357 -0.0021
-6 -12 6 -2.2731 0.0024
-6 -12 7 0.9200 -0.0041
-6 -12 8 -2.9379 0.0022
-6 -12 9 1.7899 -0.0017
-6 -12 10 -1.9334 0.0016
-6 -12 11 2.4238 -0.0007
-6 -12 12 -1.2666 0.0012
-6 -12 13 -0.3206 -0.0013
-6 -12 14 -0.8627 -0.0022
-6 -12 15 -0.0680 0.0046
-6 -12 16 -3.1553 -0.0013
-6 -12 17 -0.3847 -0.0008
-6 -12 18 -0.2677 -0.0039
-6 -12 19 0.5525 0.0024
-6 -12 20 -0.3400 0.0013
-6 -12 21 1.3337 0.0028
-6 -11 1 0.9041 -0.0062
-6 -11 2 -3.2848 -0.0006
-6 -11 3 5.8390 -0.0019
-6 -11 4 -2.7665 -0.0043
-6 -11 5 2.2701 0.0052
-6 -11 6 -1.4734 -0.0003
-6 -11 7 3.5357 -0.0009
-6 -11 8 -5.1606 0.0040
-6 -11 9 2.1039 -0.0023
-6 -11 10 -0.4495 0.0017
-6 -11 11 0.4940 -0.0014
-6 -11 12 -0.5900 0.0017
-6 -11 13 2.1363 -0.0016
-6 -11 14 -0.9647 -0.0010
-6 -11 15 -0.3374 0.0009
-6 -11 16 -0.1213 -0.0005
-6 -11 17 -1.2573 0.0036
-6 -11 18 -1.2456 -0.0028
-6 -11 19 1.0680 -0.0005
-6 -11 20 1.7264 -0.0010
-6 -11 21 0.4440 0.0008
-6 -11 22 0.5278 0.0000
-6 -10 1 6.7690 0.0072
-6 -10 2 -5.3970 -0.0154
-6 -10 3 0.5915 0.0086
-6 -10 4 -2.8577 -0.0077
-6 -10 5 7.7713 0.0032
-6 -10 6 -4.6898 -0.0053
-6 -10 7 3.1640 0.0028
-6 -10 8 -1.2065 0.0022
-6 -10 9 1.3847 -0.0002
-6 -10 10 -2.8886 0.0071
-6 -10 11 1.5803 -0.0064
-6 -10 12 0.0283 0.0036
-6 -10 13 0.2891 -0.0002
-6 -10 14 1.5580 0.0015
-6 -10 15 0.7244 -0.0031
-6 -10 16 1.3313 -0.0011
-6 -10 17 -1.2294 0.0024
-6 -10 18 -0.4968 -0.0019
-6 -10 19 -0.6519 -0.0028
-6 -10 20 1.6461 0.0014
-6 -10 21 1.1563 -0.0010
-6 -10 22 1.4478 -0.0012
-6 -10 23 1.0537 0.0002
-6 -9 1 3.8789 0.0005
-6 -9 2 -5.1435 -0.0319
-6 -9 3 3.9841 0.0097
-6 -9 4 -6.9593 -0.0127
-6 -9 5 5.7350 0.0101
-6 -9 6 -2.2683 -0.0094
-6 -9 7 3.5887 0.0054
-6 -9 8 -1.6213 0.0017
-6 -9 9 1.6473 -0.0024
-6 -9 10 -2.0014 0.0087
-6 -9 11 0.3817 -0.0047
-6 -9 12 0.5751 0.0055
-6 -9 13 -1.9853 -0.0023
-6 -9 14 2.8084 0.0009
-6 -9 15 1.0327 0.0013
-6 -9 16 2.0046 0.0016
-6 -9 17 -0.8680 -0.0039
-6 -9 18 1.3729 0.0003
-6 -9 19 -2.4414 -0.0040
-6 -9 20 -0.4537 0.0007
-6 -9 21 1.2527 -0.0009
-6 -9 22 1.6120 0.0008
-6 -9 23 0.9156 0.0003
-6 -9 24 0.7851 -0.0026
-6 -9 25 2.2744 0.0016
-6 -8 1 5.5178 -0.0050
-6 -8 2 -4.1502 -0.0483
-6 -8 3 9.7431 -0.0046
-6 -8 4 -5.3578 -0.0323
-6 -8 5 -0.0206 0.0228
-6 -8 6 0.8301 -0.0086
-6 -8 7 4.0927 0.0035
-6 -8 8 -4.5399 0.0007
-6 -8 9 -0.4057 -0.0018
-6 -8 10 2.1221 0.0026
-6 -8 11 -3.5797 0.0003
-6 -8 12 0.6322 0.0034
-6 -8 13 -0.8416 -0.0016
-6 -8 14 2.0858 0.0025
-6 -8 15 -2.0069 0.0019
-6 -8 16 4.7249 0.0016
-6 -8 17 -0.4289 -0.0010
-6 -8 18 0.0027 0.0026
-6 -8 19 -1.5497 -0.0045
-6 -8 20 0.0640 -0.0008
-6 -8 21 -0.4206 -0.0015
-6 -8 22 0.0938 0.0034
-6 -8 23 1.5518 0.0006
-6 -8 24 0.1809 -0.0024
-6 -8 25 1.0044 -0.0007
-6 -8 26 -0.2754 -0.0042
-6 -7 1 12.5697 0.0128
-6 -7 2 0.4393 -0.0572
-6 -7 3 0.4863 -0.0133
-6 -7 4 2.5334 -0.0420
-6 -7 5 5.2792 0.0209
-6 -7 6 -2.0295 -0.0078
-6 -7 7 -0.0293 0.0041
-6 -7 8 3.3319 -0.0055
-6 -7 9 -4.8105 0.0001
-6 -7 10 -0.2649 -0.0017
-6 -7 11 -4.2035 -0.0022
-6 -7 12 2.3392 0.0009
-6 -7 13 -4.1982 0.0053
-6 -7 14 3.3038 0.0015
-6 -7 15 -2.1908 0.0013
-6 -7 16 3.8603 -0.0001
-6 -7 17 0.1419 0.0040
-6 -7 18 0.8122 0.0027
-6 -7 19 -0.9880 -0.0037
-6 -7 20 -0.7010 0.0008
-6 -7 21 -0.2729 -0.0005
-6 -7 22 0.1413 0.0025
-6 -7 23 1.5423 0.0012
-6 -7 24 -0.4293 -0.0014
-6 -7 25 -0.3717 -0.0009
-6 -7 26 -0.1233 -0.0026
-6 -7 27 -0.2395 -0.0067
-6 -6 1 -0.5580 0.0135
-6 -6 2 1.8182 -0.0395
-6 -6 3 -0.0975 0.0029
-6 -6 4 -1.7637 -0.0351
-6 -6 5 0.9943 0.0031
-6 -6 6 4.3393 -0.0014
-6 -6 7 -2.8314 0.0074
-6 -6 8 7.7299 -0.0088
-6 -6 9 -4.7433 -0.0072
-6 -6 10 1.5801 -0.0018
-6 -6 11 -5.0160 -0.0019
-6 -6 12 3.8581 -0.0014
-6 -6 13 -7.9192 0.0070
-6 -6 14 3.4081 -0.0014
-6 -6 15 -0.7403 0.0049
-6 -6 16 1.5160 0.0010
-6 -6 17 0.1515 0.0010
-6 -6 18 3.1282 0.0011
-6 -6 19 0.1169 0.0018
-6 -6 20 -2.1589 0.0011
-6 -6 21 1.2586 -0.0002
-6 -6 22 0.0491 0.0008
-6 -6 23 0.1536 0.0030
-6 -6 24 0.6368 0.0022
-6 -6 25 0.6319 -0.0043
-6 -6 26 -0.4091 -0.0006
-6 -6 27 -0.9041 -0.0032
-6 -5 1 -0.9540 0.0014
-6 -5 2 -2.1273 -0.0069
-6 -5 3 2.8364 0.0107
-6 -5 4 -4.2389 -0.0165
-6 -5 5 -14.5373 -0.0065
-6 -5 6 7.6373 0.0057
-6 -5 7 -3.1264 0.0023
-6 -5 8 3.4403 -0.0034
-6 -5 9 -2.3316 -0.0113
-6 -5 10 10.9756 -0.0029
-6 -5 11 -7.3348 0.0015
-6 -5 12 4.9192 -0.0046
-6 -5 13 -2.7626 0.0026
-6 -5 14 0.8166 0.0009
-6 -5 15 -4.4663 0.0044
-6 -5 16 2.5216 -0.0020
-6 -5 17 0.6138 -0.0006
-6 -5 18 -0.3902 0.0025
-6 -5 19 2.3132 0.0041
-6 -5 20 -0.1066 0.0000
-6 -5 21 0.8992 0.0008
-6 -5 22 -0.3896 0.0023
-6 -5 23 1.2816 0.0024
-6 -5 24 0.4272 0.0023
-6 -5 25 0.3273 -0.0023
-6 -5 26 0.8441 -0.0001
-6 -5 27 0.4001 -0.0001
-6 -5 28 0.6250 0.0005
-6 -4 1 14.2812 0.0017
-6 -4 2 6.6804 0.0060
-6 -4 3 -5.4253 0.0020
-6 -4 4 5.9069 0.0093
-6 -4 5 -10.0185 -0.0035
-6 -4 6 -5.7186 0.0001
-6 -4 7 -9.0162 -0.0039
-6 -4 8 7.6036 0.0045
-6 -4 9 -7.1943 -0.0057
-6 -4 10 8.5138 -0.0066
-6 -4 11 -1.1458 0.0034
-6 -4 12 6.9307 -0.0036
-6 -4 13 -1.4114 -0.0012
-6 -4 14 2.6494 -0.0008
-6 -4 15 -3.9923 -0.0013
-6 -4 16 -0.5971 -0.0018
-6 -4 17 0.1397 -0.0011
-6 -4 18 -2.2564 0.0009
-6 -4 19 1.3157 0.0021
-6 -4 20 -0.2318 0.0021
-6 -4 21 1.2630 0.0030
-6 -4 22 -0.3005 0.0008
-6 -4 23 2.7218 0.0020
-6 -4 24 0.4346 0.0007
-6 -4 25 -0.0985 0.0017
-6 -4 26 1.2172 0.0020
-6 -4 27 1.1545 -0.0011
-6 -4 28 0.7671 0.0027
-6 -4 29 0.8062 0.0053
-6 -3 1 1.0064 -0.0057
-6 -3 2 12.0699 0.0075
-6 -3 3 2.8185 0.0092
-6 -3 4 7.2490 0.0183
-6 -3 5 0.2851 -0.0006
-6 -3 6 -0.5022 -0.0012
-6 -3 7 -12.3975 -0.0006
-6 -3 8 5.5799 -0.0008
-6 -3 9 -7.4875 0.0028
-6 -3 10 -0.0545 -0.0074
-6 -3 11 0.2420 0.0030
-6 -3 12 6.7633 0.0018
-6 -3 13 -3.1802 -0.0027
-6 -3 14 3.4506 -0.0059
-6 -3 15 1.0643 -0.0045
-6 -3 16 -3.9864 0.0016
-6 -3 17 -1.5429 -0.0045
-6 -3 18 -0.4628 -0.0026
-6 -3 19 -0.1190 0.0012
-6 -3 20 -3.8936 0.0015
-6 -3 21 2.4801 0.0036
-6 -3 22 -0.4443 -0.0029
-6 -3 23 0.9478 0.0022
-6 -3 24 0.9920 0.0024
-6 -3 25 1.8663 0.0003
-6 -3 26 -0.2615 0.0012
-6 -3 27 0.0117 0.0030
-6 -3 28 1.4097 0.0031
-6 -3 29 0.9902 0.0047
-6 -2 1 -10.2671 -0.0133
-6 -2 2 -3.7667 0.0127
-6 -2 3 8.6423 0.0166
-6 -2 4 4.8941 0.0104
-6 -2 5 -3.2401 0.0101
-6 -2 6 11.5411 0.0028
-6 -2 7 -0.3152 0.0033
-6 -2 8 -3.3427 -0.0055
-6 -2 9 -0.6702 0.0056
-6 -2 10 1.4612 -0.0034
-6 -2 11 -7.3313 0.0007
-6 -2 12 0.3013 0.0016
-6 -2 13 2.6249 0.0001
-6 -2 14 -1.4179 -0.0023
-6 -2 15 -1.0576 -0.0056
-6 -2 16 -0.4188 0.0005
-6 -2 17 -0.0376 -0.0039
-6 -2 18 -4.2009 -0.0021
-6 -2 19 1.4902 -0.0001
-6 -2 20 -2.9777 -0.0045
-6 -2 21 0.3757 0.0023
-6 -2 22 -2.0916 -0.0016
-6 -2 23 1.8437 0.0002
-6 -2 24 -0.2926 0.0009
-6 -2 25 1.1153 -0.0000
-6 -2 26 0.2325 0.0012
-6 -2 27 -0.3706 0.0017
-6 -2 28 0.2791 0.0024
-6 -2 29 -0.1409 0.0030
-6 -2 30 1.2482 0.0017
-6 -1 1 3.3687 0.0088
-6 -1 2 -7.6344 0.0036
-6 -1 3 -9.6536 0.0143
-6 -1 4 2.0086 0.0106
-6 -1 5 0.1742 0.0072
-6 -1 6 -2.7616 0.0036
-6 -1 7 5.6702 0.0045
-6 -1 8 3.7318 0.0018
-6 -1 9 1.9665 0.0019
-6 -1 10 -0.3167 -0.0014
-6 -1 11 -0.7524 0.0025
-6 -1 12 -4.8730 -0.0019
-6 -1 13 1.3174 0.0019
-6 -1 14 -1.7794 0.0044
-6 -1 15 -0.4249 -0.0052
-6 -1 16 -1.6778 -0.0005
-6 -1 17 2.2044 0.0017
-6 -1 18 -4.3610 -0.0032
-6 -1 19 1.5723 -0.0015
-6 -1 20 -2.3655 -0.0042
-6 -1 21 0.2330 -0.0012
-6 -1 22 -3.2433 -0.0019
-6 -1 23 2.1371 -0.0009
-6 -1 24 -0.3599 0.0012
-6 -1 25 0.1081 -0.0006
-6 -1 26 0.7806 0.0022
-6 -1 27 -0.7481 -0.0018
-6 -1 28 0.0899 0.0006
-6 -1 29 -1.3842 0.0022
-6 -1 30 1.3626 -0.0008
-6 0 1 5.5388 0.0423
-6 0 2 1.5120 0.0089
-6 0 3 -6.6925 0.0009
-6 0 4 -7.0412 0.0144
-6 0 5 2.1651 -0.0116
-6 0 6 -10.1858 0.0008
-6 0 7 -2.1318 0.0002
-6 0 8 2.8364 0.0057
-6 0 9 5.9297 0.0058
-6 0 10 -3.6481 -0.0013
-6 0 11 6.4102 0.0003
-6 0 12 -2.8462 0.0017
-6 0 13 -2.1809 0.0034
-6 0 14 -0.9128 0.0018
-6 0 15 3.9744 0.0008
-6 0 16 -4.4066 -0.0004
-6 0 17 1.5550 0.0016
-6 0 18 0.4773 -0.0014
-6 0 19 1.1765 -0.0008
-6 0 20 -3.8322 -0.0017
-6 0 21 1.9468 -0.0032
-6 0 22 -1.5232 -0.0019
-6 0 23 -0.7924 -0.0031
-6 0 24 0.4940 0.0016
-6 0 25 1.1580 -0.0011
-6 0 26 1.0017 0.0015
-6 0 27 -1.6823 -0.0010
-6 0 28 1.3180 -0.0006
-6 0 29 -1.7207 0.0013
-6 0 30 0.9662 -0.0002
-6 1 1 0.0273 0.0447
-6 1 2 0.0121 0.0437
-6 1 3 9.4669 -0.0123
-6 1 4 -4.4961 0.0019
-6 1 5 -3.8092 -0.0151
-6 1 6 -2.4722 -0.0063
-6 1 7 -2.0103 -0.0122
-6 1 8 -10.7598 0.0039
-6 1 9 6.4781 0.0084
-6 1 10 2.1073 0.0023
-6 1 11 2.0257 0.0014
-6 1 12 -1.1964 -0.0010
-6 1 13 3.8326 0.0055
-6 1 14 -2.4030 0.0016
-6 1 15 0.2104 0.0051
-6 1 16 -0.0150 -0.0012
-6 1 17 0.3683 -0.0021
-6 1 18 -1.3577 0.0029
-6 1 19 1.1201 0.0005
-6 1 20 0.4218 -0.0009
-6 1 21 0.2434 -0.0010
-6 1 22 0.0615 -0.0002
-6 1 23 -0.1084 -0.0048
-6 1 24 0.9540 -0.0011
-6 1 25 -0.1719 -0.0015
-6 1 26 1.9948 -0.0005
-6 1 27 -1.1377 -0.0005
-6 1 28 0.8595 -0.0010
-6 1 29 -1.5859 0.0018
-6 1 30 1.2306 0.0019
-6 2 1 2.8665 0.0345
-6 2 2 -0.3132 0.0474
-6 2 3 -0.4220 -0.0004
-6 2 4 4.3481 -0.0031
-6 2 5 2.9104 -0.0157
-6 2 6 -4.1735 -0.0044
-6 2 7 -0.5827 -0.0151
-6 2 8 -5.5580 -0.0021
-6 2 9 -0.2904 0.0023
-6 2 10 1.2421 0.0020
-6 2 11 3.7237 0.0060
-6 2 12 0.7408 -0.0062
-6 2 13 3.0841 0.0023
-6 2 14 0.7165 0.0054
-6 2 15 -1.4381 0.0037
-6 2 16 1.0192 0.0009
-6 2 17 -2.2717 0.0007
-6 2 18 -1.8971 0.0004
-6 2 19 -2.5327 0.0009
-6 2 20 1.3532 0.0024
-6 2 21 -1.2047 0.0012
-6 2 22 1.3445 0.0001
-6 2 23 0.6890 -0.0025
-6 2 24 1.3854 -0.0024
-6 2 25 -0.6430 -0.0022
-6 2 26 1.6396 -0.0027
-6 2 27 -0.1372 -0.0004
-6 2 28 0.1691 -0.0015
-6 2 29 -1.0516 0.0003
-6 2 30 0.3035 0.0023
-6 3 1 -2.6556 0.0268
-6 3 2 3.0839 0.0284
-6 3 3 -4.9028 0.0103
-6 3 4 1.3603 0.0091
-6 3 5 5.1087 -0.0134
-6 3 6 -0.9226 0.0044
-6 3 7 -3.5568 -0.0026
-6 3 8 0.6704 -0.0038
-6 3 9 -1.8528 -0.0007
-6 3 10 -2.1696 -0.0019
-6 3 11 4.3319 -0.0036
-6 3 12 3.1523 -0.0033
-6 3 13 -1.4942 -0.0019
-6 3 14 3.5231 -0.0007
-6 3 15 1.2822 0.0040
-6 3 16 0.6637 0.0034
-6 3 17 -3.9769 0.0029
-6 3 18 1.4905 -0.0012
-6 3 19 -4.9730 0.0025
-6 3 20 -2.5252 0.0031
-6 3 21 -2.9292 0.0008
-6 3 22 0.8513 0.0019
-6 3 23 -1.1830 0.0020
-6 3 24 0.0863 -0.0031
-6 3 25 0.6376 -0.0011
-6 3 26 -0.0224 -0.0014
-6 3 27 0.4078 -0.0009
-6 3 28 0.2169 -0.0008
-6 3 29 0.0246 -0.0021
-6 3 30 -0.5365 0.0026
-6 4 1 -5.3006 -0.0064
-6 4 2 1.8151 0.0193
-6 4 3 3.2515 0.0119
-6 4 4 0.5931 0.0079
-6 4 5 -3.8917 -0.0027
-6 4 6 6.7105 0.0093
-6 4 7 -0.1840 0.0077
-6 4 8 -4.3091 0.0055
-6 4 9 -0.8441 -0.0025
-6 4 10 2.3280 0.0018
-6 4 11 -1.0006 -0.0089
-6 4 12 1.0383 -0.0069
-6 4 13 0.8991 -0.0057
-6 4 14 1.4717 -0.0051
-6 4 15 -1.7476 0.0040
-6 4 16 3.3419 0.0002
-6 4 17 -1.1923 0.0011
-6 4 18 1.3893 0.0010
-6 4 19 -3.4280 0.0016
-6 4 20 -0.5099 0.0012
-6 4 21 -3.9437 0.0026
-6 4 22 -2.4375 0.0018
-6 4 23 -1.7084 0.0031
-6 4 24 -2.0777 0.0009
-6 4 25 -0.5385 0.0005
-6 4 26 -1.2448 -0.0002
-6 4 27 0.5035 -0.0018
-6 4 28 -0.5888 0.0012
-6 4 29 0.8969 -0.0009
-6 4 30 -0.0424 0.0007
-6 5 1 2.4148 -0.0239
-6 5 2 4.0855 -0.0053
-6 5 3 -2.1188 0.0093
-6 5 4 6.3580 0.0039
-6 5 5 -0.1458 0.0066
-6 5 6 2.2944 0.0022
-6 5 7 1.5713 0.0041
-6 5 8 1.0879 0.0126
-6 5 9 -2.3718 -0.0018
-6 5 10 0.5448 0.0050
-6 5 11 0.8050 -0.0019
-6 5 12 0.7701 -0.0071
-6 5 13 0.9517 -0.0065
-6 5 14 0.6425 -0.0041
-6 5 15 -2.8823 -0.0004
-6 5 16 1.3025 -0.0024
-6 5 17 -1.1867 0.0001
-6 5 18 1.3462 -0.0015
-6 5 19 -1.7062 -0.0020
-6 5 20 1.2523 0.0008
-6 5 21 -1.4091 0.0024
-6 5 22 -1.7820 0.0021
-6 5 23 -0.7698 0.0018
-6 5 24 -1.6459 0.0033
-6 5 25 -1.4345 0.0020
-6 5 26 -2.3592 0.0004
-6 5 27 0.4656 0.0002
-6 5 28 -0.8121 -0.0008
-6 5 29 -0.0462 -0.0011
-6 5 30 -0.1087 0.0022
-6 6 1 -1.6545 -0.0096
-6 6 2 7.3568 -0.0276
-6 6 3 -1.9685 0.0106
-6 6 4 3.6825 -0.0018
-6 6 5 3.5915 0.0120
-6 6 6 2.7993 -0.0058
-6 6 7 -0.5478 -0.0018
-6 6 8 3.8628 0.0079
-6 6 9 -0.3904 -0.0010
-6 6 10 -3.1279 0.0038
-6 6 11 2.2515 0.0019
-6 6 12 2.4470 0.0036
-6 6 13 0.0923 -0.0029
-6 6 14 2.0259 -0.0030
-6 6 15 0.9436 -0.0004
-6 6 16 -0.9387 -0.0015
-6 6 17 -4.2303 -0.0026
-6 6 18 0.9015 -0.0039
-6 6 19 -1.1659 -0.0048
-6 6 20 -0.3876 0.0012
-6 6 21 -0.8729 -0.0009
-6 6 22 1.2825 0.0022
-6 6 23 0.5460 0.0019
-6 6 24 0.1329 -0.0006
-6 6 25 1.0522 0.0034
-6 6 26 -1.2990 0.0003
-6 6 27 -0.3766 0.0014
-6 6 28 -0.2344 0.0016
-6 6 29 -0.2396 -0.0032
-6 7 1 -5.0321 0.0106
-6 7 2 3.3840 -0.0314
-6 7 3 4.2347 0.0249
-6 7 4 2.5561 -0.0143
-6 7 5 -1.2666 0.0084
-6 7 6 5.9576 -0.0030
-6 7 7 2.3807 -0.0002
-6 7 8 -2.0509 0.0006
-6 7 9 0.9327 -0.0021
-6 7 10 -0.5315 0.0066
-6 7 11 -1.2950 -0.0005
-6 7 12 0.2497 0.0087
-6 7 13 2.9277 0.0027
-6 7 14 1.9425 -0.0011
-6 7 15 0.9605 0.0018
-6 7 16 1.3321 0.0008
-6 7 17 -2.8160 -0.0045
-6 7 18 -1.4509 -0.0022
-6 7 19 -2.4323 -0.0062
-6 7 20 0.5185 -0.0003
-6 7 21 -1.3135 -0.0004
-6 7 22 0.3975 -0.0006
-6 7 23 0.7182 0.0019
-6 7 24 0.8785 -0.0031
-6 7 25 1.9842 0.0003
-6 7 26 1.2649 0.0001
-6 7 27 0.0448 0.0004
-6 7 28 -0.6991 0.0041
-6 8 1 -0.4326 0.0397
-6 8 2 1.1687 -0.0242
-6 8 3 -0.1340 0.0184
-6 8 4 5.1473 -0.0185
-6 8 5 2.1047 0.0071
-6 8 6 0.2063 -0.0050
-6 8 7 3.5546 -0.0014
-6 8 8 -0.0546 0.0047
-6 8 9 -0.6406 -0.0018
-6 8 10 -1.6167 0.0083
-6 8 11 -0.1010 -0.0020
-6 8 12 -1.7610 0.0048
-6 8 13 2.0963 0.0068
-6 8 14 1.4948 0.0012
-6 8 15 -0.0910 0.0005
-6 8 16 1.1342 0.0019
-6 8 17 -1.2527 -0.0017
-6 8 18 -1.8605 -0.0001
-6 8 19 -3.1056 -0.0037
-6 8 20 0.9861 -0.0027
-6 8 21 -0.1543 -0.0005
-6 8 22 -0.1063 -0.0009
-6 8 23 0.0794 0.0000
-6 8 24 0.9732 -0.0027
-6 8 25 0.2413 -0.0026
-6 8 26 0.2114 -0.0009
-6 8 27 1.5373 0.0014
-6 8 28 -0.2149 0.0015
-6 9 1 -1.5385 0.0438
-6 9 2 1.4870 -0.0135
-6 9 3 -0.6219 0.0105
-6 9 4 0.4523 -0.0200
-6 9 5 4.4809 -0.0013
-6 9 6 -0.1503 -0.0080
-6 9 7 1.7802 -0.0040
-6 9 8 0.7178 0.0099
-6 9 9 1.1513 -0.0025
-6 9 10 -3.2871 0.0033
-6 9 11 1.9574 0.0009
-6 9 12 -1.0209 -0.0020
-6 9 13 -0.2823 0.0041
-6 9 14 0.9141 0.0025
-6 9 15 1.5140 0.0018
-6 9 16 -0.7875 0.0002
-6 9 17 -1.9731 0.0020
-6 9 18 -1.2436 0.0011
-6 9 19 -2.7946 -0.0009
-6 9 20 -0.8916 0.0008
-6 9 21 -0.2649 -0.0017
-6 9 22 1.2836 -0.0011
-6 9 23 0.1554 -0.0020
-6 9 24 0.2873 -0.0021
-6 9 25 0.5160 0.0002
-6 9 26 -0.7969 -0.0015
-6 9 27 -0.1393 -0.0010
-6 10 1 -1.6626 0.0294
-6 10 2 -0.3963 -0.0119
-6 10 3 2.6067 0.0101
-6 10 4 -1.4452 -0.0121
-6 10 5 0.6469 -0.0114
-6 10 6 0.6064 -0.0054
-6 10 7 2.5909 -0.0047
-6 10 8 -2.1909 0.0050
-6 10 9 3.3211 0.0009
-6 10 10 -1.0658 -0.0019
-6 10 11 0.8884 -0.0018
-6 10 12 -0.3298 -0.0063
-6 10 13 1.7728 0.0009
-6 10 14 -1.1169 -0.0004
-6 10 15 1.2264 0.0039
-6 10 16 0.3244 0.0006
-6 10 17 -0.9379 0.0022
-6 10 18 -1.2828 0.0022
-6 10 19 -2.5126 -0.0015
-6 10 20 -1.5005 0.0046
-6 10 21 -0.9556 0.0009
-6 10 22 0.4257 -0.0010
-6 10 23 -0.0971 -0.0010
-6 10 24 0.0803 -0.0013
-6 10 25 0.9029 -0.0004
-6 11 1 -0.0319 0.0117
-6 11 2 -0.3757 -0.0059
-6 11 3 1.0877 -0.0020
-6 11 4 0.9137 -0.0033
-6 11 5 1.6347 -0.0020
-6 11 6 -2.4808 -0.0017
-6 11 7 1.7714 -0.0037
-6 11 8 -1.1857 0.0012
-6 11 9 2.2783 0.0027
-6 11 10 -0.6170 -0.0031
-6 11 11 2.3973 -0.0036
-6 11 12 -0.8246 -0.0063
-6 11 13 2.3867 -0.0009
-6 11 14 -0.9244 -0.0022
-6 11 15 0.2804 0.0049
-6 11 16 0.6390 0.0023
-6 11 17 0.0841 -0.0019
-6 11 18 -0.7889 0.0033
-6 11 19 -1.0486 -0.0013
-6 11 20 -0.6160 0.0001
-6 11 21 -1.2695 0.0020
-6 11 22 -0.1141 0.0040
-6 11 23 -0.2305 0.0001
-6 11 24 -0.0534 0.0003
-6 12 1 -0.7982 -0.0085
-6 12 2 -0.1337 -0.0051
-6 12 3 0.4356 -0.0026
-6 12 4 0.7822 -0.0029
-6 12 5 2.5412 0.0042
-6 12 6 -1.0448 0.0038
-6 12 7 0.9171 -0.0001
-6 12 8 -1.4460 0.0007
-6 12 9 1.3460 0.0002
-6 12 10 -1.3443 -0.0011
-6 12 11 3.0532 -0.0012
-6 12 12 -0.9534 -0.0034
-6 12 13 0.5661 0.0004
-6 12 14 0.3697 0.0005
-6 12 15 0.6360 0.0021
-6 12 16 -0.4657 0.0040
-6 12 17 0.3807 -0.0016
-6 12 18 0.5109 -0.0013
-6 12 19 -0.8802 -0.0022
-6 12 20 -0.0944 -0.0013
-6 12 21 -0.5316 -0.0015
-6 12 22 0.7078 0.0039
-6 13 1 -1.8686 -0.0026
-6 13 2 -0.2624 -0.0085
-6 13 3 0.8778 0.0002
-6 13 4 0.1657 0.0005
-6 13 5 1.1817 0.0026
-6 13 6 0.5354 0.0044
-6 13 7 1.4346 0.0006
-6 13 8 -2.1058 -0.0022
-6 13 9 1.6021 -0.0016
-6 13 10 -0.7319 0.0010
-6 13 11 0.1204 -0.0006
-6 13 12 -0.6897 -0.0004
-6 13 13 0.6754 0.0028
-6 13 14 -0.6756 0.0032
-6 13 15 -0.2587 -0.0007
-6 13 16 0.5992 0.0014
-6 13 17 0.5531 0.0018
-6 13 18 0.8965 -0.0043
-6 13 19 -0.8406 -0.0052
-6 13 20 0.2609 -0.0009
-6 14 1 -1.3950 0.0022
-6 14 2 -0.2843 -0.0014
-6 14 3 0.3290 0.0003
-6 14 4 0.4738 0.0004
-6 14 5 1.4613 0.0020
-6 14 6 -0.6075 0.0015
-6 14 7 0.4913 0.0007
-6 14 8 -0.5299 -0.0023
-6 14 9 0.6050 -0.0043
-6 14 10 -0.4980 -0.0009
-6 14 11 0.3182 0.0010
-6 14 12 -0.4666 0.0012
-6 14 13 -0.4198 -0.0003
-6 14 14 -0.7577 0.0012
-6 14 15 -0.3914 0.0023
-6 14 16 0.7285 -0.0035
-6 14 17 -0.1479 -0.0003
-6 15 1 -0.1318 0.0008
-6 15 2 -0.7878 0.0001
-6 15 3 0.0894 -0.0001
-6 15 4 0.7312 -0.0027
-6 15 5 1.2044 0.0006
-6 15 6 -0.2651 -0.0013
-6 15 7 0.1258 0.0006
-6 15 8 -0.6067 0.0003
-6 15 9 -0.6025 -0.0009
-6 15 10 -0.4010 -0.0013
-6 15 11 1.3287 0.0002
-5 -19 1 -1.9446 0.0060
-5 -19 2 -0.5250 0.0012
-5 -19 3 -1.4571 -0.0003
-5 -18 1 -2.4080 0.0043
-5 -18 2 0.9218 0.0073
-5 -18 3 -1.6382 0.0047
-5 -18 4 -0.8016 -0.0009
-5 -18 5 0.4412 -0.0027
-5 -18 6 -0.8189 0.0018
-5 -18 7 -1.7473 -0.0001
-5 -18 8 -0.6059 -0.0010
-5 -17 1 -0.7420 0.0118
-5 -17 2 -0.0166 0.0040
-5 -17 3 0.6786 0.0018
-5 -17 4 -0.5136 0.0046
-5 -17 5 -0.2443 -0.0000
-5 -17 6 -0.1302 0.0006
-5 -17 7 -1.3799 -0.0005
-5 -17 8 -1.1896 0.0019
-5 -17 9 -0.2005 -0.0003
-5 -17 10 -0.0104 -0.0005
-5 -17 11 -0.6646 0.0007
-5 -16 1 1.0902 0.0052
-5 -16 2 -0.2066 -0.0004
-5 -16 3 1.3706 0.0018
-5 -16 4 2.3488 0.0005
-5 -16 5 -0.5375 0.0057
-5 -16 6 -1.1816 -0.0001
-5 -16 7 0.6902 0.0037
-5 -16 8 0.0870 0.0007
-5 -16 9 -1.5097 0.0026
-5 -16 10 2.2913 -0.0010
-5 -16 11 -0.3530 0.0008
-5 -16 12 0.3983 0.0006
-5 -16 13 -1.0150 -0.0010
-5 -15 1 -0.5696 -0.0095
-5 -15 2 1.9682 -0.0142
-5 -15 3 -0.2640 0.0025
-5 -15 4 0.8822 -0.0050
-5 -15 5 1.4096 0.0064
-5 -15 6 0.5960 0.0026
-5 -15 7 -1.3738 0.0063
-5 -15 8 1.3273 -0.0023
-5 -15 9 -0.0235 0.0030
-5 -15 10 2.0728 -0.0007
-5 -15 11 1.0228 0.0027
-5 -15 12 1.1443 -0.0018
-5 -15 13 -1.0463 0.0009
-5 -15 14 0.3016 -0.0032
-5 -15 15 -1.3552 -0.0021
-5 -15 16 -2.0927 -0.0018
-5 -14 1 -1.4706 -0.0011
-5 -14 2 2.0128 -0.0184
-5 -14 3 -1.1092 -0.0122
-5 -14 4 -0.9030 -0.0036
-5 -14 5 -0.6082 0.0025
-5 -14 6 1.4598 0.0049
-5 -14 7 -1.3690 0.0040
-5 -14 8 -0.1359 0.0000
-5 -14 9 1.6670 0.0005
-5 -14 10 0.4054 -0.0013
-5 -14 11 -0.2697 0.0016
-5 -14 12 2.1019 0.0005
-5 -14 13 0.0723 0.0011
-5 -14 14 -1.9761 -0.0029
-5 -14 15 0.3250 -0.0029
-5 -14 16 -1.2130 -0.0035
-5 -14 17 -1.5017 0.0020
-5 -14 18 -3.5558 -0.0025
-5 -13 1 1.6552 0.0064
-5 -13 2 0.4109 0.0026
-5 -13 3 -1.0640 -0.0122
-5 -13 4 0.7027 0.0011
-5 -13 5 -2.3206 -0.0091
-5 -13 6 -2.9088 0.0073
-5 -13 7 1.1465 0.0008
-5 -13 8 -0.9947 0.0041
-5 -13 9 -0.9965 -0.0021
-5 -13 10 -0.2051 -0.0009
-5 -13 11 1.0324 -0.0002
-5 -13 12 -2.5105 0.0035
-5 -13 13 -0.0566 0.0007
-5 -13 14 -1.6016 -0.0024
-5 -13 15 -0.3987 -0.0035
-5 -13 16 -1.7743 -0.0042
-5 -13 17 0.4531 -0.0003
-5 -13 18 -2.5079 0.0005
-5 -13 19 -0.6169 0.0020
-5 -13 20 -2.4756 -0.0024
-5 -12 1 1.3809 0.0048
-5 -12 2 2.3963 0.0200
-5 -12 3 0.7648 -0.0068
-5 -12 4 -2.0613 0.0076
-5 -12 5 0.1057 -0.0057
-5 -12 6 -2.7635 0.0047
-5 -12 7 -0.1012 -0.0026
-5 -12 8 -2.4659 0.0043
-5 -12 9 0.6484 -0.0007
-5 -12 10 -2.7618 0.0008
-5 -12 11 1.2111 -0.0006
-5 -12 12 -3.2687 0.0023
-5 -12 13 -0.8697 0.0009
-5 -12 14 -2.3965 0.0021
-5 -12 15 -0.7024 -0.0026
-5 -12 16 -2.3147 -0.0053
-5 -12 17 1.8365 -0.0024
-5 -12 18 -0.7564 0.0014
-5 -12 19 0.1120 0.0028
-5 -12 20 -1.2090 -0.0002
-5 -12 21 1.9871 -0.0002
-5 -11 1 0.8399 0.0057
-5 -11 2 1.5768 0.0096
-5 -11 3 2.7813 -0.0043
-5 -11 4 -4.6160 -0.0004
-5 -11 5 0.7392 0.0039
-5 -11 6 -0.9450 0.0001
-5 -11 7 0.7277 -0.0014
-5 -11 8 -3.9561 0.0016
-5 -11 9 3.6613 0.0017
-5 -11 10 -2.8208 0.0012
-5 -11 11 -0.1916 0.0003
-5 -11 12 -1.3846 0.0002
-5 -11 13 0.7005 0.0018
-5 -11 14 -4.6286 0.0032
-5 -11 15 -0.1196 -0.0018
-5 -11 16 -0.4352 -0.0001
-5 -11 17 1.0935 -0.0012
-5 -11 18 0.5565 -0.0005
-5 -11 19 3.0708 0.0002
-5 -11 20 -0.2337 0.0015
-5 -11 21 0.6065 -0.0003
-5 -11 22 0.3954 -0.0029
-5 -11 23 2.2402 -0.0020
-5 -10 1 4.3380 0.0114
-5 -10 2 -5.0091 -0.0087
-5 -10 3 -0.1061 0.0100
-5 -10 4 0.1643 -0.0148
-5 -10 5 -0.2023 -0.0044
-5 -10 6 -5.9395 -0.0028
-5 -10 7 4.4763 0.0043
-5 -10 8 -0.2578 -0.0041
-5 -10 9 1.1809 0.0021
-5 -10 10 -1.6093 0.0014
-5 -10 11 4.0262 0.0002
-5 -10 12 -1.9406 0.0016
-5 -10 13 0.9153 0.0011
-5 -10 14 -1.6062 0.0009
-5 -10 15 -0.4799 -0.0001
-5 -10 16 -1.9949 0.0029
-5 -10 17 1.8392 -0.0015
-5 -10 18 1.9521 0.0019
-5 -10 19 3.5396 -0.0003
-5 -10 20 1.3011 0.0013
-5 -10 21 1.6684 -0.0037
-5 -10 22 -0.6121 -0.0010
-5 -10 23 0.9757 -0.0003
-5 -10 24 -0.5357 -0.0034
-5 -9 1 -3.6337 0.0072
-5 -9 2 -2.1071 -0.0102
-5 -9 3 -1.9012 0.0170
-5 -9 4 -5.3605 -0.0171
-5 -9 5 -0.2526 -0.0036
-5 -9 6 -3.4043 -0.0053
-5 -9 7 1.4120 0.0044
-5 -9 8 -0.0425 -0.0033
-5 -9 9 3.2430 -0.0029
-5 -9 10 -0.7570 0.0018
-5 -9 11 3.6304 0.0011
-5 -9 12 -0.3583 -0.0006
-5 -9 13 2.2659 0.0010
-5 -9 14 0.3360 0.0017
-5 -9 15 0.2520 0.0027
-5 -9 16 -3.0858 0.0004
-5 -9 17 1.4217 -0.0053
-5 -9 18 0.9244 0.0060
-5 -9 19 2.1594 -0.0020
-5 -9 20 1.3140 0.0020
-5 -9 21 3.0367 -0.0029
-5 -9 22 -0.2099 -0.0003
-5 -9 23 0.1021 -0.0001
-5 -9 24 -0.1616 -0.0010
-5 -9 25 0.8166 0.0018
-5 -8 1 -3.7535 -0.0158
-5 -8 2 -2.1123 -0.0292
-5 -8 3 -1.8996 0.0079
-5 -8 4 -8.4077 -0.0065
-5 -8 5 -4.5567 0.0098
-5 -8 6 0.7152 -0.0045
-5 -8 7 -2.8962 -0.0001
-5 -8 8 -2.3261 0.0069
-5 -8 9 5.3048 -0.0046
-5 -8 10 1.1861 -0.0047
-5 -8 11 -0.8221 0.0038
-5 -8 12 1.6346 -0.0039
-5 -8 13 4.0752 0.0023
-5 -8 14 -1.1179 0.0017
-5 -8 15 1.9530 0.0021
-5 -8 16 0.0073 0.0023
-5 -8 17 -0.1008 -0.0035
-5 -8 18 -1.9354 0.0022
-5 -8 19 3.0054 -0.0046
-5 -8 20 0.1249 0.0047
-5 -8 21 0.0353 -0.0010
-5 -8 22 -0.1221 0.0000
-5 -8 23 1.4597 -0.0005
-5 -8 24 -0.3342 0.0004
-5 -8 25 0.1913 0.0013
-5 -8 26 0.0491 -0.0016
-5 -7 1 11.0720 -0.0423
-5 -7 2 -3.1789 -0.0685
-5 -7 3 -6.5351 -0.0017
-5 -7 4 6.2324 0.0041
-5 -7 5 -7.4980 0.0108
-5 -7 6 -6.6187 0.0011
-5 -7 7 -1.5276 -0.0000
-5 -7 8 2.7437 0.0059
-5 -7 9 -3.6690 -0.0005
-5 -7 10 2.3336 -0.0083
-5 -7 11 2.3763 0.0015
-5 -7 12 0.9588 -0.0016
-5 -7 13 1.2516 0.0040
-5 -7 14 1.6917 -0.0050
-5 -7 15 2.9733 0.0026
-5 -7 16 -0.5784 0.0049
-5 -7 17 1.9479 -0.0005
-5 -7 18 -1.4434 -0.0010
-5 -7 19 1.9369 -0.0030
-5 -7 20 -0.6254 0.0050
-5 -7 21 0.6318 0.0001
-5 -7 22 -0.8528 -0.0002
-5 -7 23 -0.4508 0.0007
-5 -7 24 -0.3369 -0.0005
-5 -7 25 -0.5988 0.0002
-5 -7 26 0.6268 -0.0010
-5 -7 27 -0.8767 -0.0015
-5 -6 1 -1.9726 -0.0464
-5 -6 2 10.1039 -0.0663
-5 -6 3 -3.8125 -0.0054
-5 -6 4 4.5878 -0.0029
-5 -6 5 -1.4151 0.0089
-5 -6 6 2.2317 0.0130
-5 -6 7 -7.2934 -0.0031
-5 -6 8 4.6671 -0.0053
-5 -6 9 -4.3593 -0.0038
-5 -6 10 3.0808 -0.0020
-5 -6 11 1.0734 -0.0001
-5 -6 12 2.3654 -0.0027
-5 -6 13 1.1061 0.0056
-5 -6 14 4.4173 -0.0057
-5 -6 15 4.0821 0.0017
-5 -6 16 -1.4253 0.0011
-5 -6 17 4.2815 -0.0002
-5 -6 18 -0.4753 0.0011
-5 -6 19 1.0482 0.0011
-5 -6 20 -1.3129 -0.0007
-5 -6 21 2.4524 0.0034
-5 -6 22 -0.7485 0.0007
-5 -6 23 -1.1688 0.0008
-5 -6 24 0.9284 -0.0005
-5 -6 25 -1.2917 -0.0023
-5 -6 26 -1.3126 0.0023
-5 -6 27 -1.9503 -0.0025
-5 -6 28 0.2547 0.0025
-5 -5 1 -11.8403 -0.0121
-5 -5 2 1.1612 -0.0289
-5 -5 3 -3.1413 -0.0092
-5 -5 4 -0.2597 -0.0007
-5 -5 5 -3.1675 0.0097
-5 -5 6 16.2216 0.0165
-5 -5 7 -7.4651 -0.0126
-5 -5 8 2.8716 -0.0025
-5 -5 9 3.1965 -0.0088
-5 -5 10 5.9231 -0.0020
-5 -5 11 -5.0832 0.0005
-5 -5 12 5.6216 -0.0014
-5 -5 13 4.4361 0.0049
-5 -5 14 0.6551 -0.0001
-5 -5 15 5.9675 -0.0036
-5 -5 16 2.9222 -0.0036
-5 -5 17 4.6046 0.0035
-5 -5 18 -2.2899 -0.0000
-5 -5 19 4.5332 0.0014
-5 -5 20 -1.7066 -0.0034
-5 -5 21 0.1552 0.0042
-5 -5 22 -0.7157 0.0008
-5 -5 23 0.4651 -0.0014
-5 -5 24 0.4093 0.0011
-5 -5 25 -0.3673 -0.0026
-5 -5 26 0.2088 0.0034
-5 -5 27 -2.2208 -0.0002
-5 -5 28 -1.3997 0.0030
-5 -5 29 -1.9034 0.0018
-5 -4 1 8.8919 0.0305
-5 -4 2 -10.2019 -0.0044
-5 -4 3 -17.7917 -0.0041
-5 -4 4 7.0019 0.0227
-5 -4 5 -10.0125 -0.0030
-5 -4 6 1.5862 0.0060
-5 -4 7 3.7798 -0.0110
-5 -4 8 9.9707 0.0047
-5 -4 9 -1.8415 -0.0077
-5 -4 10 9.7263 -0.0025
-5 -4 11 3.7498 0.0004
-5 -4 12 1.7391 0.0031
-5 -4 13 2.8955 0.0012
-5 -4 14 0.8031 0.0007
-5 -4 15 5.6811 -0.0044
-5 -4 16 0.0505 -0.0027
-5 -4 17 6.9758 0.0027
-5 -4 18 -1.4989 -0.0020
-5 -4 19 5.5238 0.0021
-5 -4 20 -1.1709 -0.0015
-5 -4 21 1.2259 0.0003
-5 -4 22 -1.5658 -0.0008
-5 -4 23 -0.4119 -0.0029
-5 -4 24 -1.1263 0.0018
-5 -4 25 0.2496 -0.0021
-5 -4 26 1.6968 0.0028
-5 -4 27 -0.2301 -0.0006
-5 -4 28 -1.5433 0.0039
-5 -4 29 -0.8880 0.0045
-5 -4 30 -1.3811 -0.0012
-5 -3 1 8.5506 0.0449
-5 -3 2 12.9076 0.0286
-5 -3 3 -8.5829 0.0027
-5 -3 4 -4.1039 0.0194
-5 -3 5 -5.2127 -0.0082
-5 -3 6 -4.2702 0.0013
-5 -3 7 -4.8663 -0.0062
-5 -3 8 7.4817 -0.0030
-5 -3 9 1.3469 0.0016
-5 -3 10 6.8446 0.0042
-5 -3 11 11.2630 0.0014
-5 -3 12 1.0332 0.0019
-5 -3 13 2.7041 -0.0043
-5 -3 14 0.4530 0.0011
-5 -3 15 4.8372 -0.0019
-5 -3 16 -6.7518 -0.0019
-5 -3 17 6.5577 -0.0013
-5 -3 18 -0.9334 0.0004
-5 -3 19 3.5677 0.0033
-5 -3 20 -0.6235 -0.0023
-5 -3 21 4.6234 -0.0023
-5 -3 22 -1.2128 -0.0002
-5 -3 23 -1.2311 -0.0036
-5 -3 24 -0.4517 0.0015
-5 -3 25 -0.4229 -0.0034
-5 -3 26 -0.7287 0.0024
-5 -3 27 1.6181 0.0025
-5 -3 28 0.6056 -0.0015
-5 -3 29 -0.5054 0.0038
-5 -3 30 -1.5459 -0.0015
-5 -2 1 1.5335 0.0220
-5 -2 2 17.7350 0.0524
-5 -2 3 17.1556 0.0037
-5 -2 4 -2.0547 -0.0051
-5 -2 5 1.0550 0.0058
-5 -2 6 7.8009 -0.0029
-5 -2 7 -8.8844 -0.0058
-5 -2 8 -9.7440 -0.0097
-5 -2 9 8.5347 0.0096
-5 -2 10 0.9720 0.0065
-5 -2 11 5.0588 0.0005
-5 -2 12 4.8394 0.0006
-5 -2 13 9.2263 -0.0054
-5 -2 14 -7.1474 0.0021
-5 -2 15 5.4056 -0.0024
-5 -2 16 -4.0495 -0.0006
-5 -2 17 1.2581 0.0011
-5 -2 18 -5.2423 0.0006
-5 -2 19 4.4446 0.0012
-5 -2 20 -0.7931 -0.0032
-5 -2 21 1.9117 -0.0017
-5 -2 22 1.0875 0.0010
-5 -2 23 0.9295 -0.0046
-5 -2 24 -1.0478 0.0001
-5 -2 25 -0.4664 -0.0016
-5 -2 26 -0.1999 0.0007
-5 -2 27 0.4390 0.0033
-5 -2 28 0.2107 -0.0029
-5 -2 29 0.4649 0.0012
-5 -2 30 -0.6148 -0.0024
-5 -2 31 -1.1701 -0.0005
-5 -1 1 7.1445 -0.0036
-5 -1 2 -1.3967 0.0184
-5 -1 3 9.3014 0.0155
-5 -1 4 18.8431 -0.0067
-5 -1 5 10.2125 0.0028
-5 -1 6 2.6972 -0.0060
-5 -1 7 12.1589 0.0031
-5 -1 8 -7.0334 -0.0089
-5 -1 9 -2.7263 0.0024
-5 -1 10 -3.8107 0.0046
-5 -1 11 8.3558 0.0006
-5 -1 12 -3.2733 -0.0002
-5 -1 13 9.1916 -0.0060
-5 -1 14 -4.2745 0.0020
-5 -1 15 4.4761 0.0002
-5 -1 16 -3.8587 0.0033
-5 -1 17 1.8941 0.0051
-5 -1 18 -5.0714 -0.0034
-5 -1 19 1.7149 0.0017
-5 -1 20 -0.9024 -0.0017
-5 -1 21 0.4023 -0.0032
-5 -1 22 0.8131 0.0011
-5 -1 23 1.1027 -0.0013
-5 -1 24 -0.5458 -0.0003
-5 -1 25 -0.8713 -0.0018
-5 -1 26 0.6458 -0.0007
-5 -1 27 -0.5373 0.0010
-5 -1 28 -0.0782 -0.0017
-5 -1 29 -0.2072 0.0005
-5 -1 30 0.0678 -0.0032
-5 -1 31 -1.4799 -0.0017
-5 0 1 -7.0316 0.0060
-5 0 2 -3.3529 -0.0016
-5 0 3 -3.0749 0.0122
-5 0 4 3.3697 0.0052
-5 0 5 15.1732 -0.0081
-5 0 6 2.8220 -0.0011
-5 0 7 16.1394 0.0116
-5 0 8 4.0477 -0.0046
-5 0 9 1.0309 -0.0059
-5 0 10 -9.0634 0.0003
-5 0 11 10.0882 -0.0004
-5 0 12 -7.0878 0.0020
-5 0 13 3.4660 -0.0080
-5 0 14 0.0168 -0.0024
-5 0 15 3.9194 0.0065
-5 0 16 -5.0111 0.0027
-5 0 17 4.0465 0.0066
-5 0 18 -0.1539 -0.0014
-5 0 19 -1.9144 0.0020
-5 0 20 -0.8315 -0.0016
-5 0 21 1.7682 -0.0027
-5 0 22 -0.0605 0.0017
-5 0 23 -1.1874 0.0009
-5 0 24 1.7670 0.0028
-5 0 25 -1.4072 -0.0018
-5 0 26 -0.4385 -0.0022
-5 0 27 -1.4908 0.0002
-5 0 28 1.0910 -0.0007
-5 0 29 -2.0561 -0.0020
-5 0 30 0.1554 -0.0011
-5 0 31 -1.0669 -0.0023
-5 1 1 -10.8824 0.0072
-5 1 2 -1.1507 0.0249
-5 1 3 2.1127 -0.0076
-5 1 4 -14.8307 0.0039
-5 1 5 1.6500 0.0008
-5 1 6 8.3680 -0.0011
-5 1 7 7.9661 0.0070
-5 1 8 -0.7482 0.0078
-5 1 9 14.8469 -0.0034
-5 1 10 -5.7853 -0.0033
-5 1 11 -0.3143 -0.0028
-5 1 12 -0.9542 0.0003
-5 1 13 2.9441 -0.0007
-5 1 14 -5.8122 -0.0053
-5 1 15 1.9539 0.0020
-5 1 16 2.6750 -0.0020
-5 1 17 0.5621 0.0057
-5 1 18 1.3590 0.0023
-5 1 19 1.4196 0.0000
-5 1 20 0.8754 -0.0004
-5 1 21 -1.9405 0.0002
-5 1 22 1.5146 0.0014
-5 1 23 -0.7642 0.0008
-5 1 24 1.5310 0.0038
-5 1 25 -2.2681 0.0008
-5 1 26 1.2345 -0.0012
-5 1 27 -3.0308 -0.0010
-5 1 28 0.8320 0.0015
-5 1 29 -2.1132 -0.0010
-5 1 30 0.7197 0.0005
-5 1 31 -1.1935 -0.0022
-5 2 1 5.7559 -0.0173
-5 2 2 -3.0961 0.0100
-5 2 3 -1.8190 -0.0032
-5 2 4 0.8717 -0.0017
-5 2 5 -5.7178 -0.0015
-5 2 6 -5.8909 0.0008
-5 2 7 9.2164 0.0035
-5 2 8 1.8234 0.0113
-5 2 9 5.2040 0.0045
-5 2 10 0.7569 -0.0032
-5 2 11 1.1088 0.0001
-5 2 12 -1.8938 -0.0029
-5 2 13 -1.2468 0.0034
-5 2 14 -2.3512 -0.0010
-5 2 15 -3.7925 -0.0037
-5 2 16 3.3390 -0.0034
-5 2 17 -0.8382 -0.0011
-5 2 18 3.9861 -0.0016
-5 2 19 1.1050 0.0009
-5 2 20 3.4641 0.0020
-5 2 21 -2.2904 0.0003
-5 2 22 2.2219 0.0002
-5 2 23 -1.4388 0.0020
-5 2 24 2.0161 0.0009
-5 2 25 -2.5268 0.0012
-5 2 26 2.0748 0.0007
-5 2 27 -3.2220 -0.0008
-5 2 28 0.6916 0.0017
-5 2 29 -1.5339 0.0016
-5 2 30 0.9067 0.0039
-5 2 31 0.0821 -0.0009
-5 3 1 -2.8490 -0.0176
-5 3 2 2.9713 -0.0298
-5 3 3 -3.2776 -0.0090
-5 3 4 3.5299 -0.0020
-5 3 5 -0.7652 -0.0089
-5 3 6 -7.1682 0.0030
-5 3 7 2.2983 0.0076
-5 3 8 6.8859 0.0042
-5 3 9 0.2711 0.0089
-5 3 10 1.8323 -0.0024
-5 3 11 2.9249 -0.0010
-5 3 12 0.0843 0.0038
-5 3 13 -5.9655 0.0002
-5 3 14 4.1141 0.0002
-5 3 15 -6.6869 0.0001
-5 3 16 -0.5870 -0.0005
-5 3 17 -2.6093 -0.0061
-5 3 18 5.4827 -0.0041
-5 3 19 -2.9329 -0.0003
-5 3 20 3.4725 -0.0007
-5 3 21 0.1919 0.0014
-5 3 22 2.7271 -0.0009
-5 3 23 -2.4554 0.0016
-5 3 24 3.1782 -0.0022
-5 3 25 -1.2523 0.0024
-5 3 26 1.0564 0.0007
-5 3 27 -1.9599 -0.0003
-5 3 28 0.5536 0.0030
-5 3 29 -0.9117 0.0000
-5 3 30 0.4508 0.0047
-5 3 31 1.1713 0.0015
-5 4 1 -11.8710 0.0028
-5 4 2 2.6078 -0.0226
-5 4 3 1.7047 -0.0328
-5 4 4 -4.2281 -0.0151
-5 4 5 -3.1225 0.0010
-5 4 6 4.0163 0.0021
-5 4 7 -5.1445 0.0053
-5 4 8 0.7161 0.0037
-5 4 9 5.8727 0.0045
-5 4 10 4.4471 0.0016
-5 4 11 -5.4017 -0.0057
-5 4 12 5.9946 0.0023
-5 4 13 -2.3982 0.0036
-5 4 14 2.4847 0.0041
-5 4 15 -5.1565 -0.0003
-5 4 16 4.1732 0.0006
-5 4 17 -5.4068 -0.0014
-5 4 18 1.1553 -0.0014
-5 4 19 -2.8136 -0.0031
-5 4 20 2.3598 -0.0045
-5 4 21 -2.7194 0.0027
-5 4 22 1.7392 -0.0043
-5 4 23 -0.1956 0.0009
-5 4 24 2.1591 -0.0022
-5 4 25 0.0859 0.0006
-5 4 26 1.1720 0.0021
-5 4 27 -0.2522 0.0008
-5 4 28 -0.0701 0.0048
-5 4 29 0.4007 0.0005
-5 4 30 -0.2926 0.0009
-5 4 31 0.6204 0.0027
-5 5 1 2.3913 0.0212
-5 5 2 -3.3914 -0.0032
-5 5 3 -3.2951 -0.0188
-5 5 4 4.1415 -0.0175
-5 5 5 -4.8669 -0.0038
-5 5 6 -2.9316 -0.0030
-5 5 7 -1.3871 -0.0003
-5 5 8 2.3107 0.0045
-5 5 9 -1.6381 -0.0019
-5 5 10 5.6303 0.0009
-5 5 11 -3.0696 -0.0020
-5 5 12 3.3996 -0.0030
-5 5 13 -3.0138 0.0047
-5 5 14 3.9579 0.0080
-5 5 15 -2.9794 -0.0004
-5 5 16 4.9147 0.0015
-5 5 17 -2.7680 0.0019
-5 5 18 1.2990 -0.0012
-5 5 19 -2.7517 -0.0003
-5 5 20 0.9061 -0.0036
-5 5 21 -2.3216 0.0003
-5 5 22 -0.4865 -0.0043
-5 5 23 -0.4010 -0.0006
-5 5 24 0.1411 -0.0017
-5 5 25 0.8585 -0.0021
-5 5 26 0.6288 0.0018
-5 5 27 1.4710 0.0016
-5 5 28 -0.6472 0.0025
-5 5 29 0.9906 0.0043
-5 5 30 -0.1145 0.0021
-5 5 31 0.3341 0.0006
-5 6 1 3.4222 0.0317
-5 6 2 2.6310 0.0102
-5 6 3 -3.1206 0.0149
-5 6 4 2.2922 -0.0026
-5 6 5 -0.1412 -0.0078
-5 6 6 -3.6276 -0.0095
-5 6 7 -3.4480 -0.0060
-5 6 8 4.9476 -0.0050
-5 6 9 -3.0854 -0.0026
-5 6 10 3.3307 -0.0044
-5 6 11 0.7502 0.0020
-5 6 12 1.7475 -0.0010
-5 6 13 -5.1756 0.0010
-5 6 14 3.9963 0.0047
-5 6 15 -2.3446 0.0043
-5 6 16 0.4310 0.0013
-5 6 17 -1.3067 -0.0004
-5 6 18 3.5170 0.0008
-5 6 19 -1.9069 0.0016
-5 6 20 -0.2092 -0.0002
-5 6 21 1.2385 -0.0011
-5 6 22 0.5695 -0.0007
-5 6 23 -0.6689 -0.0014
-5 6 24 -1.8152 -0.0025
-5 6 25 1.2429 -0.0009
-5 6 26 -1.6211 -0.0024
-5 6 27 1.5729 -0.0007
-5 6 28 -0.4605 0.0006
-5 6 29 0.9482 0.0014
-5 6 30 0.0895 0.0025
-5 6 31 0.1832 0.0032
-5 7 1 -0.7695 0.0286
-5 7 2 4.1445 0.0159
-5 7 3 3.7480 0.0261
-5 7 4 -2.7493 -0.0025
-5 7 5 -1.2030 0.0061
-5 7 6 4.1368 -0.0042
-5 7 7 -5.5592 -0.0079
-5 7 8 -0.9853 -0.0135
-5 7 9 2.6897 0.0002
-5 7 10 4.0360 -0.0037
-5 7 11 -2.1128 -0.0001
-5 7 12 4.1695 -0.0024
-5 7 13 -0.4106 -0.0003
-5 7 14 -0.2215 0.0000
-5 7 15 -3.0807 0.0034
-5 7 16 0.8734 0.0006
-5 7 17 -2.9933 -0.0028
-5 7 18 -0.1367 0.0045
-5 7 19 -0.1418 0.0008
-5 7 20 0.8819 0.0024
-5 7 21 1.1047 0.0019
-5 7 22 0.7955 0.0003
-5 7 23 2.6543 0.0010
-5 7 24 -2.0544 -0.0020
-5 7 25 1.1524 -0.0012
-5 7 26 -2.4165 -0.0022
-5 7 27 0.3278 -0.0031
-5 7 28 -0.7319 -0.0021
-5 7 29 1.4521 -0.0018
-5 7 30 0.2140 -0.0029
-5 8 1 5.4747 0.0263
-5 8 2 -0.1121 -0.0035
-5 8 3 1.7871 0.0139
-5 8 4 4.2645 -0.0049
-5 8 5 -2.0617 0.0078
-5 8 6 -1.2963 -0.0026
-5 8 7 -0.7301 0.0003
-5 8 8 -1.1966 -0.0031
-5 8 9 -1.9633 0.0003
-5 8 10 3.3383 -0.0004
-5 8 11 1.0870 0.0007
-5 8 12 2.7392 -0.0046
-5 8 13 1.5410 -0.0009
-5 8 14 1.3457 -0.0043
-5 8 15 -2.4761 -0.0025
-5 8 16 0.6809 0.0030
-5 8 17 -1.9253 -0.0021
-5 8 18 -0.9058 0.0018
-5 8 19 -0.1165 0.0016
-5 8 20 0.6604 0.0027
-5 8 21 1.2087 0.0038
-5 8 22 -1.0499 0.0014
-5 8 23 3.0276 0.0020
-5 8 24 -1.6429 -0.0002
-5 8 25 0.4932 -0.0017
-5 8 26 -1.6049 -0.0005
-5 8 27 1.0744 -0.0019
-5 8 28 -1.4763 -0.0047
-5 8 29 0.3944 -0.0029
-5 9 1 2.5852 0.0189
-5 9 2 2.5260 -0.0093
-5 9 3 0.3946 0.0045
-5 9 4 2.4656 -0.0096
-5 9 5 2.4081 -0.0049
-5 9 6 -2.4319 0.0029
-5 9 7 -1.8474 0.0023
-5 9 8 -0.4411 0.0069
-5 9 9 -2.8849 -0.0004
-5 9 10 -0.2944 0.0014
-5 9 11 2.4845 0.0041
-5 9 12 1.4662 -0.0052
-5 9 13 0.0437 -0.0010
-5 9 14 3.7265 -0.0032
-5 9 15 -0.5913 -0.0034
-5 9 16 -1.0974 0.0006
-5 9 17 -0.3431 0.0010
-5 9 18 1.4929 -0.0002
-5 9 19 0.6748 0.0010
-5 9 20 -0.3518 0.0013
-5 9 21 2.5157 0.0006
-5 9 22 -0.9439 0.0013
-5 9 23 0.7389 0.0021
-5 9 24 -2.0613 0.0018
-5 9 25 0.3968 0.0005
-5 9 26 -1.8128 -0.0010
-5 9 27 0.9510 -0.0019
-5 9 28 0.3948 0.0004
-5 10 1 -1.3342 0.0141
-5 10 2 1.3544 -0.0002
-5 10 3 2.4665 0.0033
-5 10 4 -1.9317 -0.0031
-5 10 5 1.8579 -0.0169
-5 10 6 1.7866 0.0114
-5 10 7 -1.9569 -0.0001
-5 10 8 -3.0107 0.0062
-5 10 9 0.5363 -0.0001
-5 10 10 -0.8567 -0.0032
-5 10 11 -1.1048 0.0022
-5 10 12 2.2999 -0.0041
-5 10 13 0.2898 0.0010
-5 10 14 0.9146 -0.0016
-5 10 15 0.5409 0.0022
-5 10 16 0.5605 -0.0018
-5 10 17 -0.5043 -0.0005
-5 10 18 0.4743 0.0010
-5 10 19 1.8157 -0.0006
-5 10 20 -0.1434 0.0003
-5 10 21 1.6733 -0.0021
-5 10 22 -0.7066 -0.0023
-5 10 23 0.9341 0.0010
-5 10 24 -1.2741 0.0021
-5 10 25 0.3152 0.0008
-5 10 26 -1.0122 0.0026
-5 10 27 -0.4361 -0.0020
-5 11 1 1.8973 0.0168
-5 11 2 -0.9229 0.0120
-5 11 3 1.1150 -0.0079
-5 11 4 0.3661 0.0145
-5 11 5 -0.2136 -0.0115
-5 11 6 -1.2382 0.0055
-5 11 7 1.4104 -0.0003
-5 11 8 -0.9137 0.0063
-5 11 9 -0.9520 -0.0011
-5 11 10 0.5604 -0.0087
-5 11 11 -0.1765 -0.0002
-5 11 12 0.6666 -0.0039
-5 11 13 0.0118 0.0038
-5 11 14 -0.1601 0.0001
-5 11 15 -0.2307 0.0033
-5 11 16 0.8206 -0.0004
-5 11 17 0.0636 -0.0042
-5 11 18 -0.2766 0.0002
-5 11 19 1.8244 -0.0022
-5 11 20 -0.7770 -0.0009
-5 11 21 -0.2708 0.0002
-5 11 22 -1.3438 -0.0023
-5 11 23 0.9371 -0.0029
-5 11 24 -0.0396 0.0007
-5 11 25 0.3345 0.0007
-5 11 26 0.9960 0.0018
-5 12 1 1.8361 -0.0028
-5 12 2 1.0896 0.0201
-5 12 3 1.2470 -0.0052
-5 12 4 0.4158 0.0100
-5 12 5 0.6568 -0.0018
-5 12 6 -1.5129 0.0059
-5 12 7 0.0725 -0.0013
-5 12 8 0.1887 0.0023
-5 12 9 -0.2738 0.0008
-5 12 10 0.7858 -0.0075
-5 12 11 1.1850 -0.0008
-5 12 12 -0.2157 -0.0028
-5 12 13 -0.4654 0.0045
-5 12 14 0.6432 0.0036
-5 12 15 -1.1677 0.0006
-5 12 16 -1.1869 0.0011
-5 12 17 0.6694 -0.0057
-5 12 18 -0.1310 -0.0038
-5 12 19 0.7701 -0.0017
-5 12 20 -0.3754 0.0002
-5 12 21 -0.2253 0.0006
-5 12 22 -1.8546 0.0002
-5 12 23 -0.7112 -0.0017
-5 12 24 0.1536 -0.0023
-5 12 25 0.9609 0.0011
-5 13 1 0.0723 -0.0114
-5 13 2 2.0830 0.0020
-5 13 3 2.1766 0.0031
-5 13 4 -0.0387 0.0048
-5 13 5 0.8970 -0.0025
-5 13 6 0.4260 0.0050
-5 13 7 -0.5473 0.0014
-5 13 8 -0.9876 -0.0003
-5 13 9 1.2388 0.0037
-5 13 10 -0.0698 -0.0025
-5 13 11 -0.3782 -0.0017
-5 13 12 1.1254 0.0013
-5 13 13 0.1231 0.0028
-5 13 14 -0.3921 0.0029
-5 13 15 -0.2594 -0.0002
-5 13 16 -0.1886 0.0012
-5 13 17 -0.4463 -0.0036
-5 13 18 -0.6378 -0.0057
-5 13 19 0.1297 -0.0007
-5 13 20 0.4206 0.0031
-5 13 21 0.3388 0.0018
-5 13 22 -1.3382 0.0003
-5 13 23 -0.5871 0.0010
-5 14 1 0.2214 0.0003
-5 14 2 1.0068 -0.0065
-5 14 3 1.7217 -0.0013
-5 14 4 0.9302 0.0033
-5 14 5 0.2851 -0.0010
-5 14 6 -1.4498 -0.0027
-5 14 7 0.8107 0.0009
-5 14 8 0.1476 0.0011
-5 14 9 -0.1805 0.0006
-5 14 10 -0.2514 0.0032
-5 14 11 -0.2585 0.0009
-5 14 12 -0.1176 0.0009
-5 14 13 -0.5913 0.0003
-5 14 14 0.6163 0.0014
-5 14 15 0.4949 0.0008
-5 14 16 0.9870 -0.0031
-5 14 17 -0.4950 0.0002
-5 14 18 0.4595 -0.0019
-5 14 19 0.3527 -0.0012
-5 14 20 -0.0690 0.0021
-5 15 1 0.6072 -0.0010
-5 15 2 0.3115 -0.0033
-5 15 3 1.9030 0.0005
-5 15 4 0.5869 0.0002
-5 15 5 -0.1909 -0.0002
-5 15 6 -2.1015 -0.0016
-5 15 7 -0.5893 -0.0045
-5 15 8 -0.2717 0.0009
-5 15 9 -0.0495 -0.0032
-5 15 10 0.3703 0.0017
-5 15 11 -0.2471 0.0009
-5 15 12 -0.8698 -0.0009
-5 15 13 -1.2461 0.0003
-5 15 14 1.4554 -0.0022
-5 15 15 0.1748 0.0025
-5 15 16 1.1440 -0.0031
-5 15 17 0.6804 0.0016
-5 16 1 0.3860 0.0010
-5 16 2 0.7900 -0.0033
-5 16 3 1.5997 -0.0016
-5 16 4 0.0135 0.0027
-5 16 5 0.5372 -0.0017
-5 16 6 -1.0260 0.0020
-5 16 7 -2.2061 -0.0054
-5 16 8 -1.6004 0.0008
-5 16 9 0.3986 -0.0018
-5 16 10 0.1604 -0.0017
-5 16 11 -1.3068 -0.0023
-4 -19 1 -1.5272 0.0023
-4 -19 2 -0.2273 -0.0006
-4 -19 3 -2.2019 0.0028
-4 -19 4 -0.1134 0.0024
-4 -18 1 -1.7105 -0.0010
-4 -18 2 0.7447 0.0011
-4 -18 3 -3.5385 0.0011
-4 -18 4 -0.5579 -0.0032
-4 -18 5 -0.7206 0.0021
-4 -18 6 -0.2600 0.0008
-4 -18 7 -0.5103 0.0005
-4 -18 8 1.6375 0.0005
-4 -17 1 -3.0275 0.0022
-4 -17 2 -0.5442 -0.0057
-4 -17 3 -1.2704 -0.0013
-4 -17 4 -0.6034 0.0006
-4 -17 5 -1.0251 -0.0032
-4 -17 6 1.1796 -0.0008
-4 -17 7 -0.9820 -0.0007
-4 -17 8 1.0498 0.0018
-4 -17 9 0.1005 -0.0014
-4 -17 10 1.1756 0.0010
-4 -17 11 0.7087 -0.0001
-4 -16 1 -1.2276 0.0021
-4 -16 2 -1.0434 -0.0035
-4 -16 3 0.0397 -0.0074
-4 -16 4 0.7681 -0.0001
-4 -16 5 -1.8456 0.0007
-4 -16 6 1.4564 -0.0010
-4 -16 7 0.4012 0.0012
-4 -16 8 0.6141 0.0006
-4 -16 9 -1.5475 -0.0014
-4 -16 10 2.5481 0.0009
-4 -16 11 -0.5696 -0.0028
-4 -16 12 1.5917 0.0034
-4 -16 13 1.3397 0.0022
-4 -16 14 0.9117 0.0023
-4 -15 1 0.3690 -0.0181
-4 -15 2 1.9381 -0.0053
-4 -15 3 -0.2430 -0.0046
-4 -15 4 1.5917 -0.0067
-4 -15 5 0.3616 0.0065
-4 -15 6 0.6047 0.0018
-4 -15 7 -1.7860 0.0034
-4 -15 8 2.4322 0.0001
-4 -15 9 -1.5849 0.0015
-4 -15 10 1.6519 0.0007
-4 -15 11 -0.4447 -0.0026
-4 -15 12 0.9526 -0.0022
-4 -15 13 0.3636 0.0012
-4 -15 14 0.3730 0.0013
-4 -15 15 0.0461 0.0029
-4 -15 16 -1.3562 -0.0022
-4 -14 1 -1.9885 -0.0381
-4 -14 2 2.1026 -0.0281
-4 -14 3 0.4165 -0.0062
-4 -14 4 1.8415 -0.0025
-4 -14 5 0.2925 0.0072
-4 -14 6 1.3121 0.0008
-4 -14 7 -2.6117 0.0036
-4 -14 8 1.6208 -0.0005
-4 -14 9 -0.6724 0.0023
-4 -14 10 -0.1322 0.0028
-4 -14 11 -0.3119 -0.0005
-4 -14 12 1.7066 0.0000
-4 -14 13 -0.8183 -0.0021
-4 -14 14 -1.7513 -0.0026
-4 -14 15 1.0523 0.0030
-4 -14 16 -2.8364 -0.0029
-4 -14 17 -0.9553 0.0032
-4 -14 18 -2.1693 -0.0029
-4 -13 1 -2.1754 -0.0333
-4 -13 2 -0.5990 -0.0283
-4 -13 3 0.5285 -0.0124
-4 -13 4 1.5583 -0.0054
-4 -13 5 -2.9715 0.0043
-4 -13 6 0.0558 0.0033
-4 -13 7 0.2031 0.0014
-4 -13 8 -0.9958 -0.0039
-4 -13 9 -1.3061 -0.0051
-4 -13 10 1.1827 0.0067
-4 -13 11 -0.6866 0.0024
-4 -13 12 -1.8675 0.0047
-4 -13 13 1.6299 -0.0027
-4 -13 14 -1.4699 -0.0028
-4 -13 15 -0.2756 0.0003
-4 -13 16 -2.7856 -0.0034
-4 -13 17 0.0621 0.0011
-4 -13 18 -2.9745 -0.0014
-4 -13 19 -0.5239 0.0023
-4 -13 20 -1.3030 0.0010
-4 -12 1 1.3004 -0.0080
-4 -12 2 2.8063 -0.0076
-4 -12 3 -1.4531 -0.0068
-4 -12 4 -0.4705 -0.0033
-4 -12 5 -1.3768 0.0053
-4 -12 6 -2.8269 -0.0019
-4 -12 7 -2.1591 -0.0006
-4 -12 8 -1.0664 -0.0015
-4 -12 9 0.2390 -0.0093
-4 -12 10 -1.2111 0.0027
-4 -12 11 0.9685 0.0024
-4 -12 12 -2.5100 0.0083
-4 -12 13 1.2414 -0.0004
-4 -12 14 -1.1383 -0.0004
-4 -12 15 0.9260 -0.0041
-4 -12 16 -2.3265 -0.0028
-4 -12 17 0.8019 -0.0002
-4 -12 18 -2.5833 0.0001
-4 -12 19 0.0398 -0.0001
-4 -12 20 -0.6714 0.0008
-4 -12 21 0.8553 0.0017
-4 -12 22 -0.5629 0.0023
-4 -11 1 1.4234 0.0048
-4 -11 2 4.6973 -0.0092
-4 -11 3 -0.3244 0.0092
-4 -11 4 -0.4591 0.0008
-4 -11 5 0.7877 0.0105
-4 -11 6 -2.1809 -0.0073
-4 -11 7 -3.9628 0.0012
-4 -11 8 -2.3994 -0.0003
-4 -11 9 2.1782 -0.0032
-4 -11 10 -3.5750 -0.0025
-4 -11 11 1.4733 0.0006
-4 -11 12 -0.3709 0.0071
-4 -11 13 1.2581 0.0028
-4 -11 14 -2.6533 -0.0011
-4 -11 15 4.0191 -0.0048
-4 -11 16 -1.1458 0.0012
-4 -11 17 -0.3786 -0.0023
-4 -11 18 -1.8141 0.0003
-4 -11 19 1.0075 -0.0002
-4 -11 20 -1.5122 0.0022
-4 -11 21 0.8049 -0.0018
-4 -11 22 0.7905 -0.0016
-4 -11 23 1.4951 0.0036
-4 -10 1 0.5216 0.0058
-4 -10 2 -0.4756 -0.0201
-4 -10 3 1.7205 0.0090
-4 -10 4 4.5711 -0.0131
-4 -10 5 -3.0467 0.0062
-4 -10 6 -0.5537 -0.0015
-4 -10 7 2.6348 0.0030
-4 -10 8 -4.1825 -0.0063
-4 -10 9 -0.7384 0.0059
-4 -10 10 -0.3765 -0.0022
-4 -10 11 3.1935 0.0016
-4 -10 12 -4.3356 0.0015
-4 -10 13 3.3252 0.0029
-4 -10 14 -1.0631 -0.0003
-4 -10 15 2.3273 -0.0018
-4 -10 16 -1.0682 0.0012
-4 -10 17 2.3769 -0.0016
-4 -10 18 -1.9556 0.0040
-4 -10 19 -0.7778 -0.0010
-4 -10 20 -1.6812 0.0001
-4 -10 21 0.3035 -0.0012
-4 -10 22 -1.2350 -0.0010
-4 -10 23 1.2654 -0.0008
-4 -10 24 0.3636 -0.0005
-4 -10 25 0.9064 0.0060
-4 -9 1 -2.6843 0.0130
-4 -9 2 6.7109 -0.0104
-4 -9 3 -5.9979 -0.0152
-4 -9 4 1.1463 -0.0159
-4 -9 5 1.9360 -0.0022
-4 -9 6 0.9750 -0.0026
-4 -9 7 0.3806 -0.0031
-4 -9 8 -1.0927 -0.0060
-4 -9 9 1.5770 0.0053
-4 -9 10 -2.3149 -0.0023
-4 -9 11 4.2381 0.0028
-4 -9 12 -3.1654 -0.0037
-4 -9 13 3.1217 0.0046
-4 -9 14 -2.9054 0.0002
-4 -9 15 1.4850 -0.0010
-4 -9 16 -2.1075 -0.0004
-4 -9 17 2.6399 0.0015
-4 -9 18 -1.7950 0.0064
-4 -9 19 -0.7523 -0.0021
-4 -9 20 -1.2992 -0.0002
-4 -9 21 -0.4665 0.0001
-4 -9 22 -2.6296 -0.0008
-4 -9 23 -1.0835 -0.0002
-4 -9 24 0.2605 0.0006
-4 -9 25 1.0576 0.0024
-4 -9 26 -0.4617 0.0016
-4 -8 1 -11.7034 0.0124
-4 -8 2 3.3693 0.0078
-4 -8 3 -6.7471 -0.0254
-4 -8 4 -2.9939 0.0075
-4 -8 5 1.6535 -0.0129
-4 -8 6 3.8069 0.0004
-4 -8 7 -3.0684 -0.0067
-4 -8 8 -0.4237 -0.0005
-4 -8 9 4.4638 -0.0047
-4 -8 10 -5.3882 -0.0075
-4 -8 11 2.3839 0.0057
-4 -8 12 0.4886 -0.0074
-4 -8 13 3.2456 0.0049
-4 -8 14 -5.7183 0.0001
-4 -8 15 2.8205 -0.0013
-4 -8 16 -2.8951 0.0006
-4 -8 17 -1.0148 0.0009
-4 -8 18 -1.4965 0.0015
-4 -8 19 1.0688 0.0010
-4 -8 20 -1.9279 0.0016
-4 -8 21 -1.8364 -0.0013
-4 -8 22 0.0510 -0.0000
-4 -8 23 -0.9967 0.0015
-4 -8 24 -1.7678 0.0034
-4 -8 25 0.4795 0.0004
-4 -8 26 1.3646 0.0024
-4 -8 27 -0.1991 0.0009
-4 -7 1 -7.7662 -0.0084
-4 -7 2 -10.4526 0.0319
-4 -7 3 -4.8394 -0.0108
-4 -7 4 4.2258 0.0260
-4 -7 5 -9.9138 -0.0196
-4 -7 6 1.6600 0.0152
-4 -7 7 7.0830 -0.0037
-4 -7 8 -3.2399 -0.0039
-4 -7 9 -3.6210 -0.0032
-4 -7 10 -0.4162 -0.0105
-4 -7 11 2.5164 0.0025
-4 -7 12 -5.4219 -0.0057
-4 -7 13 3.4447 0.0009
-4 -7 14 -1.7317 -0.0008
-4 -7 15 1.2892 0.0027
-4 -7 16 -3.6291 -0.0016
-4 -7 17 0.8182 -0.0023
-4 -7 18 -1.2150 -0.0004
-4 -7 19 -0.6993 0.0031
-4 -7 20 -0.1149 -0.0008
-4 -7 21 -0.9308 -0.0012
-4 -7 22 -0.3413 0.0019
-4 -7 23 -1.2635 0.0009
-4 -7 24 0.5077 0.0026
-4 -7 25 0.4533 0.0010
-4 -7 26 2.0213 0.0034
-4 -7 27 0.4719 -0.0008
-4 -7 28 -0.0385 0.0012
-4 -6 1 -6.0529 -0.0187
-4 -6 2 7.3976 0.0557
-4 -6 3 -11.6937 0.0030
-4 -6 4 -2.6619 0.0275
-4 -6 5 0.4655 -0.0004
-4 -6 6 0.9048 0.0171
-4 -6 7 1.3504 -0.0077
-4 -6 8 2.7681 -0.0095
-4 -6 9 -1.5434 0.0032
-4 -6 10 -2.8500 -0.0036
-4 -6 11 1.3119 -0.0037
-4 -6 12 -4.8454 -0.0048
-4 -6 13 1.9558 -0.0004
-4 -6 14 -1.7730 -0.0011
-4 -6 15 0.4463 0.0008
-4 -6 16 -2.4781 -0.0031
-4 -6 17 2.3862 -0.0012
-4 -6 18 -0.3920 -0.0010
-4 -6 19 -0.6505 0.0025
-4 -6 20 2.1367 -0.0034
-4 -6 21 0.5045 0.0028
-4 -6 22 0.0427 0.0002
-4 -6 23 -1.4312 -0.0008
-4 -6 24 1.0294 0.0024
-4 -6 25 -0.5365 -0.0007
-4 -6 26 1.2228 0.0034
-4 -6 27 2.3385 -0.0006
-4 -6 28 1.7421 0.0019
-4 -6 29 -1.4774 0.0014
-4 -5 1 -20.6264 -0.0061
-4 -5 2 1.6808 0.0448
-4 -5 3 -1.7827 0.0176
-4 -5 4 -5.3921 0.0316
-4 -5 5 4.3926 0.0174
-4 -5 6 7.0950 0.0069
-4 -5 7 -2.3701 -0.0075
-4 -5 8 4.7313 -0.0041
-4 -5 9 8.1316 -0.0048
-4 -5 10 -6.4623 0.0016
-4 -5 11 -0.2763 0.0011
-4 -5 12 2.0005 -0.0006
-4 -5 13 1.5431 -0.0071
-4 -5 14 -5.2345 -0.0013
-4 -5 15 4.2756 -0.0041
-4 -5 16 -0.8953 -0.0020
-4 -5 17 -0.9699 0.0029
-4 -5 18 -0.4039 -0.0059
-4 -5 19 1.7953 0.0034
-4 -5 20 0.4488 -0.0025
-4 -5 21 0.0576 0.0021
-4 -5 22 3.0567 -0.0014
-4 -5 23 0.9143 -0.0007
-4 -5 24 -0.8627 0.0021
-4 -5 25 -0.5751 -0.0022
-4 -5 26 -0.3407 0.0027
-4 -5 27 0.1993 0.0013
-4 -5 28 0.9263 0.0009
-4 -5 29 0.0537 0.0003
-4 -5 30 0.4535 0.0026
-4 -4 1 -19.3991 -0.0055
-4 -4 2 -30.4649 0.0105
-4 -4 3 -3.9081 0.0382
-4 -4 4 6.8847 0.0309
-4 -4 5 -5.4076 -0.0007
-4 -4 6 3.4141 0.0063
-4 -4 7 20.2025 0.0060
-4 -4 8 0.4664 0.0018
-4 -4 9 3.5901 -0.0112
-4 -4 10 2.3880 0.0079
-4 -4 11 4.4443 0.0042
-4 -4 12 -5.8557 0.0080
-4 -4 13 5.7779 -0.0116
-4 -4 14 -1.1560 -0.0050
-4 -4 15 4.9428 -0.0028
-4 -4 16 -0.7042 -0.0025
-4 -4 17 3.1202 0.0025
-4 -4 18 -1.6763 -0.0055
-4 -4 19 -0.3898 0.0048
-4 -4 20 -1.8794 -0.0025
-4 -4 21 -0.4725 -0.0030
-4 -4 22 0.1267 -0.0014
-4 -4 23 1.6925 -0.0007
-4 -4 24 0.0167 0.0018
-4 -4 25 1.2828 -0.0021
-4 -4 26 -1.9178 0.0008
-4 -4 27 -1.1762 0.0016
-4 -4 28 -1.7710 0.0027
-4 -4 29 0.0174 -0.0004
-4 -4 30 -0.6967 -0.0022
-4 -3 1 -17.8765 0.0115
-4 -3 2 -17.9016 0.0068
-4 -3 3 -24.1480 0.0183
-4 -3 4 -14.6509 0.0134
-4 -3 5 7.5560 -0.0077
-4 -3 6 -3.9727 0.0030
-4 -3 7 19.3243 0.0042
-4 -3 8 9.3546 0.0078
-4 -3 9 12.7845 0.0013
-4 -3 10 -2.5193 0.0129
-4 -3 11 9.3385 0.0001
-4 -3 12 -10.0555 0.0090
-4 -3 13 6.2310 -0.0041
-4 -3 14 -2.3352 -0.0050
-4 -3 15 5.2736 -0.0029
-4 -3 16 -1.0676 -0.0036
-4 -3 17 9.3448 0.0036
-4 -3 18 -0.8567 -0.0005
-4 -3 19 -0.3546 0.0011
-4 -3 20 -2.3938 -0.0021
-4 -3 21 -1.0855 -0.0035
-4 -3 22 -4.4954 -0.0007
-4 -3 23 0.1378 -0.0040
-4 -3 24 -0.4030 0.0024
-4 -3 25 1.2010 -0.0012
-4 -3 26 -2.2366 -0.0012
-4 -3 27 1.4037 0.0001
-4 -3 28 -2.7123 -0.0006
-4 -3 29 -1.8344 0.0012
-4 -3 30 -1.1659 -0.0027
-4 -3 31 -1.0636 -0.0052
-4 -2 1 -11.8731 0.0173
-4 -2 2 -8.2458 0.0178
-4 -2 3 -10.4145 -0.0149
-4 -2 4 -31.2610 -0.0072
-4 -2 5 4.4011 0.0066
-4 -2 6 -6.9768 -0.0117
-4 -2 7 7.7271 -0.0035
-4 -2 8 6.7210 0.0162
-4 -2 9 32.9964 0.0133
-4 -2 10 -7.7723 0.0060
-4 -2 11 10.2633 -0.0002
-4 -2 12 -3.6826 0.0063
-4 -2 13 4.0149 0.0009
-4 -2 14 -12.9476 -0.0026
-4 -2 15 8.5053 -0.0018
-4 -2 16 -2.6845 -0.0008
-4 -2 17 5.1256 0.0049
-4 -2 18 1.2179 0.0005
-4 -2 19 5.0025 -0.0025
-4 -2 20 -2.8248 0.0010
-4 -2 21 -1.4880 -0.0032
-4 -2 22 -2.0972 0.0006
-4 -2 23 -0.8583 -0.0043
-4 -2 24 -2.7266 0.0021
-4 -2 25 1.4977 0.0014
-4 -2 26 -1.4956 -0.0030
-4 -2 27 0.7767 -0.0019
-4 -2 28 -1.4643 -0.0049
-4 -2 29 -0.1701 -0.0006
-4 -2 30 -1.6822 -0.0012
-4 -2 31 -1.3411 -0.0052
-4 -2 32 -0.2842 -0.0031
-4 -1 1 16.1679 -0.0357
-4 -1 2 -11.6753 -0.0251
-4 -1 3 11.4307 -0.0019
-4 -1 4 -2.6568 -0.0173
-4 -1 5 -7.5341 -0.0042
-4 -1 6 -19.7745 -0.0119
-4 -1 7 18.1712 0.0062
-4 -1 8 -10.5782 0.0101
-4 -1 9 22.5198 0.0119
-4 -1 10 6.0021 0.0044
-4 -1 11 17.3893 -0.0019
-4 -1 12 -9.5944 0.0006
-4 -1 13 9.8785 -0.0000
-4 -1 14 -10.6969 0.0013
-4 -1 15 2.1223 0.0032
-4 -1 16 -6.0933 0.0025
-4 -1 17 3.6968 0.0016
-4 -1 18 -0.6806 -0.0004
-4 -1 19 3.0895 -0.0010
-4 -1 20 -0.3334 0.0016
-4 -1 21 -0.7098 -0.0041
-4 -1 22 -0.4177 0.0016
-4 -1 23 -0.0792 -0.0008
-4 -1 24 -0.6542 -0.0001
-4 -1 25 1.5293 0.0028
-4 -1 26 -0.1727 -0.0022
-4 -1 27 0.4151 -0.0019
-4 -1 28 -0.6761 -0.0046
-4 -1 29 0.6016 -0.0028
-4 -1 30 -0.9472 -0.0022
-4 -1 31 -1.1579 -0.0035
-4 -1 32 -0.0144 -0.0009
-4 0 1 12.7670 -0.0396
-4 0 2 12.8584 -0.0668
-4 0 3 13.9626 -0.0167
-4 0 4 7.4967 -0.0175
-4 0 5 18.3559 -0.0095
-4 0 6 -17.7435 -0.0047
-4 0 7 9.1685 0.0055
-4 0 8 -11.1663 -0.0003
-4 0 9 10.8541 0.0062
-4 0 10 -0.3284 0.0090
-4 0 11 20.8221 -0.0074
-4 0 12 -7.6194 -0.0030
-4 0 13 11.0022 -0.0019
-4 0 14 -2.3247 0.0054
-4 0 15 -0.6988 0.0079
-4 0 16 -6.9544 0.0024
-4 0 17 3.5426 0.0018
-4 0 18 -1.3555 -0.0006
-4 0 19 -1.8066 -0.0026
-4 0 20 2.0373 0.0006
-4 0 21 -0.6498 0.0002
-4 0 22 -1.2328 0.0015
-4 0 23 -0.5268 -0.0000
-4 0 24 2.2667 -0.0018
-4 0 25 0.2486 0.0009
-4 0 26 0.5354 -0.0013
-4 0 27 1.3912 0.0008
-4 0 28 0.0633 -0.0025
-4 0 29 -0.5555 -0.0033
-4 0 30 0.4128 0.0011
-4 0 31 -0.3263 -0.0021
-4 0 32 -0.2938 -0.0005
-4 1 1 -3.1052 0.0098
-4 1 2 12.7762 -0.0293
-4 1 3 14.9278 -0.0493
-4 1 4 0.0568 -0.0194
-4 1 5 29.9972 0.0046
-4 1 6 3.8695 -0.0068
-4 1 7 -1.5411 -0.0081
-4 1 8 -9.0211 0.0017
-4 1 9 14.7868 -0.0061
-4 1 10 -12.0889 0.0060
-4 1 11 8.1985 -0.0066
-4 1 12 4.2306 -0.0012
-4 1 13 5.3474 0.0006
-4 1 14 -2.8988 0.0023
-4 1 15 6.1299 0.0059
-4 1 16 -0.7994 0.0041
-4 1 17 -3.7266 0.0055
-4 1 18 2.0932 -0.0007
-4 1 19 0.2634 -0.0044
-4 1 20 0.5642 0.0010
-4 1 21 -2.6117 0.0032
-4 1 22 2.1026 0.0022
-4 1 23 -2.0102 0.0009
-4 1 24 0.3122 -0.0027
-4 1 25 -0.5201 -0.0011
-4 1 26 0.9396 -0.0015
-4 1 27 -1.2360 0.0004
-4 1 28 0.3269 0.0014
-4 1 29 -0.4517 -0.0013
-4 1 30 0.6615 0.0020
-4 1 31 -0.4358 0.0001
-4 1 32 0.7541 0.0008
-4 2 1 9.9725 0.0223
-4 2 2 -6.7337 0.0201
-4 2 3 9.4815 -0.0079
-4 2 4 9.6607 -0.0192
-4 2 5 8.6505 -0.0028
-4 2 6 5.5175 0.0012
-4 2 7 13.7846 -0.0109
-4 2 8 -9.0111 -0.0025
-4 2 9 1.6551 -0.0134
-4 2 10 0.7044 -0.0023
-4 2 11 1.2349 -0.0014
-4 2 12 -2.2413 -0.0009
-4 2 13 2.5192 0.0024
-4 2 14 2.5603 0.0015
-4 2 15 1.2347 0.0014
-4 2 16 4.8468 0.0014
-4 2 17 -1.9277 0.0022
-4 2 18 3.6877 0.0030
-4 2 19 -0.9284 0.0004
-4 2 20 2.6018 0.0008
-4 2 21 -2.5135 0.0010
-4 2 22 2.2818 0.0034
-4 2 23 -2.1922 0.0024
-4 2 24 0.5004 -0.0035
-4 2 25 -2.1558 -0.0016
-4 2 26 0.2615 -0.0013
-4 2 27 -3.0977 -0.0007
-4 2 28 0.0311 0.0028
-4 2 29 -1.1038 0.0022
-4 2 30 0.9841 0.0014
-4 2 31 0.2863 -0.0003
-4 2 32 1.0665 0.0016
-4 3 1 12.1667 0.0227
-4 3 2 8.7156 0.0270
-4 3 3 1.5152 0.0348
-4 3 4 5.1912 0.0000
-4 3 5 5.6299 -0.0058
-4 3 6 1.6148 0.0068
-4 3 7 7.9769 -0.0018
-4 3 8 0.9957 -0.0120
-4 3 9 -5.2896 -0.0084
-4 3 10 4.3333 -0.0077
-4 3 11 1.4886 -0.0028
-4 3 12 -2.4657 0.0002
-4 3 13 -3.5168 -0.0025
-4 3 14 7.0408 0.0019
-4 3 15 -4.9112 0.0021
-4 3 16 5.4987 -0.0018
-4 3 17 1.7275 -0.0055
-4 3 18 5.1067 0.0053
-4 3 19 -3.1145 0.0034
-4 3 20 4.9371 0.0027
-4 3 21 -0.7852 0.0016
-4 3 22 0.6132 0.0010
-4 3 23 -2.3245 0.0017
-4 3 24 2.0398 -0.0025
-4 3 25 -2.9904 -0.0012
-4 3 26 -0.3336 -0.0029
-4 3 27 -2.7619 0.0001
-4 3 28 -0.3073 0.0017
-4 3 29 -1.1617 0.0004
-4 3 30 1.8180 0.0029
-4 3 31 1.4304 0.0007
-4 3 32 1.3968 -0.0014
-4 4 1 2.2184 0.0104
-4 4 2 15.9617 0.0058
-4 4 3 3.8561 0.0171
-4 4 4 -2.9163 0.0153
-4 4 5 7.0033 0.0185
-4 4 6 8.7910 -0.0003
-4 4 7 -6.5436 0.0062
-4 4 8 5.0475 -0.0038
-4 4 9 2.5762 -0.0060
-4 4 10 0.6169 -0.0061
-4 4 11 -3.8623 -0.0072
-4 4 12 10.0714 -0.0015
-4 4 13 -6.9690 -0.0033
-4 4 14 1.8852 -0.0014
-4 4 15 -2.5246 -0.0042
-4 4 16 6.1087 0.0029
-4 4 17 -4.3110 -0.0039
-4 4 18 5.0957 0.0011
-4 4 19 0.4856 0.0007
-4 4 20 2.6848 0.0047
-4 4 21 -1.5947 0.0043
-4 4 22 2.9421 -0.0020
-4 4 23 -0.6906 0.0023
-4 4 24 0.5172 -0.0013
-4 4 25 -2.0538 -0.0007
-4 4 26 0.2511 -0.0008
-4 4 27 -2.2253 -0.0012
-4 4 28 -0.6150 -0.0003
-4 4 29 -0.7390 -0.0018
-4 4 30 1.4555 -0.0011
-4 4 31 2.3806 0.0020
-4 4 32 2.1230 -0.0019
-4 5 1 4.0954 -0.0277
-4 5 2 -1.5370 -0.0246
-4 5 3 4.3095 0.0008
-4 5 4 6.5338 0.0007
-4 5 5 -5.4998 0.0149
-4 5 6 5.2832 0.0086
-4 5 7 2.5429 0.0108
-4 5 8 2.8450 0.0065
-4 5 9 -5.0238 -0.0043
-4 5 10 8.6019 -0.0007
-4 5 11 -3.0402 -0.0025
-4 5 12 7.1166 -0.0033
-4 5 13 -3.6103 -0.0041
-4 5 14 5.1173 -0.0015
-4 5 15 -3.9020 -0.0085
-4 5 16 4.2212 0.0026
-4 5 17 -3.6289 -0.0012
-4 5 18 1.7749 -0.0009
-4 5 19 -1.3770 0.0013
-4 5 20 0.8993 0.0008
-4 5 21 -0.9063 0.0026
-4 5 22 1.5031 -0.0002
-4 5 23 0.8659 0.0013
-4 5 24 1.2456 0.0007
-4 5 25 -0.1725 0.0004
-4 5 26 0.1005 0.0030
-4 5 27 -1.0970 -0.0007
-4 5 28 -0.9449 -0.0015
-4 5 29 -0.5304 0.0001
-4 5 30 -0.0430 -0.0054
-4 5 31 1.6742 -0.0027
-4 5 32 1.3389 -0.0005
-4 6 1 3.3709 -0.0278
-4 6 2 1.2481 -0.0235
-4 6 3 -2.2972 -0.0047
-4 6 4 2.6213 -0.0098
-4 6 5 -3.8283 -0.0114
-4 6 6 0.3688 0.0107
-4 6 7 0.0007 0.0080
-4 6 8 5.9978 0.0063
-4 6 9 -8.2475 0.0027
-4 6 10 6.5330 0.0008
-4 6 11 -1.5729 0.0049
-4 6 12 3.4276 0.0023
-4 6 13 -3.1743 -0.0034
-4 6 14 7.0694 -0.0005
-4 6 15 -3.4828 -0.0031
-4 6 16 1.7814 -0.0030
-4 6 17 0.5405 -0.0021
-4 6 18 0.4735 -0.0001
-4 6 19 -3.4187 0.0005
-4 6 20 -1.0939 -0.0011
-4 6 21 0.3213 -0.0004
-4 6 22 -1.6444 0.0015
-4 6 23 -0.0502 -0.0012
-4 6 24 1.1632 0.0030
-4 6 25 1.7164 0.0008
-4 6 26 -0.3912 0.0019
-4 6 27 0.7712 0.0032
-4 6 28 -0.9895 0.0010
-4 6 29 -0.3540 0.0004
-4 6 30 -1.0605 -0.0026
-4 6 31 -0.0807 -0.0019
-4 6 32 0.2416 -0.0045
-4 7 1 -1.3941 0.0043
-4 7 2 4.3852 0.0038
-4 7 3 -0.8533 -0.0116
-4 7 4 -5.2043 0.0052
-4 7 5 -1.3189 -0.0091
-4 7 6 4.1090 -0.0059
-4 7 7 -8.5645 -0.0040
-4 7 8 5.3436 0.0025
-4 7 9 -0.5231 0.0082
-4 7 10 0.2558 -0.0027
-4 7 11 -5.9494 0.0049
-4 7 12 5.5319 0.0050
-4 7 13 -3.9677 0.0047
-4 7 14 -0.9877 -0.0000
-4 7 15 -0.2248 -0.0010
-4 7 16 1.8266 -0.0030
-4 7 17 -1.2475 -0.0017
-4 7 18 -0.3583 0.0001
-4 7 19 1.3742 -0.0034
-4 7 20 -2.1390 -0.0001
-4 7 21 -0.8413 -0.0009
-4 7 22 -1.7659 0.0005
-4 7 23 0.7460 -0.0016
-4 7 24 -2.1997 0.0024
-4 7 25 1.4716 -0.0002
-4 7 26 -0.7748 0.0015
-4 7 27 1.7525 0.0020
-4 7 28 0.0818 0.0012
-4 7 29 0.2886 0.0037
-4 7 30 -1.3914 -0.0005
-4 7 31 -0.5975 0.0029
-4 8 1 1.9406 0.0002
-4 8 2 -4.2743 0.0084
-4 8 3 0.9951 -0.0076
-4 8 4 1.9615 0.0156
-4 8 5 -8.3598 0.0004
-4 8 6 1.7198 -0.0076
-4 8 7 -0.9675 -0.0018
-4 8 8 2.0308 -0.0027
-4 8 9 -3.1926 0.0056
-4 8 10 4.1594 -0.0035
-4 8 11 -2.7195 0.0028
-4 8 12 0.0685 0.0005
-4 8 13 -1.8361 0.0051
-4 8 14 -2.3317 0.0007
-4 8 15 -1.6913 -0.0008
-4 8 16 -0.8523 0.0019
-4 8 17 -0.1250 -0.0028
-4 8 18 -1.9815 -0.0019
-4 8 19 1.7421 -0.0003
-4 8 20 -1.4624 -0.0006
-4 8 21 0.5201 -0.0015
-4 8 22 -2.6112 0.0005
-4 8 23 1.6485 -0.0026
-4 8 24 -2.7042 0.0006
-4 8 25 0.7688 -0.0010
-4 8 26 -0.8652 0.0010
-4 8 27 1.3480 0.0000
-4 8 28 0.2899 -0.0015
-4 8 29 1.8199 0.0055
-4 8 30 0.5743 0.0018
-4 8 31 -0.7440 0.0014
-4 9 1 2.9945 -0.0190
-4 9 2 0.7477 0.0012
-4 9 3 -3.2314 -0.0102
-4 9 4 2.0765 0.0012
-4 9 5 -4.4055 0.0011
-4 9 6 -1.7560 0.0032
-4 9 7 -1.6294 0.0020
-4 9 8 3.2028 -0.0026
-4 9 9 -3.0179 0.0045
-4 9 10 2.6564 -0.0002
-4 9 11 2.1483 0.0000
-4 9 12 -0.7399 -0.0021
-4 9 13 0.6090 -0.0005
-4 9 14 0.1728 0.0022
-4 9 15 -1.4380 -0.0007
-4 9 16 -2.8812 0.0019
-4 9 17 2.4294 0.0017
-4 9 18 -1.5779 -0.0029
-4 9 19 0.1267 0.0009
-4 9 20 -1.7870 -0.0007
-4 9 21 1.9949 -0.0009
-4 9 22 -3.5030 0.0009
-4 9 23 -0.0009 -0.0029
-4 9 24 -1.1552 -0.0010
-4 9 25 1.0802 -0.0026
-4 9 26 -0.4905 -0.0014
-4 9 27 1.3686 0.0003
-4 9 28 1.1233 0.0005
-4 9 29 1.1169 -0.0011
-4 9 30 2.2448 0.0031
-4 10 1 -1.5498 -0.0072
-4 10 2 3.4019 0.0010
-4 10 3 -1.5995 -0.0124
-4 10 4 -1.4018 -0.0040
-4 10 5 -0.9156 -0.0046
-4 10 6 0.7249 0.0083
-4 10 7 -5.5402 -0.0013
-4 10 8 1.0890 -0.0011
-4 10 9 1.4216 0.0014
-4 10 10 -1.2353 0.0011
-4 10 11 0.7469 -0.0028
-4 10 12 3.1910 -0.0001
-4 10 13 1.9337 -0.0014
-4 10 14 -0.2436 0.0027
-4 10 15 2.5122 0.0018
-4 10 16 -0.8679 -0.0021
-4 10 17 1.1544 0.0054
-4 10 18 -0.5841 0.0003
-4 10 19 2.0647 -0.0005
-4 10 20 -1.5895 -0.0020
-4 10 21 0.9014 0.0002
-4 10 22 -2.0434 0.0009
-4 10 23 -0.9286 -0.0013
-4 10 24 -1.1420 -0.0006
-4 10 25 0.6644 -0.0039
-4 10 26 1.0888 0.0002
-4 10 27 0.8041 -0.0028
-4 10 28 2.5869 0.0012
-4 10 29 0.0507 -0.0008
-4 11 1 -1.9419 0.0162
-4 11 2 -2.0865 0.0102
-4 11 3 -0.4294 -0.0100
-4 11 4 1.4180 0.0128
-4 11 5 -3.2536 -0.0064
-4 11 6 0.6022 0.0047
-4 11 7 -0.1969 0.0017
-4 11 8 -1.0152 0.0014
-4 11 9 -1.3080 -0.0074
-4 11 10 0.6090 -0.0014
-4 11 11 -0.5502 -0.0030
-4 11 12 0.7259 0.0003
-4 11 13 2.0673 0.0017
-4 11 14 0.9623 0.0012
-4 11 15 2.7533 0.0032
-4 11 16 0.9988 -0.0015
-4 11 17 1.2050 0.0020
-4 11 18 -0.7186 0.0001
-4 11 19 1.3924 0.0011
-4 11 20 -1.4988 -0.0015
-4 11 21 0.1665 -0.0004
-4 11 22 0.0085 0.0006
-4 11 23 -0.4054 -0.0006
-4 11 24 -0.3286 0.0026
-4 11 25 -0.0405 -0.0021
-4 11 26 2.8868 0.0013
-4 11 27 0.1110 -0.0009
-4 11 28 1.7049 -0.0006
-4 12 1 -0.7278 0.0153
-4 12 2 -1.1922 0.0296
-4 12 3 -2.6287 -0.0067
-4 12 4 0.3798 0.0093
-4 12 5 -1.1164 0.0020
-4 12 6 -0.1373 0.0056
-4 12 7 -0.0469 -0.0026
-4 12 8 1.5750 0.0029
-4 12 9 -1.1448 -0.0038
-4 12 10 0.8269 -0.0043
-4 12 11 -1.0740 -0.0015
-4 12 12 -1.1480 0.0005
-4 12 13 0.2491 0.0033
-4 12 14 1.1906 0.0014
-4 12 15 0.6035 0.0003
-4 12 16 1.0893 -0.0018
-4 12 17 2.5861 -0.0018
-4 12 18 -1.1848 -0.0011
-4 12 19 -0.8945 0.0017
-4 12 20 -1.9293 0.0001
-4 12 21 -1.2610 -0.0005
-4 12 22 -0.5227 0.0014
-4 12 23 -0.0371 0.0007
-4 12 24 1.8377 0.0020
-4 12 25 0.2595 0.0022
-4 12 26 2.3523 0.0004
-4 12 27 0.8376 0.0016
-4 13 1 -0.4614 0.0017
-4 13 2 0.7859 0.0218
-4 13 3 -1.8086 0.0046
-4 13 4 -0.9502 0.0006
-4 13 5 -0.0022 -0.0023
-4 13 6 1.1989 0.0056
-4 13 7 -1.5772 -0.0015
-4 13 8 2.0081 -0.0027
-4 13 9 1.2686 0.0019
-4 13 10 0.7230 -0.0034
-4 13 11 -1.0309 0.0003
-4 13 12 0.6295 0.0025
-4 13 13 -1.6911 0.0018
-4 13 14 -0.7918 0.0018
-4 13 15 0.5049 -0.0007
-4 13 16 0.1366 -0.0030
-4 13 17 1.0105 -0.0040
-4 13 18 -0.8119 0.0003
-4 13 19 -1.0864 0.0035
-4 13 20 -2.3663 0.0021
-4 13 21 -2.3192 0.0015
-4 13 22 -1.3797 0.0007
-4 13 23 -0.0841 0.0036
-4 13 24 1.5812 0.0002
-4 13 25 0.7463 0.0037
-4 14 1 -0.4063 0.0013
-4 14 2 0.0156 -0.0003
-4 14 3 -0.5066 0.0014
-4 14 4 0.5107 0.0014
-4 14 5 -0.9992 -0.0036
-4 14 6 1.2284 -0.0022
-4 14 7 1.2007 0.0069
-4 14 8 1.2010 -0.0033
-4 14 9 -0.2950 0.0010
-4 14 10 2.3303 0.0007
-4 14 11 0.2014 0.0001
-4 14 12 0.3565 -0.0011
-4 14 13 -0.8837 0.0003
-4 14 14 -0.0645 0.0013
-4 14 15 -0.0983 -0.0023
-4 14 16 -0.4397 -0.0020
-4 14 17 0.0374 -0.0007
-4 14 18 -0.2228 0.0016
-4 14 19 -1.2193 0.0055
-4 14 20 -2.9214 0.0060
-4 14 21 -1.4992 0.0062
-4 14 22 -0.8307 -0.0008
-4 14 23 0.0140 0.0026
-4 15 1 0.3557 -0.0010
-4 15 2 0.4233 -0.0034
-4 15 3 -0.9451 -0.0029
-4 15 4 -0.5720 -0.0061
-4 15 5 -0.8174 0.0026
-4 15 6 0.9658 -0.0025
-4 15 7 1.1245 0.0043
-4 15 8 2.0768 0.0015
-4 15 9 0.2667 0.0021
-4 15 10 1.6535 0.0017
-4 15 11 0.1319 0.0005
-4 15 12 0.6663 -0.0024
-4 15 13 -0.1445 -0.0019
-4 15 14 0.9402 -0.0014
-4 15 15 -0.6517 -0.0019
-4 15 16 0.4653 -0.0015
-4 15 17 0.6928 0.0014
-4 15 18 -0.0503 0.0024
-4 15 19 -0.3323 0.0063
-4 15 20 -1.6806 0.0064
-4 16 1 0.9811 -0.0036
-4 16 2 1.5885 -0.0055
-4 16 3 -1.1601 0.0017
-4 16 4 -1.5554 -0.0016
-4 16 5 -1.3878 0.0006
-4 16 6 -0.2209 0.0013
-4 16 7 -0.5436 -0.0004
-4 16 8 2.0868 0.0022
-4 16 9 1.4030 -0.0008
-4 16 10 0.6321 -0.0017
-4 16 11 -0.6308 0.0003
-4 16 12 2.0985 0.0004
-4 16 13 -0.3975 -0.0009
-4 16 14 0.2244 -0.0024
-4 16 15 0.0656 0.0017
-4 16 16 0.7470 -0.0002
-4 16 17 0.0488 0.0001
-4 17 3 0.3461 -0.0027
-4 17 4 -0.6352 0.0058
-4 17 5 -2.3682 -0.0004
-4 17 6 -1.1131 0.0041
-4 17 7 -0.4133 -0.0017
-4 17 8 0.4962 0.0011
-4 17 9 -0.6716 -0.0044
-3 -19 1 -1.1607 0.0065
-3 -19 2 -1.8729 -0.0035
-3 -19 3 -0.3911 0.0010
-3 -18 1 -0.0361 0.0046
-3 -18 2 -1.5132 -0.0024
-3 -18 3 -2.1124 0.0002
-3 -18 4 -0.0406 -0.0077
-3 -18 5 0.3931 0.0036
-3 -18 6 0.2433 -0.0032
-3 -18 7 0.9518 0.0031
-3 -18 8 1.4412 -0.0006
-3 -17 1 -1.1167 -0.0040
-3 -17 2 0.1376 -0.0052
-3 -17 3 -0.0807 0.0020
-3 -17 4 -0.2891 -0.0045
-3 -17 5 -0.3916 -0.0025
-3 -17 6 1.5561 -0.0007
-3 -17 7 -0.2714 0.0014
-3 -17 8 1.5749 -0.0012
-3 -17 9 1.2875 0.0013
-3 -17 10 1.0434 0.0007
-3 -17 11 1.8057 0.0029
-3 -16 1 -0.3151 -0.0068
-3 -16 2 -0.3929 -0.0061
-3 -16 3 0.9927 -0.0067
-3 -16 4 1.5072 0.0020
-3 -16 5 -0.9928 -0.0026
-3 -16 6 2.0865 -0.0005
-3 -16 7 -0.3682 0.0000
-3 -16 8 0.6566 -0.0021
-3 -16 9 1.0608 -0.0019
-3 -16 10 2.4403 0.0005
-3 -16 11 2.0285 0.0019
-3 -16 12 1.6718 0.0028
-3 -16 13 2.3737 -0.0012
-3 -16 14 0.3603 -0.0037
-3 -15 1 2.0905 -0.0029
-3 -15 2 0.4111 0.0015
-3 -15 3 -0.7721 -0.0103
-3 -15 4 2.3516 -0.0014
-3 -15 5 -0.2922 0.0023
-3 -15 6 0.1890 0.0010
-3 -15 7 -1.6376 -0.0010
-3 -15 8 1.6118 -0.0006
-3 -15 9 0.0540 -0.0036
-3 -15 10 2.0846 -0.0026
-3 -15 11 2.5640 0.0005
-3 -15 12 2.0580 0.0018
-3 -15 13 2.5630 0.0026
-3 -15 14 0.4587 -0.0013
-3 -15 15 -0.1665 -0.0042
-3 -15 16 -0.4985 -0.0015
-3 -14 1 0.2925 -0.0126
-3 -14 2 2.5426 0.0004
-3 -14 3 0.0095 0.0059
-3 -14 4 1.8863 -0.0002
-3 -14 5 -0.9853 0.0003
-3 -14 6 -0.0068 0.0005
-3 -14 7 -3.1626 0.0005
-3 -14 8 0.2154 0.0020
-3 -14 9 -0.7692 -0.0007
-3 -14 10 0.9490 -0.0035
-3 -14 11 2.6964 -0.0021
-3 -14 12 1.5879 0.0015
-3 -14 13 0.3471 0.0009
-3 -14 14 0.6151 -0.0004
-3 -14 15 0.5670 -0.0006
-3 -14 16 -1.6882 -0.0026
-3 -14 17 -1.0322 -0.0006
-3 -14 18 0.2228 -0.0010
-3 -14 19 -0.2249 -0.0005
-3 -13 1 -3.4948 -0.0204
-3 -13 2 1.6141 -0.0122
-3 -13 3 0.6695 0.0081
-3 -13 4 1.6225 0.0042
-3 -13 5 -1.9254 0.0050
-3 -13 6 1.9795 -0.0006
-3 -13 7 -1.8528 -0.0050
-3 -13 8 -2.5484 -0.0000
-3 -13 9 -0.8589 0.0009
-3 -13 10 0.9977 0.0067
-3 -13 11 -0.2160 -0.0031
-3 -13 12 0.2272 -0.0003
-3 -13 13 1.2154 0.0001
-3 -13 14 -1.6517 -0.0002
-3 -13 15 -0.8401 -0.0005
-3 -13 16 -0.0544 -0.0022
-3 -13 17 -0.0442 0.0001
-3 -13 18 -0.2248 -0.0001
-3 -13 19 0.2294 0.0000
-3 -13 20 1.3571 -0.0015
-3 -12 1 -1.5717 -0.0095
-3 -12 2 1.1932 -0.0188
-3 -12 3 -4.4051 0.0003
-3 -12 4 1.6519 0.0022
-3 -12 5 -0.5820 0.0068
-3 -12 6 0.5636 -0.0040
-3 -12 7 -0.0069 -0.0090
-3 -12 8 0.5084 -0.0023
-3 -12 9 -0.5120 -0.0063
-3 -12 10 -0.7748 0.0105
-3 -12 11 0.4728 0.0031
-3 -12 12 -1.0736 0.0020
-3 -12 13 -0.0273 -0.0010
-3 -12 14 -1.4835 -0.0000
-3 -12 15 -1.1331 -0.0018
-3 -12 16 -0.3005 -0.0012
-3 -12 17 0.8130 -0.0003
-3 -12 18 0.5686 0.0001
-3 -12 19 0.9956 -0.0011
-3 -12 20 1.3325 -0.0000
-3 -12 21 0.2746 0.0012
-3 -12 22 0.7891 -0.0007
-3 -11 1 -3.5269 0.0017
-3 -11 2 4.0371 -0.0118
-3 -11 3 -4.2380 0.0154
-3 -11 4 0.5374 -0.0067
-3 -11 5 -0.7086 0.0029
-3 -11 6 -0.0155 -0.0051
-3 -11 7 0.3951 -0.0074
-3 -11 8 2.6828 -0.0058
-3 -11 9 1.4778 -0.0084
-3 -11 10 -1.8599 0.0036
-3 -11 11 2.1783 0.0058
-3 -11 12 -0.1934 0.0049
-3 -11 13 -1.7237 -0.0002
-3 -11 14 -1.2548 -0.0035
-3 -11 15 1.0120 0.0009
-3 -11 16 -1.6896 0.0011
-3 -11 17 -0.0406 -0.0032
-3 -11 18 2.0274 0.0017
-3 -11 19 1.2613 -0.0015
-3 -11 20 0.7696 0.0002
-3 -11 21 0.9712 -0.0018
-3 -11 22 1.9868 0.0024
-3 -11 23 -0.5918 0.0040
-3 -11 24 -0.0725 -0.0019
-3 -10 1 -8.3487 0.0199
-3 -10 2 2.7627 -0.0057
-3 -10 3 2.0181 0.0219
-3 -10 4 1.2094 -0.0118
-3 -10 5 -5.0413 0.0084
-3 -10 6 4.1648 -0.0024
-3 -10 7 3.2766 -0.0056
-3 -10 8 -1.5563 -0.0079
-3 -10 9 3.1481 0.0000
-3 -10 10 1.9977 -0.0018
-3 -10 11 -0.0335 0.0044
-3 -10 12 -2.1874 -0.0002
-3 -10 13 2.6750 0.0028
-3 -10 14 -1.4935 -0.0042
-3 -10 15 -1.3540 0.0001
-3 -10 16 -0.1712 0.0003
-3 -10 17 0.4975 0.0002
-3 -10 18 -0.5814 0.0042
-3 -10 19 -0.0938 -0.0038
-3 -10 20 1.8567 0.0004
-3 -10 21 1.1528 -0.0019
-3 -10 22 1.6689 0.0005
-3 -10 23 1.5960 0.0018
-3 -10 24 1.2659 0.0018
-3 -10 25 -0.5345 0.0018
-3 -9 1 -0.1072 0.0159
-3 -9 2 3.2439 -0.0059
-3 -9 3 -7.9492 0.0098
-3 -9 4 4.4112 -0.0014
-3 -9 5 0.6798 0.0058
-3 -9 6 -1.1056 -0.0048
-3 -9 7 2.5903 -0.0006
-3 -9 8 3.4488 -0.0004
-3 -9 9 3.1088 0.0005
-3 -9 10 -0.4108 -0.0033
-3 -9 11 2.3921 0.0055
-3 -9 12 -2.3672 -0.0037
-3 -9 13 0.6228 0.0030
-3 -9 14 -1.5098 -0.0053
-3 -9 15 -0.7514 0.0000
-3 -9 16 -0.6820 -0.0000
-3 -9 17 -0.9779 0.0025
-3 -9 18 -1.1478 0.0032
-3 -9 19 -1.2702 -0.0022
-3 -9 20 0.4693 0.0012
-3 -9 21 -0.0580 -0.0017
-3 -9 22 1.7008 -0.0016
-3 -9 23 2.7516 0.0017
-3 -9 24 2.7313 0.0003
-3 -9 25 1.0004 0.0005
-3 -9 26 -0.3846 -0.0011
-3 -8 1 -5.6599 -0.0217
-3 -8 2 3.1681 -0.0060
-3 -8 3 -3.8142 0.0070
-3 -8 4 -1.4502 0.0182
-3 -8 5 1.9988 -0.0114
-3 -8 6 -2.8574 0.0056
-3 -8 7 -1.3890 0.0001
-3 -8 8 4.7169 0.0029
-3 -8 9 4.6796 -0.0066
-3 -8 10 -3.0238 -0.0005
-3 -8 11 4.4440 0.0051
-3 -8 12 0.6399 -0.0046
-3 -8 13 -2.9429 0.0015
-3 -8 14 -2.7080 -0.0048
-3 -8 15 0.2847 0.0006
-3 -8 16 -2.1728 0.0015
-3 -8 17 -3.7425 0.0004
-3 -8 18 0.8238 -0.0011
-3 -8 19 -2.0681 0.0029
-3 -8 20 -1.9492 -0.0008
-3 -8 21 -0.7417 -0.0020
-3 -8 22 2.2689 -0.0008
-3 -8 23 2.2021 0.0026
-3 -8 24 1.3189 0.0000
-3 -8 25 3.8746 -0.0008
-3 -8 26 0.2380 -0.0006
-3 -8 27 0.3672 -0.0013
-3 -8 28 -0.4512 -0.0011
-3 -7 1 -6.8913 -0.0372
-3 -7 2 -9.7228 0.0111
-3 -7 3 11.2994 -0.0111
-3 -7 4 -2.1024 0.0301
-3 -7 5 -6.5665 -0.0096
-3 -7 6 1.5515 0.0226
-3 -7 7 2.4354 -0.0050
-3 -7 8 -8.3348 0.0027
-3 -7 9 2.9452 -0.0026
-3 -7 10 4.6872 -0.0024
-3 -7 11 -0.6111 -0.0007
-3 -7 12 -1.8719 0.0012
-3 -7 13 2.0712 -0.0015
-3 -7 14 -1.1599 -0.0019
-3 -7 15 -5.2691 -0.0003
-3 -7 16 -0.6456 -0.0016
-3 -7 17 -2.7558 0.0021
-3 -7 18 -0.5519 -0.0020
-3 -7 19 -3.3816 0.0003
-3 -7 20 0.0823 -0.0042
-3 -7 21 -1.1803 0.0014
-3 -7 22 -0.4986 -0.0002
-3 -7 23 3.6534 -0.0003
-3 -7 24 2.6103 0.0019
-3 -7 25 3.9118 0.0010
-3 -7 26 -0.4430 -0.0015
-3 -7 27 0.9399 -0.0025
-3 -7 28 -1.5771 0.0021
-3 -7 29 0.7388 -0.0006
-3 -6 1 16.3328 -0.0207
-3 -6 2 -7.8259 0.0255
-3 -6 3 -4.7525 -0.0308
-3 -6 4 0.9862 0.0233
-3 -6 5 11.6139 0.0087
-3 -6 6 -8.6189 0.0076
-3 -6 7 -0.2964 -0.0018
-3 -6 8 -1.6167 0.0082
-3 -6 9 -2.2189 0.0069
-3 -6 10 -1.0179 -0.0025
-3 -6 11 -0.0704 -0.0054
-3 -6 12 -1.1022 0.0090
-3 -6 13 -1.1803 -0.0003
-3 -6 14 -0.2932 0.0000
-3 -6 15 -5.6529 -0.0033
-3 -6 16 0.8090 -0.0019
-3 -6 17 -3.2254 0.0033
-3 -6 18 0.3500 -0.0029
-3 -6 19 -2.1762 -0.0010
-3 -6 20 1.1944 -0.0043
-3 -6 21 -1.3941 0.0016
-3 -6 22 -1.8540 -0.0021
-3 -6 23 3.6191 -0.0013
-3 -6 24 2.5654 0.0026
-3 -6 25 5.5941 -0.0009
-3 -6 26 0.4571 -0.0002
-3 -6 27 1.9888 -0.0021
-3 -6 28 -2.9236 0.0000
-3 -6 29 -1.9171 0.0005
-3 -5 1 5.1824 0.0032
-3 -5 2 -4.6783 0.0040
-3 -5 3 7.8946 -0.0054
-3 -5 4 -10.6066 0.0015
-3 -5 5 16.6568 0.0133
-3 -5 6 -4.6224 -0.0201
-3 -5 7 -2.8838 0.0071
-3 -5 8 1.4396 0.0026
-3 -5 9 1.0305 0.0062
-3 -5 10 -7.8521 0.0092
-3 -5 11 1.2398 -0.0015
-3 -5 12 2.1375 0.0079
-3 -5 13 -7.8746 -0.0027
-3 -5 14 -1.9701 0.0070
-3 -5 15 -3.4279 -0.0036
-3 -5 16 -2.1021 -0.0006
-3 -5 17 -5.8311 0.0035
-3 -5 18 4.1380 -0.0046
-3 -5 19 0.0150 0.0033
-3 -5 20 0.4707 -0.0023
-3 -5 21 0.8441 -0.0015
-3 -5 22 -0.4725 -0.0005
-3 -5 23 1.6519 -0.0021
-3 -5 24 -1.1256 -0.0000
-3 -5 25 7.0547 -0.0018
-3 -5 26 1.3883 0.0002
-3 -5 27 2.0703 -0.0016
-3 -5 28 -1.9634 -0.0032
-3 -5 29 -2.2039 0.0009
-3 -5 30 -1.8083 0.0006
-3 -4 1 -2.7882 0.0035
-3 -4 2 -22.9319 -0.0272
-3 -4 3 28.8628 0.0284
-3 -4 4 -5.9601 -0.0322
-3 -4 5 1.9337 0.0098
-3 -4 6 2.2062 -0.0171
-3 -4 7 9.9608 0.0067
-3 -4 8 -17.6976 -0.0130
-3 -4 9 2.8449 0.0044
-3 -4 10 4.4160 0.0209
-3 -4 11 -2.5557 -0.0039
-3 -4 12 -3.0801 0.0078
-3 -4 13 1.6222 -0.0081
-3 -4 14 -1.7708 0.0068
-3 -4 15 -7.7842 0.0027
-3 -4 16 -3.2908 -0.0014
-3 -4 17 -5.8131 0.0053
-3 -4 18 -0.1596 -0.0009
-3 -4 19 -0.7964 0.0034
-3 -4 20 1.8805 -0.0023
-3 -4 21 2.6831 -0.0021
-3 -4 22 -1.6182 0.0035
-3 -4 23 2.8962 -0.0028
-3 -4 24 -2.4923 -0.0019
-3 -4 25 4.6224 -0.0013
-3 -4 26 -1.1924 -0.0013
-3 -4 27 2.4653 0.0005
-3 -4 28 -1.7281 -0.0035
-3 -4 29 -1.6978 -0.0018
-3 -4 30 -2.7440 -0.0021
-3 -4 31 -2.4085 -0.0016
-3 -3 1 5.6818 0.0146
-3 -3 2 -17.6949 -0.0534
-3 -3 3 1.5553 -0.0012
-3 -3 4 -0.2426 -0.0451
-3 -3 5 29.4851 0.0128
-3 -3 6 -10.2932 -0.0153
-3 -3 7 9.8776 -0.0020
-3 -3 8 -11.4079 -0.0040
-3 -3 9 -3.5615 0.0020
-3 -3 10 -6.4932 0.0180
-3 -3 11 5.0150 -0.0072
-3 -3 12 -3.8496 0.0075
-3 -3 13 5.7375 -0.0050
-3 -3 14 1.2061 -0.0030
-3 -3 15 -2.6120 0.0048
-3 -3 16 -1.8889 0.0006
-3 -3 17 -4.2626 0.0097
-3 -3 18 -5.6018 0.0016
-3 -3 19 -2.5437 -0.0007
-3 -3 20 -0.7357 0.0002
-3 -3 21 1.2307 -0.0022
-3 -3 22 -3.7932 0.0033
-3 -3 23 3.9856 -0.0018
-3 -3 24 -3.5880 0.0008
-3 -3 25 3.1781 -0.0011
-3 -3 26 -2.4244 -0.0031
-3 -3 27 2.4749 0.0024
-3 -3 28 -3.9314 -0.0030
-3 -3 29 -1.9872 -0.0016
-3 -3 30 -1.5935 -0.0037
-3 -3 31 -2.2163 -0.0028
-3 -3 32 -0.9297 -0.0009
-3 -2 1 -26.3011 0.0434
-3 -2 2 -22.6665 -0.0391
-3 -2 3 2.1154 -0.0396
-3 -2 4 -17.6297 -0.0409
-3 -2 5 38.2606 0.0067
-3 -2 6 2.9113 -0.0199
-3 -2 7 13.8439 -0.0048
-3 -2 8 -3.5207 0.0089
-3 -2 9 2.9337 -0.0077
-3 -2 10 -25.5177 0.0048
-3 -2 11 5.6785 0.0017
-3 -2 12 -2.6230 -0.0003
-3 -2 13 0.0043 -0.0009
-3 -2 14 0.5278 -0.0062
-3 -2 15 10.6270 0.0064
-3 -2 16 -1.7741 0.0006
-3 -2 17 -1.7471 0.0093
-3 -2 18 -1.9469 0.0034
-3 -2 19 -1.6904 -0.0022
-3 -2 20 -6.4247 0.0029
-3 -2 21 0.5521 -0.0040
-3 -2 22 -4.4595 0.0045
-3 -2 23 0.9971 0.0013
-3 -2 24 -5.2394 0.0011
-3 -2 25 3.6430 0.0008
-3 -2 26 -2.9950 -0.0044
-3 -2 27 1.6528 0.0011
-3 -2 28 -2.3780 -0.0022
-3 -2 29 -1.3837 0.0004
-3 -2 30 -2.6450 -0.0018
-3 -2 31 -1.2451 -0.0052
-3 -2 32 -0.3448 -0.0006
-3 -1 1 -26.6092 0.0198
-3 -1 2 -46.0625 0.0134
-3 -1 3 10.8010 0.0083
-3 -1 4 -21.5411 -0.0406
-3 -1 5 5.8241 -0.0162
-3 -1 6 13.2418 0.0029
-3 -1 7 39.7417 0.0041
-3 -1 8 -10.6048 -0.0058
-3 -1 9 14.9444 -0.0110
-3 -1 10 -7.5114 -0.0064
-3 -1 11 -3.7654 0.0009
-3 -1 12 -14.7591 -0.0092
-3 -1 13 5.8731 0.0027
-3 -1 14 -5.5790 -0.0038
-3 -1 15 5.7833 0.0078
-3 -1 16 1.9387 -0.0007
-3 -1 17 3.5148 0.0014
-3 -1 18 -2.8598 0.0066
-3 -1 19 0.4033 -0.0010
-3 -1 20 -3.8361 0.0014
-3 -1 21 0.5031 -0.0039
-3 -1 22 -4.1913 0.0060
-3 -1 23 1.1697 0.0067
-3 -1 24 -4.0039 0.0003
-3 -1 25 1.8410 0.0022
-3 -1 26 -2.2816 -0.0047
-3 -1 27 1.4817 -0.0005
-3 -1 28 -0.8375 -0.0012
-3 -1 29 -0.2353 -0.0012
-3 -1 30 -1.6649 0.0011
-3 -1 31 -0.5951 -0.0020
-3 -1 32 0.1815 -0.0005
-3 -1 33 0.1666 -0.0025
-3 0 1 9.1213 0.0003
-3 0 2 -13.7788 0.0207
-3 0 3 -9.0825 0.0457
-3 0 4 -19.8414 -0.0001
-3 0 5 7.8353 -0.0101
-3 0 6 -13.2094 0.0077
-3 0 7 30.8571 0.0092
-3 0 8 5.8577 -0.0052
-3 0 9 17.4230 -0.0042
-3 0 10 0.5820 -0.0156
-3 0 11 10.1150 -0.0107
-3 0 12 -13.0472 -0.0103
-3 0 13 3.5974 0.0034
-3 0 14 -6.7590 -0.0018
-3 0 15 -1.3313 0.0028
-3 0 16 0.2296 -0.0003
-3 0 17 4.4371 -0.0049
-3 0 18 -4.8682 0.0030
-3 0 19 -0.9464 -0.0010
-3 0 20 -0.6121 0.0029
-3 0 21 -0.0926 0.0006
-3 0 22 -2.0992 0.0006
-3 0 23 3.0164 0.0080
-3 0 24 -0.0600 0.0024
-3 0 25 0.9357 0.0036
-3 0 26 0.4427 -0.0029
-3 0 27 2.0630 -0.0010
-3 0 28 -0.5147 -0.0004
-3 0 29 0.1288 -0.0014
-3 0 30 0.5191 0.0030
-3 0 31 -0.5337 -0.0013
-3 0 32 -0.1708 -0.0003
-3 0 33 0.3336 -0.0011
-3 1 1 5.9658 -0.0084
-3 1 2 14.2396 -0.0006
-3 1 3 11.9295 0.0177
-3 1 4 -14.0943 0.0383
-3 1 5 14.4566 0.0191
-3 1 6 -18.9150 -0.0037
-3 1 7 2.6586 0.0052
-3 1 8 6.9864 0.0117
-3 1 9 16.4874 -0.0027
-3 1 10 -9.6083 -0.0101
-3 1 11 17.0615 -0.0098
-3 1 12 5.9777 -0.0086
-3 1 13 -2.3945 -0.0018
-3 1 14 -3.5188 -0.0017
-3 1 15 4.3719 -0.0022
-3 1 16 -4.0985 0.0007
-3 1 17 -1.6653 -0.0082
-3 1 18 1.3790 -0.0055
-3 1 19 -2.8134 -0.0011
-3 1 20 -3.9965 0.0050
-3 1 21 -0.7613 0.0052
-3 1 22 1.2807 -0.0027
-3 1 23 -0.2927 0.0039
-3 1 24 1.7863 0.0005
-3 1 25 2.6915 0.0040
-3 1 26 1.7181 0.0009
-3 1 27 1.2643 -0.0006
-3 1 28 1.7616 0.0027
-3 1 29 0.4935 0.0003
-3 1 30 0.3336 0.0022
-3 1 31 -0.3967 0.0000
-3 1 32 0.7600 -0.0009
-3 1 33 -0.8638 -0.0005
-3 2 1 -0.9748 -0.0450
-3 2 2 -2.5535 -0.0089
-3 2 3 37.3725 0.0084
-3 2 4 8.3562 0.0189
-3 2 5 2.9217 0.0153
-3 2 6 -1.7854 0.0141
-3 2 7 8.3481 -0.0006
-3 2 8 -15.1851 0.0096
-3 2 9 4.9227 0.0003
-3 2 10 0.3908 0.0036
-3 2 11 -1.2838 0.0030
-3 2 12 3.1388 -0.0045
-3 2 13 7.5907 -0.0041
-3 2 14 1.3769 -0.0021
-3 2 15 -0.2893 -0.0056
-3 2 16 3.4272 -0.0031
-3 2 17 -0.7636 -0.0072
-3 2 18 1.5210 -0.0060
-3 2 19 -2.3578 -0.0028
-3 2 20 -0.4065 0.0004
-3 2 21 -3.1739 0.0064
-3 2 22 0.9016 0.0006
-3 2 23 -1.5186 0.0003
-3 2 24 1.2231 -0.0024
-3 2 25 0.0668 0.0009
-3 2 26 1.4551 0.0029
-3 2 27 0.3835 0.0018
-3 2 28 1.7785 0.0048
-3 2 29 -0.0995 0.0023
-3 2 30 0.7222 0.0000
-3 2 31 -0.3461 0.0022
-3 2 32 0.7960 -0.0001
-3 2 33 -1.2136 -0.0003
-3 3 1 8.8113 -0.0230
-3 3 2 -0.4653 -0.0159
-3 3 3 13.5325 -0.0014
-3 3 4 12.4903 0.0050
-3 3 5 14.8073 -0.0014
-3 3 6 -1.1711 0.0160
-3 3 7 9.2874 -0.0008
-3 3 8 -2.7547 0.0022
-3 3 9 -4.4626 0.0108
-3 3 10 0.3605 0.0045
-3 3 11 -5.4591 0.0108
-3 3 12 -3.1292 0.0059
-3 3 13 2.9195 0.0009
-3 3 14 6.1917 -0.0027
-3 3 15 -4.0539 -0.0051
-3 3 16 7.2350 -0.0075
-3 3 17 2.6753 -0.0060
-3 3 18 2.0192 -0.0012
-3 3 19 -2.1648 -0.0036
-3 3 20 4.0751 -0.0031
-3 3 21 -3.4183 0.0017
-3 3 22 -0.0686 0.0002
-3 3 23 -0.9459 -0.0008
-3 3 24 1.3435 -0.0012
-3 3 25 -2.7918 -0.0013
-3 3 26 0.3703 0.0018
-3 3 27 -0.6669 0.0041
-3 3 28 0.6846 0.0026
-3 3 29 -0.4399 0.0033
-3 3 30 0.8586 0.0011
-3 3 31 -1.0716 0.0010
-3 3 32 0.9071 -0.0011
-3 3 33 -0.6950 0.0032
-3 4 1 7.6734 0.0196
-3 4 2 3.8608 -0.0109
-3 4 3 2.2019 -0.0168
-3 4 4 1.6490 0.0088
-3 4 5 17.3131 -0.0009
-3 4 6 -0.4872 -0.0106
-3 4 7 -3.1374 0.0052
-3 4 8 12.2092 0.0012
-3 4 9 2.0884 0.0105
-3 4 10 -6.1177 0.0026
-3 4 11 -2.1995 0.0104
-3 4 12 5.4563 0.0073
-3 4 13 -8.9222 0.0086
-3 4 14 4.1563 -0.0016
-3 4 15 1.8924 -0.0036
-3 4 16 3.6365 -0.0006
-3 4 17 -1.3650 -0.0052
-3 4 18 8.1056 -0.0021
-3 4 19 -0.2877 -0.0016
-3 4 20 0.6857 -0.0008
-3 4 21 -1.7935 -0.0040
-3 4 22 2.2146 -0.0041
-3 4 23 -2.7221 -0.0018
-3 4 24 0.2547 -0.0014
-3 4 25 -1.3918 -0.0001
-3 4 26 0.1145 0.0009
-3 4 27 -1.8169 0.0014
-3 4 28 1.0605 0.0007
-3 4 29 0.1588 0.0027
-3 4 30 1.6480 0.0000
-3 4 31 -0.3591 0.0021
-3 4 32 0.7143 -0.0010
-3 4 33 -0.0954 0.0016
-3 5 1 5.9861 0.0006
-3 5 2 -6.1184 -0.0013
-3 5 3 12.0258 -0.0050
-3 5 4 3.9934 -0.0091
-3 5 5 -2.6059 0.0042
-3 5 6 6.5424 -0.0086
-3 5 7 2.2942 -0.0007
-3 5 8 -0.0373 -0.0047
-3 5 9 2.5801 0.0071
-3 5 10 8.6179 0.0034
-3 5 11 -5.4994 0.0064
-3 5 12 2.4766 -0.0001
-3 5 13 -1.4888 0.0061
-3 5 14 3.2923 0.0041
-3 5 15 -3.2742 -0.0016
-3 5 16 3.9775 0.0038
-3 5 17 -0.8197 -0.0001
-3 5 18 4.7207 0.0002
-3 5 19 0.5351 -0.0005
-3 5 20 2.3253 -0.0017
-3 5 21 -1.2717 -0.0034
-3 5 22 0.7771 -0.0041
-3 5 23 -1.9006 -0.0046
-3 5 24 0.0652 -0.0017
-3 5 25 -1.9247 0.0000
-3 5 26 -0.0071 -0.0001
-3 5 27 -1.6498 -0.0018
-3 5 28 1.5678 -0.0015
-3 5 29 0.7276 0.0006
-3 5 30 2.3155 -0.0023
-3 5 31 1.6055 0.0023
-3 5 32 0.8066 0.0035
-3 5 33 1.0934 -0.0009
-3 6 1 10.4208 -0.0148
-3 6 2 -0.0589 -0.0085
-3 6 3 -0.3218 -0.0071
-3 6 4 5.7945 -0.0170
-3 6 5 1.1897 0.0005
-3 6 6 2.2975 0.0067
-3 6 7 1.5225 -0.0070
-3 6 8 2.2180 -0.0090
-3 6 9 -1.7901 0.0031
-3 6 10 8.3545 0.0021
-3 6 11 -1.5016 0.0023
-3 6 12 0.0328 -0.0014
-3 6 13 0.0397 -0.0016
-3 6 14 4.4071 0.0049
-3 6 15 -4.9736 0.0032
-3 6 16 2.3965 0.0011
-3 6 17 0.4806 0.0043
-3 6 18 0.3605 0.0042
-3 6 19 -0.6887 0.0005
-3 6 20 3.3127 -0.0014
-3 6 21 0.0125 -0.0022
-3 6 22 -0.7253 -0.0012
-3 6 23 -0.6870 -0.0044
-3 6 24 1.1583 -0.0008
-3 6 25 -2.1950 -0.0024
-3 6 26 -0.4245 -0.0006
-3 6 27 -1.6416 -0.0006
-3 6 28 0.5419 -0.0046
-3 6 29 1.0067 -0.0036
-3 6 30 1.6717 -0.0002
-3 6 31 1.7534 0.0003
-3 6 32 0.9558 0.0018
-3 6 33 1.6619 0.0030
-3 7 1 4.2906 0.0040
-3 7 2 4.7467 -0.0078
-3 7 3 -5.9289 -0.0173
-3 7 4 -0.9976 0.0028
-3 7 5 5.5565 -0.0101
-3 7 6 1.1053 0.0008
-3 7 7 -5.8937 -0.0010
-3 7 8 7.0227 -0.0015
-3 7 9 0.9048 -0.0075
-3 7 10 -2.8981 -0.0026
-3 7 11 -0.4482 0.0010
-3 7 12 3.8838 0.0002
-3 7 13 -5.3235 -0.0010
-3 7 14 0.8019 -0.0010
-3 7 15 1.9788 0.0044
-3 7 16 -0.0248 0.0024
-3 7 17 -2.5028 0.0047
-3 7 18 1.6429 0.0027
-3 7 19 0.6974 0.0009
-3 7 20 -1.4282 0.0031
-3 7 21 -0.0366 -0.0012
-3 7 22 1.2571 0.0010
-3 7 23 -0.9401 -0.0016
-3 7 24 -0.0053 -0.0002
-3 7 25 -0.0314 -0.0028
-3 7 26 0.4761 -0.0011
-3 7 27 -1.1829 -0.0012
-3 7 28 -0.8250 -0.0033
-3 7 29 -0.1451 -0.0027
-3 7 30 0.5439 -0.0031
-3 7 31 1.7044 -0.0003
-3 7 32 -0.6452 -0.0003
-3 8 1 -0.1262 0.0088
-3 8 2 -1.6970 0.0242
-3 8 3 1.7563 -0.0030
-3 8 4 -0.9028 0.0138
-3 8 5 -6.8331 -0.0089
-3 8 6 4.2744 0.0023
-3 8 7 0.3938 0.0000
-3 8 8 -2.2183 0.0007
-3 8 9 0.3316 -0.0073
-3 8 10 2.4101 -0.0051
-3 8 11 -4.6312 -0.0013
-3 8 12 -3.5772 -0.0024
-3 8 13 -2.0180 0.0005
-3 8 14 -1.3421 -0.0026
-3 8 15 -0.2250 0.0029
-3 8 16 0.4154 0.0019
-3 8 17 0.3750 0.0005
-3 8 18 -0.3614 0.0023
-3 8 19 1.1631 0.0027
-3 8 20 -0.7000 0.0022
-3 8 21 -0.2633 0.0002
-3 8 22 -0.0439 0.0041
-3 8 23 -0.0968 0.0002
-3 8 24 -0.4718 0.0008
-3 8 25 0.5033 -0.0003
-3 8 26 1.1196 -0.0030
-3 8 27 0.3195 -0.0008
-3 8 28 -0.6461 -0.0020
-3 8 29 0.0324 0.0006
-3 8 30 -1.3830 -0.0050
-3 8 31 0.7148 -0.0035
-3 8 32 -0.9839 0.0009
-3 9 1 3.8918 -0.0115
-3 9 2 1.3922 0.0370
-3 9 3 -4.2603 0.0080
-3 9 4 1.4652 0.0110
-3 9 5 -4.2995 0.0041
-3 9 6 -1.1380 0.0091
-3 9 7 1.2861 -0.0012
-3 9 8 0.8977 0.0002
-3 9 9 -0.3656 0.0014
-3 9 10 2.8603 -0.0025
-3 9 11 -0.6585 -0.0035
-3 9 12 -6.0409 -0.0032
-3 9 13 -2.0021 -0.0020
-3 9 14 -2.4885 -0.0006
-3 9 15 -1.7808 -0.0001
-3 9 16 -0.5089 -0.0011
-3 9 17 2.9063 -0.0009
-3 9 18 -1.8215 -0.0014
-3 9 19 0.1382 0.0016
-3 9 20 0.7402 0.0019
-3 9 21 0.7283 0.0007
-3 9 22 -1.0125 0.0029
-3 9 23 0.8121 0.0019
-3 9 24 0.7182 0.0007
-3 9 25 0.1416 0.0018
-3 9 26 0.7177 -0.0023
-3 9 27 2.0648 0.0022
-3 9 28 -0.0964 -0.0019
-3 9 29 0.7623 -0.0019
-3 9 30 -0.9905 0.0004
-3 9 31 -0.4074 -0.0045
-3 10 1 0.9998 -0.0212
-3 10 2 5.1888 0.0061
-3 10 3 -4.7086 0.0060
-3 10 4 -1.6346 0.0061
-3 10 5 -0.4591 0.0028
-3 10 6 -1.9260 0.0020
-3 10 7 -3.7919 0.0015
-3 10 8 4.2247 0.0012
-3 10 9 3.7428 0.0028
-3 10 10 0.0194 0.0034
-3 10 11 3.7910 -0.0022
-3 10 12 0.3092 0.0015
-3 10 13 -2.9676 -0.0032
-3 10 14 -3.6206 -0.0008
-3 10 15 1.4906 -0.0012
-3 10 16 -1.8759 -0.0021
-3 10 17 0.8690 0.0018
-3 10 18 0.6328 -0.0043
-3 10 19 0.6471 -0.0022
-3 10 20 -0.9720 0.0014
-3 10 21 0.2135 0.0018
-3 10 22 0.8469 -0.0005
-3 10 23 0.4358 0.0011
-3 10 24 1.1727 -0.0003
-3 10 25 1.0607 0.0016
-3 10 26 0.5554 0.0008
-3 10 27 1.8911 0.0006
-3 10 28 0.9913 0.0014
-3 10 29 0.3800 -0.0018
-3 10 30 0.0832 -0.0003
-3 11 1 -1.8384 -0.0050
-3 11 2 1.6289 -0.0137
-3 11 3 0.8181 0.0035
-3 11 4 -0.4610 0.0027
-3 11 5 -5.1888 -0.0021
-3 11 6 0.6783 -0.0067
-3 11 7 -1.6882 0.0022
-3 11 8 -1.7981 -0.0024
-3 11 9 2.3463 -0.0053
-3 11 10 4.4005 0.0071
-3 11 11 3.2169 0.0000
-3 11 12 1.4882 0.0051
-3 11 13 1.4043 -0.0015
-3 11 14 -1.8321 -0.0021
-3 11 15 0.5524 0.0007
-3 11 16 -0.6327 -0.0014
-3 11 17 0.3538 0.0010
-3 11 18 1.3857 -0.0022
-3 11 19 0.9483 0.0003
-3 11 20 0.5547 -0.0010
-3 11 21 -0.3299 0.0002
-3 11 22 1.6434 0.0007
-3 11 23 -0.3648 -0.0004
-3 11 24 1.1945 0.0007
-3 11 25 1.1008 -0.0002
-3 11 26 1.0748 0.0022
-3 11 27 0.0798 0.0001
-3 11 28 1.0288 0.0020
-3 11 29 0.8231 -0.0009
-3 12 1 -1.5430 0.0089
-3 12 2 0.4058 -0.0076
-3 12 3 -1.6570 -0.0026
-3 12 4 1.9113 -0.0030
-3 12 5 -2.2074 0.0100
-3 12 6 -0.7533 -0.0048
-3 12 7 -1.3050 -0.0021
-3 12 8 -0.7268 0.0021
-3 12 9 -1.7245 -0.0083
-3 12 10 2.2078 0.0015
-3 12 11 2.1848 0.0002
-3 12 12 1.3319 0.0057
-3 12 13 2.3076 -0.0002
-3 12 14 0.0336 -0.0017
-3 12 15 -0.6596 -0.0003
-3 12 16 0.8255 -0.0021
-3 12 17 0.3931 0.0011
-3 12 18 0.1943 -0.0004
-3 12 19 0.1556 0.0004
-3 12 20 2.5380 0.0003
-3 12 21 -0.7994 -0.0007
-3 12 22 1.8718 0.0019
-3 12 23 0.2053 -0.0009
-3 12 24 1.6737 0.0022
-3 12 25 -0.4738 0.0011
-3 12 26 0.9458 0.0025
-3 12 27 0.1211 0.0023
-3 12 28 -0.4146 0.0035
-3 13 1 -2.0429 0.0051
-3 13 2 0.3868 -0.0071
-3 13 3 -2.1675 -0.0018
-3 13 4 0.6818 -0.0136
-3 13 5 0.6089 0.0061
-3 13 6 0.8531 0.0045
-3 13 7 -1.9300 -0.0004
-3 13 8 1.2655 0.0039
-3 13 9 -1.3192 -0.0016
-3 13 10 -1.6875 0.0000
-3 13 11 0.1109 -0.0009
-3 13 12 1.0761 0.0049
-3 13 13 -0.0397 0.0007
-3 13 14 0.3736 -0.0012
-3 13 15 0.7683 -0.0020
-3 13 16 -0.0718 -0.0027
-3 13 17 -0.2903 0.0010
-3 13 18 0.3837 0.0018
-3 13 19 -1.2310 -0.0017
-3 13 20 1.0879 -0.0004
-3 13 21 -1.6058 -0.0011
-3 13 22 1.1735 0.0008
-3 13 23 -0.1778 0.0002
-3 13 24 1.7732 0.0017
-3 13 25 -0.2134 0.0029
-3 13 26 0.2546 0.0036
-3 13 27 0.0953 0.0010
-3 14 1 -1.7758 0.0037
-3 14 2 0.1161 -0.0121
-3 14 3 0.5529 -0.0020
-3 14 4 1.2513 -0.0127
-3 14 5 -0.4016 -0.0072
-3 14 6 2.4670 0.0003
-3 14 7 1.1702 0.0042
-3 14 8 -0.0257 -0.0005
-3 14 9 -0.4953 0.0008
-3 14 10 -0.0951 0.0022
-3 14 11 -1.3013 -0.0019
-3 14 12 -1.2622 0.0024
-3 14 13 0.5185 0.0036
-3 14 14 -0.0602 -0.0008
-3 14 15 0.7213 -0.0029
-3 14 16 -0.6431 0.0004
-3 14 17 -0.5018 0.0010
-3 14 18 -0.2495 0.0027
-3 14 19 -2.3628 0.0011
-3 14 20 -0.5912 -0.0008
-3 14 21 -1.4224 -0.0032
-3 14 22 -0.0929 -0.0026
-3 14 23 -1.8526 0.0013
-3 14 24 0.7843 0.0021
-3 14 25 0.3116 0.0018
-3 15 1 -0.8472 0.0043
-3 15 2 0.3082 -0.0076
-3 15 3 0.5350 -0.0073
-3 15 4 2.5315 -0.0088
-3 15 5 1.9670 -0.0008
-3 15 6 1.7638 -0.0067
-3 15 7 1.7189 0.0019
-3 15 8 1.3982 0.0002
-3 15 9 0.3244 0.0004
-3 15 10 -0.5438 -0.0025
-3 15 11 -0.1770 -0.0019
-3 15 12 -1.4850 -0.0014
-3 15 13 0.9144 0.0013
-3 15 14 -0.1860 0.0010
-3 15 15 0.9144 -0.0016
-3 15 16 -0.1250 0.0018
-3 15 17 -0.9115 0.0023
-3 15 18 -2.0443 0.0044
-3 15 19 -2.4500 0.0035
-3 15 20 -1.3717 0.0006
-3 15 21 -1.8046 -0.0017
-3 15 22 0.2601 -0.0037
-3 15 23 -1.1574 -0.0013
-3 16 1 -0.2214 -0.0008
-3 16 2 0.2153 -0.0053
-3 16 3 -0.5206 0.0003
-3 16 4 1.8321 -0.0062
-3 16 5 2.7741 0.0024
-3 16 6 2.1423 -0.0037
-3 16 7 1.3592 0.0027
-3 16 8 1.7179 -0.0002
-3 16 9 1.3545 0.0015
-3 16 10 -1.1856 -0.0029
-3 16 11 0.4150 -0.0004
-3 16 12 -0.3827 -0.0029
-3 16 13 -0.2339 -0.0036
-3 16 14 -0.4082 0.0011
-3 16 15 1.8814 -0.0005
-3 16 16 0.2205 0.0009
-3 16 17 -0.6691 0.0011
-3 16 18 -1.7190 0.0052
-3 16 19 -2.1337 0.0034
-3 16 20 -1.6437 0.0011
-3 17 1 -1.2421 0.0006
-3 17 2 -0.1298 -0.0050
-3 17 3 -0.5516 0.0048
-3 17 4 0.3149 0.0014
-3 17 5 0.6911 0.0034
-3 17 6 2.0723 -0.0014
-3 17 7 1.7169 0.0018
-3 17 8 -0.0092 -0.0028
-3 17 9 0.6378 0.0004
-3 17 10 0.7568 0.0002
-3 17 11 -0.2103 0.0004
-3 17 12 -0.9633 -0.0004
-3 17 13 0.3779 -0.0018
-3 17 14 -0.6416 0.0008
-3 17 15 0.0281 -0.0023
-3 17 16 0.0072 0.0000
-2 -19 1 -0.3622 0.0005
-2 -19 2 -1.1012 -0.0089
-2 -19 3 1.4578 0.0015
-2 -18 1 0.6035 -0.0003
-2 -18 2 -1.5559 -0.0118
-2 -18 3 0.0642 0.0012
-2 -18 4 1.3319 -0.0089
-2 -18 5 0.7191 0.0040
-2 -18 6 0.4439 -0.0037
-2 -18 7 0.3383 0.0032
-2 -17 1 0.0509 0.0019
-2 -17 2 0.5617 -0.0060
-2 -17 3 -0.8238 0.0029
-2 -17 4 -0.1852 -0.0076
-2 -17 5 -0.0980 0.0008
-2 -17 6 1.3809 -0.0013
-2 -17 7 -1.0348 0.0007
-2 -17 8 0.8160 0.0002
-2 -17 9 -0.0642 0.0001
-2 -17 10 0.6590 -0.0017
-2 -17 11 0.9435 -0.0022
-2 -16 1 0.2691 -0.0053
-2 -16 2 0.5826 0.0012
-2 -16 3 -0.0721 0.0039
-2 -16 4 0.1896 0.0053
-2 -16 5 -2.4324 -0.0005
-2 -16 6 1.2342 -0.0001
-2 -16 7 -1.2189 -0.0019
-2 -16 8 0.3118 -0.0010
-2 -16 9 0.1279 -0.0014
-2 -16 10 1.1819 -0.0008
-2 -16 11 1.0624 -0.0034
-2 -16 12 1.4214 -0.0016
-2 -16 13 1.6329 -0.0013
-2 -16 14 2.1154 0.0014
-2 -15 1 1.7697 -0.0114
-2 -15 2 0.0710 -0.0019
-2 -15 3 -1.4636 -0.0031
-2 -15 4 0.9699 0.0114
-2 -15 5 -2.7373 0.0055
-2 -15 6 -0.5169 0.0023
-2 -15 7 -0.6161 -0.0025
-2 -15 8 1.7177 -0.0024
-2 -15 9 0.3104 -0.0027
-2 -15 10 1.3764 -0.0009
-2 -15 11 1.5599 -0.0008
-2 -15 12 1.3908 -0.0028
-2 -15 13 0.6162 -0.0008
-2 -15 14 0.0011 0.0002
-2 -15 15 0.3151 0.0010
-2 -15 16 1.6416 0.0042
-2 -14 1 0.6148 -0.0017
-2 -14 2 1.8163 0.0031
-2 -14 3 -2.2207 -0.0049
-2 -14 4 -1.1830 -0.0008
-2 -14 5 -3.5552 0.0037
-2 -14 6 -0.9594 0.0045
-2 -14 7 -1.0708 0.0023
-2 -14 8 2.0331 -0.0031
-2 -14 9 1.4565 -0.0009
-2 -14 10 2.3537 -0.0043
-2 -14 11 1.9985 0.0040
-2 -14 12 0.6771 -0.0002
-2 -14 13 -0.1354 -0.0020
-2 -14 14 0.3367 -0.0000
-2 -14 15 -1.9571 -0.0001
-2 -14 16 -0.9188 0.0017
-2 -14 17 -0.4070 0.0022
-2 -14 18 0.2692 0.0026
-2 -14 19 -1.5538 0.0028
-2 -13 1 -1.3938 0.0118
-2 -13 2 2.8526 0.0098
-2 -13 3 -0.9107 0.0061
-2 -13 4 -1.5119 -0.0036
-2 -13 5 -4.1952 -0.0037
-2 -13 6 -0.7161 -0.0026
-2 -13 7 -2.5475 0.0027
-2 -13 8 0.6417 -0.0007
-2 -13 9 2.2614 0.0046
-2 -13 10 2.4010 -0.0028
-2 -13 11 0.2551 0.0011
-2 -13 12 1.5785 0.0013
-2 -13 13 -0.2546 0.0019
-2 -13 14 -0.6545 -0.0002
-2 -13 15 -0.9934 -0.0022
-2 -13 16 0.1989 0.0017
-2 -13 17 -1.7143 -0.0005
-2 -13 18 -0.0740 0.0014
-2 -13 19 -1.7567 0.0016
-2 -13 20 -0.8624 -0.0015
-2 -13 21 -2.3484 -0.0002
-2 -12 1 -0.6492 0.0101
-2 -12 2 0.7160 0.0073
-2 -12 3 -2.4054 0.0124
-2 -12 4 3.0144 0.0092
-2 -12 5 -2.9422 -0.0080
-2 -12 6 -1.5977 -0.0074
-2 -12 7 -1.4970 -0.0032
-2 -12 8 1.4401 0.0003
-2 -12 9 -0.1124 0.0040
-2 -12 10 1.6552 0.0030
-2 -12 11 0.0023 0.0019
-2 -12 12 0.5917 -0.0015
-2 -12 13 -1.2143 0.0013
-2 -12 14 0.2211 0.0022
-2 -12 15 -1.0451 -0.0035
-2 -12 16 1.6857 0.0023
-2 -12 17 -0.5762 -0.0018
-2 -12 18 0.8604 0.0001
-2 -12 19 -1.6052 0.0000
-2 -12 20 -1.0653 -0.0007
-2 -12 21 -3.5921 -0.0001
-2 -12 22 -0.4421 -0.0041
-2 -11 1 -3.8148 -0.0082
-2 -11 2 3.5454 0.0110
-2 -11 3 -3.7593 0.0073
-2 -11 4 3.0756 0.0112
-2 -11 5 -0.8902 -0.0058
-2 -11 6 -0.1202 -0.0008
-2 -11 7 -1.2404 -0.0113
-2 -11 8 2.3227 -0.0018
-2 -11 9 -0.7279 0.0022
-2 -11 10 1.6415 0.0013
-2 -11 11 0.4311 0.0049
-2 -11 12 0.1894 -0.0012
-2 -11 13 -2.7890 -0.0020
-2 -11 14 2.3644 0.0010
-2 -11 15 -0.8580 0.0007
-2 -11 16 0.4179 0.0015
-2 -11 17 0.3611 -0.0043
-2 -11 18 2.4702 0.0016
-2 -11 19 -1.8708 -0.0017
-2 -11 20 -0.2712 -0.0003
-2 -11 21 -3.0816 0.0008
-2 -11 22 -0.5165 0.0000
-2 -11 23 -2.6843 -0.0018
-2 -11 24 1.4334 -0.0006
-2 -10 1 -7.3714 0.0017
-2 -10 2 7.0306 0.0027
-2 -10 3 0.5885 -0.0054
-2 -10 4 0.7006 0.0160
-2 -10 5 -0.5766 0.0004
-2 -10 6 6.2112 0.0005
-2 -10 7 -2.9241 -0.0115
-2 -10 8 -1.2851 -0.0021
-2 -10 9 2.0143 0.0048
-2 -10 10 2.6195 -0.0049
-2 -10 11 -3.2197 0.0042
-2 -10 12 2.6395 -0.0039
-2 -10 13 0.0050 0.0017
-2 -10 14 0.2967 -0.0023
-2 -10 15 -1.0030 0.0004
-2 -10 16 3.4937 0.0033
-2 -10 17 -0.7854 -0.0005
-2 -10 18 0.5808 -0.0003
-2 -10 19 -0.2985 -0.0048
-2 -10 20 1.4710 0.0011
-2 -10 21 -2.5996 0.0003
-2 -10 22 -0.6030 0.0018
-2 -10 23 -1.2097 0.0003
-2 -10 24 1.5016 0.0016
-2 -10 25 -0.2751 -0.0020
-2 -9 1 -0.1509 0.0219
-2 -9 2 -1.2300 0.0044
-2 -9 3 -4.2404 -0.0103
-2 -9 4 10.7721 0.0134
-2 -9 5 1.6192 0.0009
-2 -9 6 2.4292 0.0013
-2 -9 7 2.9370 -0.0001
-2 -9 8 2.4772 -0.0028
-2 -9 9 -3.3268 0.0030
-2 -9 10 1.7377 -0.0030
-2 -9 11 -0.9364 0.0061
-2 -9 12 1.2875 -0.0078
-2 -9 13 -1.4819 0.0027
-2 -9 14 2.8953 -0.0035
-2 -9 15 -0.8549 0.0007
-2 -9 16 2.7424 0.0020
-2 -9 17 -0.5034 0.0024
-2 -9 18 1.4382 0.0006
-2 -9 19 0.0757 -0.0039
-2 -9 20 1.3841 -0.0005
-2 -9 21 -0.2519 -0.0014
-2 -9 22 1.0021 0.0016
-2 -9 23 -0.6066 0.0010
-2 -9 24 0.9766 0.0002
-2 -9 25 0.8896 -0.0010
-2 -9 26 1.1925 0.0015
-2 -9 27 1.4699 -0.0015
-2 -8 1 -5.2541 0.0133
-2 -8 2 1.3356 0.0247
-2 -8 3 -5.4703 0.0071
-2 -8 4 1.4201 -0.0032
-2 -8 5 6.0305 -0.0069
-2 -8 6 4.7986 0.0138
-2 -8 7 3.2966 -0.0019
-2 -8 8 7.2756 -0.0041
-2 -8 9 -2.7707 0.0014
-2 -8 10 0.7284 0.0039
-2 -8 11 0.5001 0.0025
-2 -8 12 1.6980 -0.0056
-2 -8 13 -5.3773 0.0028
-2 -8 14 5.1510 -0.0021
-2 -8 15 -0.4886 0.0018
-2 -8 16 0.7789 -0.0005
-2 -8 17 -0.9052 -0.0008
-2 -8 18 3.1280 0.0025
-2 -8 19 -1.2161 0.0011
-2 -8 20 1.0362 -0.0040
-2 -8 21 2.6652 -0.0017
-2 -8 22 1.7921 0.0014
-2 -8 23 -0.0616 0.0013
-2 -8 24 -0.2199 -0.0023
-2 -8 25 2.9737 -0.0002
-2 -8 26 0.3901 -0.0009
-2 -8 27 1.7629 -0.0006
-2 -8 28 0.6446 0.0008
-2 -7 1 -5.0852 0.0226
-2 -7 2 -0.0072 0.0267
-2 -7 3 10.6419 0.0075
-2 -7 4 -10.0127 0.0118
-2 -7 5 0.3506 -0.0053
-2 -7 6 14.3693 0.0138
-2 -7 7 1.1199 -0.0129
-2 -7 8 0.0724 0.0033
-2 -7 9 4.6414 -0.0047
-2 -7 10 5.7349 0.0026
-2 -7 11 -8.0463 -0.0019
-2 -7 12 5.8524 0.0016
-2 -7 13 -1.0044 -0.0011
-2 -7 14 2.4663 0.0010
-2 -7 15 -3.7639 0.0017
-2 -7 16 5.6153 -0.0007
-2 -7 17 -2.6281 -0.0002
-2 -7 18 -0.2845 -0.0010
-2 -7 19 -1.1618 -0.0009
-2 -7 20 1.2120 -0.0009
-2 -7 21 1.6984 0.0010
-2 -7 22 0.2623 -0.0027
-2 -7 23 3.4231 0.0017
-2 -7 24 -2.0794 -0.0007
-2 -7 25 0.9690 0.0006
-2 -7 26 -0.7884 -0.0036
-2 -7 27 3.8988 0.0011
-2 -7 28 0.2581 0.0011
-2 -7 29 2.7252 -0.0025
-2 -6 1 22.3775 0.0231
-2 -6 2 -13.5031 0.0173
-2 -6 3 9.4464 -0.0042
-2 -6 4 13.4412 0.0222
-2 -6 5 7.2783 0.0037
-2 -6 6 -0.8433 0.0045
-2 -6 7 8.7239 -0.0046
-2 -6 8 8.1183 0.0093
-2 -6 9 -7.9598 -0.0143
-2 -6 10 4.7072 0.0010
-2 -6 11 -5.0233 -0.0017
-2 -6 12 4.3962 0.0050
-2 -6 13 -4.7169 -0.0050
-2 -6 14 6.7263 0.0007
-2 -6 15 -3.2334 0.0014
-2 -6 16 6.1597 0.0016
-2 -6 17 -3.3801 -0.0000
-2 -6 18 -0.3079 -0.0017
-2 -6 19 -1.7178 -0.0026
-2 -6 20 -2.2331 0.0001
-2 -6 21 0.8687 0.0004
-2 -6 22 -0.9897 -0.0024
-2 -6 23 4.8317 0.0027
-2 -6 24 -3.8857 -0.0018
-2 -6 25 0.7821 0.0005
-2 -6 26 -4.3631 -0.0016
-2 -6 27 2.4757 0.0004
-2 -6 28 -1.0407 -0.0001
-2 -6 29 2.8937 -0.0001
-2 -6 30 2.3147 0.0008
-2 -5 1 9.2666 -0.0006
-2 -5 2 -2.5583 -0.0031
-2 -5 3 18.0146 0.0164
-2 -5 4 5.2336 -0.0136
-2 -5 5 21.8672 0.0009
-2 -5 6 9.8030 -0.0003
-2 -5 7 6.7173 0.0109
-2 -5 8 15.2404 0.0011
-2 -5 9 -8.9620 -0.0084
-2 -5 10 -1.4268 0.0064
-2 -5 11 -5.6269 -0.0026
-2 -5 12 1.6809 0.0018
-2 -5 13 -13.0271 -0.0018
-2 -5 14 8.1639 0.0019
-2 -5 15 -1.9237 -0.0016
-2 -5 16 3.4723 0.0020
-2 -5 17 -0.9945 -0.0004
-2 -5 18 2.4828 0.0013
-2 -5 19 -2.9588 0.0004
-2 -5 20 -4.8821 -0.0010
-2 -5 21 2.3753 -0.0030
-2 -5 22 -3.3051 0.0013
-2 -5 23 4.2102 0.0015
-2 -5 24 -3.8822 -0.0020
-2 -5 25 3.1009 0.0009
-2 -5 26 -7.0031 -0.0020
-2 -5 27 -1.0904 -0.0009
-2 -5 28 -2.7174 -0.0008
-2 -5 29 1.1313 -0.0000
-2 -5 30 0.7637 -0.0010
-2 -5 31 1.8716 -0.0036
-2 -4 1 -2.2584 0.0007
-2 -4 2 -7.7808 -0.0236
-2 -4 3 35.2804 0.0417
-2 -4 4 -4.1685 -0.0461
-2 -4 5 8.3232 0.0071
-2 -4 6 28.1003 -0.0121
-2 -4 7 8.7274 0.0071
-2 -4 8 6.2689 -0.0038
-2 -4 9 6.8670 0.0059
-2 -4 10 5.2548 0.0052
-2 -4 11 -19.4411 -0.0072
-2 -4 12 1.1246 0.0040
-2 -4 13 -8.2859 -0.0018
-2 -4 14 -3.1865 0.0009
-2 -4 15 -7.2169 0.0015
-2 -4 16 5.1665 -0.0001
-2 -4 17 -0.1792 0.0005
-2 -4 18 0.4148 0.0034
-2 -4 19 0.5456 0.0001
-2 -4 20 -3.4458 0.0027
-2 -4 21 2.0936 -0.0021
-2 -4 22 -5.0742 0.0015
-2 -4 23 5.8514 -0.0016
-2 -4 24 -3.5553 0.0005
-2 -4 25 2.9565 0.0016
-2 -4 26 -6.0503 -0.0028
-2 -4 27 -0.6976 0.0002
-2 -4 28 -4.6071 -0.0020
-2 -4 29 -1.3052 -0.0021
-2 -4 30 -1.1077 -0.0019
-2 -4 31 1.2372 -0.0018
-2 -3 1 35.3995 -0.0084
-2 -3 2 -10.7647 -0.0617
-2 -3 3 13.6546 0.0400
-2 -3 4 24.8638 -0.0223
-2 -3 5 8.0037 0.0184
-2 -3 6 -6.0893 -0.0275
-2 -3 7 9.1603 0.0024
-2 -3 8 16.2312 0.0098
-2 -3 9 -3.2988 0.0007
-2 -3 10 8.2213 0.0028
-2 -3 11 -5.8219 -0.0075
-2 -3 12 -1.9968 0.0016
-2 -3 13 -7.5646 -0.0043
-2 -3 14 -4.1951 -0.0059
-2 -3 15 -8.4425 0.0059
-2 -3 16 -0.0081 0.0011
-2 -3 17 -1.3651 0.0014
-2 -3 18 -2.0408 -0.0006
-2 -3 19 3.2860 -0.0019
-2 -3 20 -3.3609 0.0076
-2 -3 21 2.3138 -0.0013
-2 -3 22 -4.5039 0.0018
-2 -3 23 6.2691 -0.0011
-2 -3 24 -3.7579 0.0017
-2 -3 25 3.9474 0.0006
-2 -3 26 -4.1144 -0.0016
-2 -3 27 -0.5566 0.0023
-2 -3 28 -4.9936 -0.0024
-2 -3 29 -0.6826 -0.0006
-2 -3 30 -1.2601 -0.0024
-2 -3 31 -0.3727 -0.0015
-2 -3 32 -0.2877 -0.0034
-2 -2 1 11.8984 -0.0533
-2 -2 2 19.9609 -0.0989
-2 -2 3 25.0044 0.0090
-2 -2 4 21.7497 0.0122
-2 -2 5 21.8144 0.0180
-2 -2 6 -2.8435 -0.0159
-2 -2 7 -13.1883 -0.0033
-2 -2 8 9.0514 0.0167
-2 -2 9 -9.7079 -0.0083
-2 -2 10 -1.9932 0.0090
-2 -2 11 5.0018 -0.0009
-2 -2 12 1.6097 -0.0098
-2 -2 13 -6.9414 -0.0024
-2 -2 14 2.6112 -0.0091
-2 -2 15 -1.1573 0.0056
-2 -2 16 -7.7834 -0.0007
-2 -2 17 0.8979 0.0028
-2 -2 18 -1.1462 -0.0036
-2 -2 19 0.6084 -0.0065
-2 -2 20 -5.8529 0.0062
-2 -2 21 4.2396 -0.0012
-2 -2 22 -5.7499 0.0053
-2 -2 23 3.6554 -0.0001
-2 -2 24 -2.8723 0.0006
-2 -2 25 4.9507 0.0027
-2 -2 26 -3.4486 -0.0017
-2 -2 27 0.2932 0.0024
-2 -2 28 -3.2098 -0.0002
-2 -2 29 -1.2670 0.0018
-2 -2 30 -1.6931 -0.0026
-2 -2 31 1.0154 -0.0021
-2 -2 32 -0.3159 0.0014
-2 -2 33 0.6405 -0.0001
-2 -1 1 -26.8392 -0.0754
-2 -1 2 1.5767 -0.0653
-2 -1 3 41.8444 -0.0188
-2 -1 4 24.2894 -0.0032
-2 -1 5 18.9035 0.0136
-2 -1 6 35.5283 0.0254
-2 -1 7 -8.6974 -0.0195
-2 -1 8 -13.9764 -0.0019
-2 -1 9 -3.1362 -0.0009
-2 -1 10 -3.4786 0.0096
-2 -1 11 -16.5788 0.0041
-2 -1 12 1.9448 -0.0099
-2 -1 13 7.2745 0.0048
-2 -1 14 -3.0190 -0.0109
-2 -1 15 3.0887 0.0049
-2 -1 16 -0.7218 -0.0029
-2 -1 17 2.5939 0.0007
-2 -1 18 -3.4584 -0.0000
-2 -1 19 4.0498 -0.0120
-2 -1 20 -5.7465 -0.0009
-2 -1 21 1.7271 -0.0000
-2 -1 22 -6.7343 0.0078
-2 -1 23 2.3137 0.0017
-2 -1 24 -4.1069 -0.0028
-2 -1 25 2.9884 0.0036
-2 -1 26 -1.6798 -0.0010
-2 -1 27 1.0210 0.0035
-2 -1 28 -1.8987 0.0009
-2 -1 29 -1.3564 0.0014
-2 -1 30 -1.3427 0.0016
-2 -1 31 0.7921 -0.0026
-2 -1 32 0.5084 -0.0001
-2 -1 33 1.1080 -0.0001
-2 0 1 -5.3962 -0.0068
-2 0 2 -30.5367 -0.0176
-2 0 3 -17.2056 -0.0221
-2 0 4 33.4224 -0.0001
-2 0 5 24.1455 0.0005
-2 0 6 25.0480 0.0249
-2 0 7 17.4827 -0.0100
-2 0 8 13.3947 -0.0061
-2 0 9 -7.5121 -0.0024
-2 0 10 0.1628 -0.0049
-2 0 11 -10.6391 0.0112
-2 0 12 -11.8754 0.0016
-2 0 13 2.2292 0.0094
-2 0 14 -2.7617 -0.0090
-2 0 15 2.1745 0.0009
-2 0 16 -0.0237 0.0005
-2 0 17 4.5140 -0.0032
-2 0 18 -4.3791 0.0017
-2 0 19 6.2079 -0.0105
-2 0 20 -2.8282 -0.0037
-2 0 21 0.7982 -0.0019
-2 0 22 -5.0576 0.0026
-2 0 23 1.9118 0.0064
-2 0 24 -4.0241 -0.0029
-2 0 25 0.9051 0.0003
-2 0 26 -0.0037 -0.0029
-2 0 27 0.0851 0.0034
-2 0 28 -1.1964 0.0035
-2 0 29 -0.6457 0.0019
-2 0 30 -0.3315 0.0040
-2 0 31 -1.0546 -0.0029
-2 0 32 1.2238 -0.0001
-2 0 33 1.9378 -0.0019
-2 0 34 0.9019 0.0018
-2 1 1 -5.9727 0.0714
-2 1 2 -15.2696 0.0214
-2 1 3 -39.2591 -0.0129
-2 1 4 -10.1435 0.0137
-2 1 5 6.7232 -0.0089
-2 1 6 11.1434 -0.0077
-2 1 7 10.2464 0.0038
-2 1 8 31.8161 0.0035
-2 1 9 7.0856 -0.0042
-2 1 10 5.6559 -0.0073
-2 1 11 11.2297 0.0105
-2 1 12 -7.2954 0.0061
-2 1 13 -11.5522 0.0111
-2 1 14 -0.8386 0.0016
-2 1 15 2.9031 -0.0052
-2 1 16 -9.6749 0.0019
-2 1 17 2.9787 -0.0056
-2 1 18 0.0782 0.0019
-2 1 19 0.2258 -0.0026
-2 1 20 -3.1418 -0.0025
-2 1 21 3.4051 -0.0032
-2 1 22 -2.4286 -0.0047
-2 1 23 -0.2199 0.0046
-2 1 24 0.5469 -0.0019
-2 1 25 1.5360 0.0001
-2 1 26 0.0363 -0.0035
-2 1 27 0.2646 -0.0012
-2 1 28 1.0584 0.0049
-2 1 29 -1.7594 0.0025
-2 1 30 -0.2491 0.0037
-2 1 31 -1.1733 -0.0014
-2 1 32 1.2784 0.0002
-2 1 33 0.2332 -0.0021
-2 1 34 2.1176 -0.0004
-2 2 1 0.3230 0.0555
-2 2 2 1.6475 0.0570
-2 2 3 -2.4549 0.0114
-2 2 4 -31.0103 -0.0119
-2 2 5 -26.0048 -0.0132
-2 2 6 6.6428 -0.0064
-2 2 7 -8.0262 -0.0112
-2 2 8 -2.8590 -0.0042
-2 2 9 19.5356 0.0048
-2 2 10 18.0000 0.0048
-2 2 11 4.7958 0.0033
-2 2 12 8.7233 0.0020
-2 2 13 3.9205 0.0075
-2 2 14 -7.1922 0.0115
-2 2 15 -0.4461 -0.0051
-2 2 16 -1.6249 0.0000
-2 2 17 -2.8364 -0.0032
-2 2 18 -2.8041 0.0030
-2 2 19 0.2551 0.0028
-2 2 20 -2.1087 -0.0008
-2 2 21 -1.9754 0.0009
-2 2 22 -0.4254 -0.0063
-2 2 23 -0.1839 -0.0035
-2 2 24 1.4941 -0.0036
-2 2 25 1.4138 -0.0012
-2 2 26 2.3728 0.0011
-2 2 27 0.3888 -0.0021
-2 2 28 1.4858 0.0013
-2 2 29 -1.0297 0.0004
-2 2 30 0.9007 0.0024
-2 2 31 -1.7538 0.0012
-2 2 32 0.3130 -0.0024
-2 2 33 -1.0055 -0.0018
-2 2 34 2.2447 -0.0004
-2 3 1 34.7500 0.0197
-2 3 2 9.5837 0.0317
-2 3 3 3.1906 0.0145
-2 3 4 -2.7016 -0.0042
-2 3 5 -10.2338 -0.0199
-2 3 6 -16.2662 -0.0043
-2 3 7 -8.3907 -0.0146
-2 3 8 -13.1367 -0.0082
-2 3 9 -5.2803 0.0020
-2 3 10 9.4788 0.0015
-2 3 11 5.9780 0.0038
-2 3 12 5.6741 0.0026
-2 3 13 8.0108 -0.0027
-2 3 14 1.6149 0.0071
-2 3 15 -1.7039 0.0017
-2 3 16 3.9956 0.0001
-2 3 17 -1.3697 0.0014
-2 3 18 -3.0298 0.0038
-2 3 19 -0.2424 0.0048
-2 3 20 1.6345 0.0014
-2 3 21 -4.6208 0.0031
-2 3 22 -0.0464 -0.0021
-2 3 23 -0.3501 -0.0062
-2 3 24 0.8180 -0.0032
-2 3 25 -0.5584 -0.0050
-2 3 26 2.4783 0.0026
-2 3 27 -0.3164 0.0004
-2 3 28 0.0331 -0.0016
-2 3 29 -0.4883 -0.0004
-2 3 30 1.1556 -0.0017
-2 3 31 -1.4356 0.0007
-2 3 32 0.9402 -0.0014
-2 3 33 -2.0169 0.0007
-2 3 34 1.0510 -0.0024
-2 4 1 20.8737 0.0007
-2 4 2 9.4816 0.0045
-2 4 3 8.5687 -0.0060
-2 4 4 -0.1892 0.0153
-2 4 5 10.3691 -0.0138
-2 4 6 -14.3036 -0.0079
-2 4 7 -3.1405 0.0024
-2 4 8 -1.6940 -0.0060
-2 4 9 -13.8564 -0.0050
-2 4 10 -7.9275 -0.0057
-2 4 11 8.9525 0.0019
-2 4 12 3.0990 0.0005
-2 4 13 -6.1783 -0.0022
-2 4 14 7.7178 -0.0032
-2 4 15 3.4768 0.0030
-2 4 16 -1.2239 0.0035
-2 4 17 0.2110 0.0025
-2 4 18 4.4967 0.0020
-2 4 19 -4.1654 0.0070
-2 4 20 0.7714 0.0028
-2 4 21 0.4197 -0.0002
-2 4 22 1.8500 0.0026
-2 4 23 -2.3632 -0.0024
-2 4 24 2.1729 0.0005
-2 4 25 0.2498 -0.0035
-2 4 26 -0.4710 -0.0002
-2 4 27 -1.4075 -0.0000
-2 4 28 -1.0566 -0.0017
-2 4 29 -1.8524 -0.0011
-2 4 30 0.2275 -0.0061
-2 4 31 -0.9837 0.0000
-2 4 32 1.1347 -0.0008
-2 4 33 -1.5937 0.0017
-2 4 34 0.3989 0.0009
-2 5 1 2.6473 -0.0182
-2 5 2 -0.7116 0.0174
-2 5 3 22.5357 -0.0068
-2 5 4 -13.6581 0.0004
-2 5 5 -0.1836 0.0034
-2 5 6 3.3364 0.0009
-2 5 7 1.2445 0.0058
-2 5 8 -9.7052 -0.0029
-2 5 9 2.5966 0.0018
-2 5 10 0.1062 -0.0085
-2 5 11 -4.6487 -0.0034
-2 5 12 5.6300 -0.0050
-2 5 13 1.8389 0.0009
-2 5 14 -1.1047 -0.0027
-2 5 15 -0.8088 -0.0009
-2 5 16 4.2441 0.0015
-2 5 17 -1.4848 0.0041
-2 5 18 0.9240 0.0003
-2 5 19 -1.9430 0.0037
-2 5 20 1.0773 0.0018
-2 5 21 -1.6190 -0.0004
-2 5 22 2.3804 0.0030
-2 5 23 0.2338 0.0007
-2 5 24 1.8192 0.0051
-2 5 25 0.5609 0.0007
-2 5 26 0.1869 -0.0007
-2 5 27 -1.0249 -0.0003
-2 5 28 -1.3740 -0.0025
-2 5 29 -2.2285 -0.0020
-2 5 30 -0.1185 -0.0056
-2 5 31 -0.1410 -0.0014
-2 5 32 0.5768 -0.0015
-2 5 33 -0.5943 -0.0017
-2 5 34 0.2598 0.0025
-2 6 1 18.1078 -0.0223
-2 6 2 -2.0617 0.0087
-2 6 3 11.2467 0.0053
-2 6 4 -2.0925 0.0024
-2 6 5 0.4099 0.0073
-2 6 6 -8.6822 -0.0009
-2 6 7 2.4534 0.0016
-2 6 8 -5.4920 0.0018
-2 6 9 -1.0318 0.0085
-2 6 10 3.4065 -0.0049
-2 6 11 0.9547 -0.0043
-2 6 12 3.7535 -0.0038
-2 6 13 5.1746 -0.0033
-2 6 14 1.1671 -0.0011
-2 6 15 -2.8020 -0.0009
-2 6 16 3.9485 -0.0044
-2 6 17 -0.2950 0.0041
-2 6 18 -1.4097 -0.0007
-2 6 19 -0.9635 0.0001
-2 6 20 1.7637 -0.0003
-2 6 21 -2.9545 0.0001
-2 6 22 0.3374 0.0024
-2 6 23 0.9233 0.0018
-2 6 24 0.8588 0.0057
-2 6 25 -0.9146 0.0031
-2 6 26 1.0141 0.0020
-2 6 27 0.1307 -0.0004
-2 6 28 -0.0874 -0.0028
-2 6 29 -0.5622 -0.0004
-2 6 30 -0.1067 0.0009
-2 6 31 0.9919 -0.0041
-2 6 32 1.7702 -0.0018
-2 6 33 0.2457 -0.0018
-2 6 34 -0.2055 -0.0038
-2 7 1 9.5595 -0.0250
-2 7 2 3.3096 -0.0152
-2 7 3 7.5870 0.0101
-2 7 4 3.7108 0.0140
-2 7 5 8.5481 -0.0034
-2 7 6 -11.5568 -0.0061
-2 7 7 -1.6463 0.0022
-2 7 8 0.6039 -0.0014
-2 7 9 -5.5444 -0.0002
-2 7 10 -6.0104 0.0075
-2 7 11 7.8940 0.0009
-2 7 12 4.6339 -0.0007
-2 7 13 -1.5032 -0.0030
-2 7 14 4.5821 -0.0045
-2 7 15 2.6001 0.0005
-2 7 16 -2.0205 -0.0050
-2 7 17 -0.3040 -0.0000
-2 7 18 3.4182 -0.0041
-2 7 19 -1.7105 0.0002
-2 7 20 -0.7947 0.0001
-2 7 21 0.7728 -0.0015
-2 7 22 1.0531 0.0012
-2 7 23 -2.0287 0.0018
-2 7 24 0.3217 0.0037
-2 7 25 -0.9022 0.0032
-2 7 26 -0.5601 0.0024
-2 7 27 -0.5093 -0.0008
-2 7 28 0.7651 0.0011
-2 7 29 0.8395 0.0003
-2 7 30 0.8217 0.0037
-2 7 31 1.1523 0.0010
-2 7 32 0.8181 -0.0006
-2 7 33 2.0045 -0.0020
-2 8 1 -5.7320 -0.0077
-2 8 2 -0.1931 -0.0076
-2 8 3 12.6968 -0.0033
-2 8 4 -1.1353 0.0070
-2 8 5 3.8171 0.0007
-2 8 6 3.4390 -0.0021
-2 8 7 -0.4366 -0.0074
-2 8 8 -9.5536 -0.0015
-2 8 9 0.6347 -0.0054
-2 8 10 -3.8957 0.0060
-2 8 11 -3.5528 0.0033
-2 8 12 2.4360 0.0020
-2 8 13 4.7757 0.0013
-2 8 14 0.2900 -0.0041
-2 8 15 -0.1250 0.0012
-2 8 16 1.7478 -0.0039
-2 8 17 0.1451 -0.0009
-2 8 18 0.5622 -0.0018
-2 8 19 0.4722 -0.0018
-2 8 20 0.3274 -0.0015
-2 8 21 -0.4012 -0.0003
-2 8 22 1.0549 0.0008
-2 8 23 -0.2620 -0.0002
-2 8 24 0.3641 0.0012
-2 8 25 -0.8007 0.0019
-2 8 26 -0.9110 0.0001
-2 8 27 -1.2584 0.0011
-2 8 28 -0.1754 0.0023
-2 8 29 0.6376 0.0004
-2 8 30 -0.5523 0.0025
-2 8 31 1.4446 0.0044
-2 8 32 -0.6710 0.0022
-2 8 33 1.3445 -0.0014
-2 9 1 0.4625 0.0155
-2 9 2 -4.0145 0.0125
-2 9 3 1.2166 -0.0089
-2 9 4 3.6782 -0.0001
-2 9 5 3.7894 0.0084
-2 9 6 -0.5267 0.0036
-2 9 7 5.1047 -0.0104
-2 9 8 -4.9231 0.0033
-2 9 9 -2.7572 -0.0006
-2 9 10 -4.0636 -0.0016
-2 9 11 -3.7397 -0.0006
-2 9 12 -2.5276 0.0017
-2 9 13 3.3065 0.0034
-2 9 14 1.2669 -0.0016
-2 9 15 -0.5085 -0.0005
-2 9 16 2.4064 -0.0020
-2 9 17 1.5973 0.0001
-2 9 18 -0.7579 0.0011
-2 9 19 1.1612 -0.0017
-2 9 20 1.2334 -0.0007
-2 9 21 -1.4414 -0.0007
-2 9 22 -0.6365 -0.0005
-2 9 23 1.2205 0.0010
-2 9 24 0.7497 -0.0026
-2 9 25 0.0447 0.0022
-2 9 26 0.0843 -0.0012
-2 9 27 -0.1947 0.0017
-2 9 28 -2.3188 -0.0005
-2 9 29 0.1403 0.0008
-2 9 30 -2.7575 0.0035
-2 9 31 -0.1581 -0.0001
-2 9 32 -1.4378 0.0001
-2 10 1 -1.8721 0.0083
-2 10 2 -0.7549 0.0077
-2 10 3 -3.5765 0.0066
-2 10 4 0.8255 -0.0040
-2 10 5 6.2598 -0.0023
-2 10 6 -1.9528 0.0050
-2 10 7 4.2659 0.0022
-2 10 8 4.3320 0.0036
-2 10 9 -1.6570 0.0028
-2 10 10 -6.7760 0.0017
-2 10 11 -0.7193 -0.0010
-2 10 12 -2.4865 -0.0006
-2 10 13 -3.2259 0.0027
-2 10 14 2.1599 0.0004
-2 10 15 2.8686 -0.0007
-2 10 16 -0.1229 0.0001
-2 10 17 1.9111 -0.0024
-2 10 18 2.6056 -0.0005
-2 10 19 0.1944 -0.0007
-2 10 20 -0.4061 0.0015
-2 10 21 0.6303 -0.0005
-2 10 22 -0.6496 -0.0040
-2 10 23 -0.2732 0.0025
-2 10 24 0.7409 -0.0043
-2 10 25 1.9047 0.0025
-2 10 26 -0.3399 -0.0012
-2 10 27 1.4346 0.0001
-2 10 28 -2.4659 0.0003
-2 10 29 -0.8290 -0.0009
-2 10 30 -3.1551 0.0007
-2 10 31 -1.5460 -0.0002
-2 10 32 -3.1576 0.0001
-2 11 1 -3.9990 0.0069
-2 11 2 -1.0532 -0.0068
-2 11 3 0.3730 0.0085
-2 11 4 -3.9527 -0.0096
-2 11 5 0.0904 -0.0095
-2 11 6 4.4377 -0.0049
-2 11 7 3.2646 0.0040
-2 11 8 2.2373 0.0005
-2 11 9 4.7704 0.0037
-2 11 10 0.0459 0.0053
-2 11 11 -4.7424 0.0014
-2 11 12 -2.1278 -0.0014
-2 11 13 -0.8752 0.0016
-2 11 14 -0.2349 0.0031
-2 11 15 1.2918 0.0025
-2 11 16 2.2294 0.0006
-2 11 17 1.8613 -0.0035
-2 11 18 2.7298 0.0006
-2 11 19 0.9937 -0.0005
-2 11 20 0.5202 -0.0016
-2 11 21 0.3626 0.0011
-2 11 22 -0.0373 -0.0032
-2 11 23 -0.1647 0.0002
-2 11 24 0.2245 -0.0042
-2 11 25 2.4624 0.0001
-2 11 26 -0.7434 -0.0008
-2 11 27 1.0932 -0.0009
-2 11 28 -1.1524 -0.0000
-2 11 29 -0.4798 -0.0029
-2 11 30 -3.0924 -0.0003
-2 11 31 -1.1259 -0.0007
-2 12 1 1.0422 0.0140
-2 12 2 -0.6631 -0.0100
-2 12 3 -1.5392 0.0040
-2 12 4 -0.3694 -0.0077
-2 12 5 -2.6720 0.0000
-2 12 6 0.1017 -0.0145
-2 12 7 2.6175 -0.0037
-2 12 8 3.4674 -0.0015
-2 12 9 2.4331 -0.0006
-2 12 10 3.2071 0.0014
-2 12 11 -2.0699 0.0025
-2 12 12 -2.6023 -0.0026
-2 12 13 -1.1275 -0.0003
-2 12 14 -0.3758 0.0027
-2 12 15 0.1810 0.0023
-2 12 16 3.6157 0.0015
-2 12 17 1.3044 0.0003
-2 12 18 2.4680 0.0016
-2 12 19 1.9420 0.0002
-2 12 20 2.6035 0.0008
-2 12 21 -0.4283 0.0010
-2 12 22 1.0932 -0.0016
-2 12 23 0.7047 -0.0013
-2 12 24 -0.7694 -0.0020
-2 12 25 1.1355 -0.0017
-2 12 26 0.2011 -0.0006
-2 12 27 0.3817 -0.0015
-2 12 28 -1.9393 -0.0016
-2 12 29 0.2550 -0.0055
-2 12 30 -1.3288 0.0008
-2 13 1 -0.2313 0.0008
-2 13 2 1.2339 -0.0121
-2 13 3 -1.0389 0.0078
-2 13 4 0.6221 -0.0039
-2 13 5 -0.4354 0.0111
-2 13 6 -1.6160 -0.0013
-2 13 7 -1.3984 -0.0043
-2 13 8 3.2097 -0.0030
-2 13 9 0.6729 -0.0021
-2 13 10 0.0881 -0.0020
-2 13 11 0.4090 -0.0002
-2 13 12 -2.0043 -0.0023
-2 13 13 -2.8988 -0.0026
-2 13 14 0.0348 -0.0015
-2 13 15 0.5194 0.0007
-2 13 16 1.9658 0.0015
-2 13 17 1.1571 0.0005
-2 13 18 2.9989 0.0012
-2 13 19 -0.0573 0.0002
-2 13 20 2.7550 0.0033
-2 13 21 0.3312 0.0013
-2 13 22 1.6857 0.0001
-2 13 23 0.8190 -0.0010
-2 13 24 0.0111 -0.0000
-2 13 25 0.0228 -0.0005
-2 13 26 -0.5667 0.0010
-2 13 27 0.4533 -0.0010
-2 13 28 -1.6270 0.0003
-2 14 1 -0.3959 -0.0109
-2 14 2 0.4369 -0.0167
-2 14 3 0.9428 0.0030
-2 14 4 0.1438 -0.0012
-2 14 5 0.0050 0.0088
-2 14 6 1.3560 0.0123
-2 14 7 -0.7184 0.0023
-2 14 8 -1.8231 -0.0006
-2 14 9 1.0629 -0.0009
-2 14 10 -0.7182 0.0000
-2 14 11 -0.9869 -0.0016
-2 14 12 -2.5282 -0.0002
-2 14 13 -0.7444 -0.0023
-2 14 14 -1.2028 -0.0046
-2 14 15 0.4322 0.0002
-2 14 16 1.5282 0.0020
-2 14 17 0.7614 -0.0010
-2 14 18 2.0089 0.0002
-2 14 19 -2.0178 -0.0004
-2 14 20 0.7430 -0.0008
-2 14 21 -0.7114 -0.0013
-2 14 22 0.4322 0.0017
-2 14 23 -0.0484 0.0005
-2 14 24 1.2200 0.0002
-2 14 25 0.2905 0.0001
-2 14 26 -1.1354 0.0026
-2 14 27 -0.0363 0.0007
-2 15 1 1.3592 -0.0072
-2 15 2 0.4024 -0.0119
-2 15 3 0.6522 -0.0066
-2 15 4 0.7359 0.0034
-2 15 5 1.1334 0.0015
-2 15 6 0.0426 0.0068
-2 15 7 2.1603 0.0033
-2 15 8 -1.3762 0.0029
-2 15 9 0.0227 -0.0034
-2 15 10 -2.1646 0.0004
-2 15 11 0.8017 0.0018
-2 15 12 -2.7981 0.0008
-2 15 13 0.6267 -0.0001
-2 15 14 -1.5101 -0.0026
-2 15 15 0.5413 -0.0012
-2 15 16 1.0284 0.0008
-2 15 17 -0.0970 0.0010
-2 15 18 0.7005 -0.0001
-2 15 19 -1.8929 -0.0022
-2 15 20 -1.2168 -0.0028
-2 15 21 -3.0676 -0.0036
-2 15 22 -0.4716 -0.0010
-2 15 23 -1.6255 0.0008
-2 15 24 0.0534 0.0029
-2 15 25 0.0458 0.0004
-2 16 1 1.2263 -0.0060
-2 16 2 0.7988 -0.0009
-2 16 3 0.6783 -0.0045
-2 16 4 0.0346 0.0019
-2 16 5 1.8256 -0.0019
-2 16 6 -0.4278 0.0025
-2 16 7 1.5941 0.0010
-2 16 8 -0.3463 -0.0008
-2 16 9 1.2060 -0.0031
-2 16 10 -3.1634 -0.0011
-2 16 11 1.9040 0.0024
-2 16 12 -1.3586 0.0003
-2 16 13 0.9650 0.0014
-2 16 14 -0.5669 0.0010
-2 16 15 0.9144 -0.0022
-2 16 16 -0.6323 -0.0007
-2 16 17 -1.1291 -0.0002
-2 16 18 -0.1591 0.0001
-2 16 19 -2.0433 -0.0035
-2 16 20 -1.0607 -0.0027
-2 16 21 -3.5331 -0.0035
-2 16 22 -0.4278 -0.0017
-2 17 1 0.2559 -0.0036
-2 17 2 1.0341 0.0024
-2 17 3 1.0210 0.0011
-2 17 4 -0.5408 0.0000
-2 17 5 0.2290 -0.0007
-2 17 6 0.0841 -0.0015
-2 17 7 0.8058 0.0017
-2 17 8 -1.9241 -0.0018
-2 17 9 1.4332 0.0017
-2 17 10 -1.2769 -0.0010
-2 17 11 0.4513 0.0007
-2 17 12 -0.5651 0.0017
-2 17 13 2.3050 0.0001
-2 17 14 -0.3178 0.0022
-2 17 15 0.2760 -0.0028
-2 17 16 -0.3630 0.0014
-2 17 17 -1.4735 -0.0025
-2 17 18 -1.0398 -0.0006
-2 17 19 -2.4734 -0.0044
-2 18 1 -0.2259 0.0023
-2 18 2 0.1222 0.0014
-2 18 3 0.6047 0.0018
-2 18 4 0.5683 0.0000
-2 18 5 -0.3212 0.0054
-2 18 6 -1.3991 -0.0050
-2 18 7 -0.2696 0.0004
-2 18 8 -1.0764 0.0006
-2 18 9 -0.4148 0.0040
-2 18 10 -0.9553 0.0008
-2 18 11 0.6573 0.0007
-2 18 12 -0.6453 0.0044
-2 18 13 1.3560 -0.0032
-1 -19 1 -1.3778 0.0007
-1 -18 1 -0.4526 -0.0011
-1 -18 2 -1.1444 0.0047
-1 -18 3 -0.7074 0.0016
-1 -18 4 0.9534 0.0031
-1 -18 5 -0.5193 -0.0006
-1 -18 6 0.1852 0.0027
-1 -17 1 -0.2757 0.0068
-1 -17 2 0.3466 0.0006
-1 -17 3 -1.8225 0.0004
-1 -17 4 0.4963 0.0004
-1 -17 5 0.3049 -0.0009
-1 -17 6 0.5404 0.0027
-1 -17 7 -0.7194 -0.0035
-1 -17 8 0.8971 0.0026
-1 -17 9 -0.3244 -0.0018
-1 -17 10 0.4103 0.0030
-1 -16 1 -1.9896 0.0156
-1 -16 2 0.0266 0.0099
-1 -16 3 -0.5494 0.0032
-1 -16 4 -0.5166 -0.0004
-1 -16 5 -1.3533 -0.0056
-1 -16 6 0.8556 0.0013
-1 -16 7 -1.0812 -0.0039
-1 -16 8 -0.0615 0.0041
-1 -16 9 -0.0114 -0.0034
-1 -16 10 1.0852 0.0046
-1 -16 11 0.4177 -0.0007
-1 -16 12 2.1860 0.0022
-1 -16 13 2.1553 -0.0019
-1 -15 1 -0.4544 0.0050
-1 -15 2 -1.6994 0.0125
-1 -15 3 -0.7624 0.0130
-1 -15 4 0.2667 0.0070
-1 -15 5 -1.6178 -0.0040
-1 -15 6 -1.0798 -0.0002
-1 -15 7 -0.5464 -0.0053
-1 -15 8 -0.2941 0.0038
-1 -15 9 -0.9115 -0.0033
-1 -15 10 0.4491 0.0046
-1 -15 11 0.6744 -0.0028
-1 -15 12 1.8787 0.0023
-1 -15 13 1.9856 0.0010
-1 -15 14 2.5649 -0.0002
-1 -15 15 2.6270 0.0013
-1 -15 16 0.0742 -0.0007
-1 -14 1 -0.3264 -0.0026
-1 -14 2 -1.0034 -0.0029
-1 -14 3 -2.0195 0.0057
-1 -14 4 -1.1682 0.0083
-1 -14 5 0.0351 0.0070
-1 -14 6 -0.4282 -0.0002
-1 -14 7 -0.4517 -0.0017
-1 -14 8 -0.0247 0.0004
-1 -14 9 -0.3248 -0.0007
-1 -14 10 0.3479 0.0028
-1 -14 11 -0.2951 0.0008
-1 -14 12 -0.0928 -0.0010
-1 -14 13 1.2780 -0.0017
-1 -14 14 1.1349 0.0016
-1 -14 15 0.8754 0.0029
-1 -14 16 0.3884 0.0009
-1 -14 17 0.4625 0.0038
-1 -14 18 -0.7843 -0.0024
-1 -13 1 -2.4562 0.0003
-1 -13 2 -1.2451 -0.0122
-1 -13 3 -2.0908 -0.0039
-1 -13 4 -2.6030 -0.0082
-1 -13 5 -0.1161 0.0093
-1 -13 6 1.1846 -0.0009
-1 -13 7 -0.4224 0.0048
-1 -13 8 1.1970 -0.0031
-1 -13 9 0.6016 0.0042
-1 -13 10 0.5059 -0.0005
-1 -13 11 -0.6499 0.0030
-1 -13 12 0.2039 0.0011
-1 -13 13 -0.1695 -0.0013
-1 -13 14 -0.3013 -0.0026
-1 -13 15 0.7785 0.0009
-1 -13 16 -1.4531 0.0019
-1 -13 17 -1.5954 0.0029
-1 -13 18 -0.6352 0.0004
-1 -13 19 -0.9127 -0.0000
-1 -13 20 2.4201 -0.0032
-1 -12 1 -1.1217 0.0119
-1 -12 2 -2.8824 -0.0049
-1 -12 3 -1.9886 -0.0004
-1 -12 4 0.1199 -0.0158
-1 -12 5 -2.4046 -0.0032
-1 -12 6 1.6823 -0.0025
-1 -12 7 1.0685 0.0068
-1 -12 8 2.2135 -0.0043
-1 -12 9 -1.4140 0.0054
-1 -12 10 1.3833 -0.0008
-1 -12 11 -0.4861 0.0019
-1 -12 12 -0.0971 0.0009
-1 -12 13 -0.3549 0.0011
-1 -12 14 0.0987 -0.0005
-1 -12 15 0.9481 -0.0031
-1 -12 16 -0.1581 0.0019
-1 -12 17 -2.9687 0.0008
-1 -12 18 -1.9678 0.0004
-1 -12 19 -3.6738 0.0004
-1 -12 20 0.6811 -0.0022
-1 -12 21 -1.1023 -0.0011
-1 -12 22 3.3988 0.0004
-1 -11 1 -3.2278 0.0164
-1 -11 2 1.2411 0.0218
-1 -11 3 -4.3247 -0.0031
-1 -11 4 0.5886 -0.0020
-1 -11 5 -1.8427 -0.0100
-1 -11 6 2.5306 -0.0022
-1 -11 7 0.7844 -0.0001
-1 -11 8 3.8578 0.0000
-1 -11 9 -1.9806 0.0022
-1 -11 10 1.4607 -0.0020
-1 -11 11 -1.5507 0.0017
-1 -11 12 -0.8410 -0.0006
-1 -11 13 -0.7687 -0.0022
-1 -11 14 1.3016 0.0045
-1 -11 15 -0.9095 -0.0015
-1 -11 16 0.5916 -0.0000
-1 -11 17 -0.8617 -0.0010
-1 -11 18 -1.5616 0.0022
-1 -11 19 -6.0281 -0.0005
-1 -11 20 -0.0229 -0.0014
-1 -11 21 -3.2304 -0.0007
-1 -11 22 2.1740 -0.0009
-1 -11 23 -1.9462 0.0001
-1 -11 24 0.9119 0.0026
-1 -10 1 -6.1257 -0.0086
-1 -10 2 4.9919 0.0316
-1 -10 3 -3.7654 -0.0016
-1 -10 4 -2.4599 0.0250
-1 -10 5 -1.3547 -0.0164
-1 -10 6 4.2509 0.0008
-1 -10 7 -3.5654 -0.0019
-1 -10 8 4.4476 0.0028
-1 -10 9 1.6878 0.0002
-1 -10 10 0.3443 -0.0054
-1 -10 11 -3.6717 0.0004
-1 -10 12 2.2175 -0.0015
-1 -10 13 -2.0426 -0.0020
-1 -10 14 -1.3088 0.0029
-1 -10 15 -0.1805 0.0001
-1 -10 16 1.0676 0.0036
-1 -10 17 -3.4129 -0.0019
-1 -10 18 -0.4563 -0.0014
-1 -10 19 -3.6308 0.0008
-1 -10 20 -0.8586 0.0006
-1 -10 21 -3.5963 -0.0003
-1 -10 22 1.9167 0.0002
-1 -10 23 -0.2626 -0.0004
-1 -10 24 0.1178 0.0006
-1 -10 25 -2.2124 -0.0008
-1 -9 1 -3.2644 -0.0289
-1 -9 2 -1.7610 0.0317
-1 -9 3 1.9828 -0.0074
-1 -9 4 7.5091 0.0344
-1 -9 5 -7.4303 -0.0104
-1 -9 6 0.9833 0.0056
-1 -9 7 1.9620 0.0017
-1 -9 8 1.9571 -0.0031
-1 -9 9 -3.4592 0.0044
-1 -9 10 3.8970 -0.0044
-1 -9 11 -2.1540 0.0001
-1 -9 12 -0.4572 -0.0049
-1 -9 13 -2.1301 -0.0005
-1 -9 14 0.7521 0.0015
-1 -9 15 -2.0484 0.0014
-1 -9 16 0.2874 0.0043
-1 -9 17 -1.8716 0.0006
-1 -9 18 -0.2922 -0.0035
-1 -9 19 -2.5829 -0.0004
-1 -9 20 -1.1081 -0.0003
-1 -9 21 -1.2273 0.0013
-1 -9 22 1.7215 0.0008
-1 -9 23 0.6134 -0.0002
-1 -9 24 1.2930 0.0006
-1 -9 25 -0.5144 -0.0005
-1 -9 26 -1.1636 0.0008
-1 -9 27 -0.2126 -0.0014
-1 -8 1 -6.1932 -0.0330
-1 -8 2 2.4811 0.0340
-1 -8 3 -3.2618 -0.0132
-1 -8 4 7.6367 0.0119
-1 -8 5 3.4417 0.0069
-1 -8 6 1.0507 0.0075
-1 -8 7 0.3219 -0.0012
-1 -8 8 6.4240 -0.0049
-1 -8 9 -3.9931 0.0111
-1 -8 10 2.8509 -0.0047
-1 -8 11 -1.6477 0.0007
-1 -8 12 -0.9739 -0.0006
-1 -8 13 -4.4925 0.0000
-1 -8 14 2.5281 -0.0006
-1 -8 15 -3.3794 0.0016
-1 -8 16 -0.8347 0.0018
-1 -8 17 1.1759 0.0024
-1 -8 18 1.1982 0.0001
-1 -8 19 -1.4136 -0.0009
-1 -8 20 0.7354 -0.0044
-1 -8 21 0.5623 0.0034
-1 -8 22 0.2249 0.0012
-1 -8 23 1.4734 -0.0005
-1 -8 24 2.4002 -0.0006
-1 -8 25 1.4234 -0.0005
-1 -8 26 -0.9683 -0.0005
-1 -8 27 -0.5699 0.0011
-1 -8 28 1.7088 0.0000
-1 -7 1 -6.0937 -0.0194
-1 -7 2 1.0354 -0.0002
-1 -7 3 -2.7546 -0.0028
-1 -7 4 -5.1529 0.0081
-1 -7 5 7.2500 -0.0001
-1 -7 6 10.8898 -0.0050
-1 -7 7 -7.1875 0.0037
-1 -7 8 7.8468 0.0003
-1 -7 9 7.0251 0.0026
-1 -7 10 3.2430 -0.0027
-1 -7 11 -6.7747 0.0028
-1 -7 12 7.7227 0.0043
-1 -7 13 -4.8676 -0.0003
-1 -7 14 -2.7220 0.0016
-1 -7 15 -2.7163 -0.0006
-1 -7 16 2.1640 0.0007
-1 -7 17 -2.7154 0.0018
-1 -7 18 1.3031 -0.0007
-1 -7 19 2.8794 0.0014
-1 -7 20 1.5947 -0.0005
-1 -7 21 0.2005 0.0008
-1 -7 22 0.0846 -0.0010
-1 -7 23 2.4541 0.0033
-1 -7 24 0.8936 -0.0010
-1 -7 25 1.8294 -0.0014
-1 -7 26 1.5409 -0.0023
-1 -7 27 0.5400 0.0011
-1 -7 28 0.1039 -0.0014
-1 -7 29 0.4561 -0.0017
-1 -6 1 19.0663 -0.0058
-1 -6 2 -11.3716 -0.0277
-1 -6 3 7.5434 -0.0056
-1 -6 4 13.0566 0.0085
-1 -6 5 -9.6708 -0.0027
-1 -6 6 1.7174 -0.0109
-1 -6 7 4.1910 0.0038
-1 -6 8 5.1031 0.0011
-1 -6 9 -5.9134 -0.0067
-1 -6 10 14.8410 0.0043
-1 -6 11 -1.4499 -0.0002
-1 -6 12 6.0286 0.0012
-1 -6 13 -2.3490 0.0003
-1 -6 14 4.3660 0.0038
-1 -6 15 -4.9144 -0.0009
-1 -6 16 0.7919 0.0007
-1 -6 17 -2.9063 0.0001
-1 -6 18 0.7133 -0.0000
-1 -6 19 1.3396 0.0001
-1 -6 20 -0.1774 0.0025
-1 -6 21 1.4064 0.0008
-1 -6 22 -0.9420 -0.0011
-1 -6 23 0.4668 0.0027
-1 -6 24 -1.6631 -0.0012
-1 -6 25 2.9205 0.0021
-1 -6 26 0.5062 -0.0017
-1 -6 27 2.0436 -0.0013
-1 -6 28 -0.0659 -0.0010
-1 -6 29 0.8124 -0.0001
-1 -6 30 0.3618 -0.0038
-1 -5 1 32.0876 -0.0230
-1 -5 2 24.5437 -0.0384
-1 -5 3 10.2359 -0.0152
-1 -5 4 19.2401 -0.0215
-1 -5 5 11.0787 0.0094
-1 -5 6 5.7731 0.0039
-1 -5 7 -10.4463 -0.0077
-1 -5 8 8.2294 -0.0032
-1 -5 9 -13.1214 0.0019
-1 -5 10 9.2915 0.0042
-1 -5 11 -0.2391 -0.0047
-1 -5 12 6.2434 -0.0017
-1 -5 13 -1.9890 0.0033
-1 -5 14 11.6876 -0.0007
-1 -5 15 -2.8665 -0.0014
-1 -5 16 -0.4874 0.0020
-1 -5 17 0.2407 -0.0005
-1 -5 18 -0.8264 0.0040
-1 -5 19 -1.5401 -0.0024
-1 -5 20 -1.1458 0.0002
-1 -5 21 2.4899 0.0017
-1 -5 22 -4.8422 0.0024
-1 -5 23 -0.1802 0.0000
-1 -5 24 -4.2846 -0.0020
-1 -5 25 1.4566 0.0031
-1 -5 26 -3.3212 -0.0004
-1 -5 27 2.0506 -0.0002
-1 -5 28 -0.1636 0.0006
-1 -5 29 1.3065 -0.0009
-1 -5 30 -0.8956 -0.0013
-1 -5 31 -0.2092 -0.0014
-1 -4 1 20.5225 -0.0110
-1 -4 2 42.8876 -0.0595
-1 -4 3 24.1562 -0.0237
-1 -4 4 21.6982 -0.0398
-1 -4 5 19.4380 0.0109
-1 -4 6 37.8721 0.0036
-1 -4 7 -18.6883 -0.0057
-1 -4 8 4.4363 -0.0024
-1 -4 9 -3.6532 0.0042
-1 -4 10 -0.4486 -0.0044
-1 -4 11 -13.4338 0.0023
-1 -4 12 11.8586 -0.0015
-1 -4 13 -1.2749 0.0018
-1 -4 14 2.1252 -0.0040
-1 -4 15 3.5678 0.0015
-1 -4 16 3.5494 0.0002
-1 -4 17 -1.1253 -0.0007
-1 -4 18 -2.6461 0.0063
-1 -4 19 2.4332 -0.0028
-1 -4 20 -2.8964 0.0008
-1 -4 21 2.8856 -0.0006
-1 -4 22 -4.5215 0.0015
-1 -4 23 1.6159 0.0023
-1 -4 24 -6.6640 0.0003
-1 -4 25 -0.8029 0.0001
-1 -4 26 -4.6078 0.0001
-1 -4 27 0.7196 0.0004
-1 -4 28 -3.1612 0.0005
-1 -4 29 0.8795 -0.0012
-1 -4 30 -0.5184 0.0019
-1 -4 31 0.8738 -0.0000
-1 -4 32 -1.1014 -0.0031
-1 -3 1 39.0435 0.0399
-1 -3 2 29.8977 -0.0516
-1 -3 3 16.7342 -0.0114
-1 -3 4 56.8482 -0.0272
-1 -3 5 -6.4747 -0.0028
-1 -3 6 30.7822 -0.0049
-1 -3 7 10.2813 0.0066
-1 -3 8 11.5822 0.0013
-1 -3 9 -19.1042 -0.0089
-1 -3 10 9.3263 -0.0064
-1 -3 11 -6.7192 0.0065
-1 -3 12 -1.6479 -0.0059
-1 -3 13 -0.6689 0.0039
-1 -3 14 1.5258 -0.0039
-1 -3 15 2.5374 0.0026
-1 -3 16 -0.1632 -0.0005
-1 -3 17 1.0824 -0.0015
-1 -3 18 -3.6970 0.0042
-1 -3 19 4.9219 -0.0002
-1 -3 20 -4.0766 0.0022
-1 -3 21 4.8113 -0.0035
-1 -3 22 -1.3354 -0.0005
-1 -3 23 3.1475 0.0035
-1 -3 24 -5.1030 0.0019
-1 -3 25 0.2049 0.0001
-1 -3 26 -4.0525 0.0020
-1 -3 27 -0.9106 -0.0007
-1 -3 28 -2.4454 0.0011
-1 -3 29 0.7386 -0.0003
-1 -3 30 -1.4068 0.0008
-1 -3 31 0.1897 -0.0002
-1 -3 32 -0.4756 -0.0024
-1 -2 1 52.2553 0.0502
-1 -2 2 95.0871 0.0026
-1 -2 3 7.8300 0.0243
-1 -2 4 46.6740 0.0007
-1 -2 5 -4.8493 -0.0179
-1 -2 6 22.1882 0.0043
-1 -2 7 -13.3939 -0.0026
-1 -2 8 19.5277 0.0057
-1 -2 9 -17.2613 -0.0097
-1 -2 10 6.8221 -0.0017
-1 -2 11 4.1045 -0.0017
-1 -2 12 -2.7669 -0.0118
-1 -2 13 -0.6423 0.0090
-1 -2 14 4.5570 -0.0023
-1 -2 15 2.5723 0.0008
-1 -2 16 -6.4529 -0.0022
-1 -2 17 6.1301 -0.0019
-1 -2 18 -5.7676 0.0007
-1 -2 19 2.2576 0.0002
-1 -2 20 -2.3463 0.0028
-1 -2 21 6.4790 -0.0023
-1 -2 22 -1.8521 -0.0009
-1 -2 23 4.3709 0.0003
-1 -2 24 -0.3052 0.0008
-1 -2 25 0.4087 0.0013
-1 -2 26 -1.9167 0.0015
-1 -2 27 -0.0332 -0.0004
-1 -2 28 -0.3111 0.0033
-1 -2 29 0.2955 0.0001
-1 -2 30 0.0278 0.0005
-1 -2 31 0.9123 0.0015
-1 -2 32 -1.5468 -0.0007
-1 -2 33 0.0858 -0.0037
-1 -1 1 39.3546 0.0103
-1 -1 2 139.1252 0.0648
-1 -1 3 51.1457 0.0404
-1 -1 4 53.4715 0.0325
-1 -1 5 -9.3720 -0.0118
-1 -1 6 36.0796 0.0153
-1 -1 7 -44.4249 -0.0372
-1 -1 8 -3.5261 0.0064
-1 -1 9 -10.2309 0.0033
-1 -1 10 -4.0295 0.0007
-1 -1 11 -6.3090 -0.0036
-1 -1 12 14.3342 -0.0109
-1 -1 13 7.0710 0.0060
-1 -1 14 -5.3610 -0.0026
-1 -1 15 10.9471 0.0056
-1 -1 16 -1.8930 -0.0034
-1 -1 17 3.0874 -0.0050
-1 -1 18 -6.2943 -0.0003
-1 -1 19 4.9357 -0.0040
-1 -1 20 -4.3910 0.0027
-1 -1 21 4.4679 0.0029
-1 -1 22 -0.7546 -0.0004
-1 -1 23 3.2470 -0.0026
-1 -1 24 0.4243 -0.0021
-1 -1 25 0.6262 0.0016
-1 -1 26 0.6587 0.0003
-1 -1 27 -0.5305 -0.0001
-1 -1 28 0.5173 0.0010
-1 -1 29 0.0232 0.0003
-1 -1 30 1.1696 0.0033
-1 -1 31 1.2067 -0.0001
-1 -1 32 -0.9654 0.0011
-1 -1 33 0.0274 -0.0005
-1 -1 34 -1.1397 -0.0014
-1 0 1 28.6580 -0.0123
-1 0 2 96.2432 0.0650
-1 0 3 59.7850 0.0407
-1 0 4 117.4143 0.0726
-1 0 5 -2.3197 -0.0076
-1 0 6 30.1318 0.0121
-1 0 7 -17.4484 -0.0362
-1 0 8 -9.8837 -0.0042
-1 0 9 -43.5965 -0.0046
-1 0 10 -8.0601 0.0022
-1 0 11 -9.1155 0.0121
-1 0 12 0.8614 -0.0099
-1 0 13 13.8406 -0.0031
-1 0 14 0.5308 -0.0040
-1 0 15 10.0863 0.0079
-1 0 16 -0.1430 0.0036
-1 0 17 6.1088 -0.0067
-1 0 18 -6.3966 -0.0012
-1 0 19 6.2408 -0.0055
-1 0 20 -3.9950 0.0023
-1 0 21 2.5453 0.0032
-1 0 22 -0.5432 0.0009
-1 0 23 1.6419 0.0015
-1 0 24 -0.4917 -0.0062
-1 0 25 0.0648 -0.0010
-1 0 26 1.1202 -0.0004
-1 0 27 -2.5309 0.0030
-1 0 28 0.3875 0.0004
-1 0 29 -0.9040 -0.0027
-1 0 30 -0.0844 0.0012
-1 0 31 0.0880 -0.0018
-1 0 32 0.6859 0.0029
-1 0 33 0.5383 0.0000
-1 0 34 -1.5017 0.0018
-1 1 1 -28.8559 0.0034
-1 1 2 59.9948 0.0400
-1 1 3 17.4622 0.0238
-1 1 4 93.5980 0.0717
-1 1 5 29.1051 -0.0009
-1 1 6 46.3390 0.0083
-1 1 7 -2.0623 -0.0054
-1 1 8 13.1453 -0.0070
-1 1 9 -39.3228 -0.0069
-1 1 10 -20.1555 0.0003
-1 1 11 -9.5248 0.0161
-1 1 12 -13.8122 -0.0047
-1 1 13 5.0321 -0.0058
-1 1 14 7.6413 -0.0076
-1 1 15 8.5736 -0.0019
-1 1 16 -6.1668 0.0105
-1 1 17 11.2337 -0.0027
-1 1 18 -4.7426 0.0008
-1 1 19 -0.0479 -0.0040
-1 1 20 -1.4016 0.0001
-1 1 21 4.5381 0.0016
-1 1 22 -2.1912 0.0006
-1 1 23 0.9383 0.0056
-1 1 24 1.8416 -0.0062
-1 1 25 -1.2745 -0.0021
-1 1 26 0.2698 -0.0036
-1 1 27 -1.7717 0.0036
-1 1 28 -0.7630 0.0054
-1 1 29 -4.0694 -0.0022
-1 1 30 -0.1857 -0.0022
-1 1 31 -0.1295 -0.0043
-1 1 32 0.4401 0.0024
-1 1 33 0.5649 -0.0009
-1 1 34 -0.0510 0.0018
-1 2 1 -65.5592 0.0120
-1 2 2 14.2199 0.0398
-1 2 3 -11.9372 0.0005
-1 2 4 22.6053 0.0082
-1 2 5 12.1430 0.0068
-1 2 6 54.4165 0.0112
-1 2 7 -1.8831 0.0026
-1 2 8 19.3099 0.0033
-1 2 9 5.9617 0.0159
-1 2 10 -17.3789 0.0025
-1 2 11 -18.0314 0.0036
-1 2 12 -2.8688 0.0017
-1 2 13 2.7388 -0.0021
-1 2 14 -9.1361 -0.0053
-1 2 15 11.8026 -0.0122
-1 2 16 -1.3159 0.0061
-1 2 17 1.4459 0.0017
-1 2 18 -4.0404 0.0044
-1 2 19 0.6946 -0.0023
-1 2 20 -5.2449 -0.0026
-1 2 21 0.5394 0.0019
-1 2 22 1.4040 -0.0021
-1 2 23 1.1063 0.0037
-1 2 24 1.5904 -0.0018
-1 2 25 0.9819 0.0001
-1 2 26 2.2558 -0.0030
-1 2 27 -1.4993 -0.0011
-1 2 28 0.1721 0.0045
-1 2 29 -3.6429 0.0015
-1 2 30 -0.8026 0.0008
-1 2 31 -1.2279 -0.0065
-1 2 32 1.1836 -0.0023
-1 2 33 1.6831 0.0017
-1 2 34 0.5719 0.0020
-1 3 1 -18.1057 0.0038
-1 3 2 -25.9404 0.0100
-1 3 3 -25.9982 -0.0044
-1 3 4 11.8164 -0.0176
-1 3 5 -18.7779 -0.0159
-1 3 6 5.3870 -0.0022
-1 3 7 8.1716 0.0075
-1 3 8 11.1735 0.0105
-1 3 9 5.8002 0.0152
-1 3 10 1.7837 0.0086
-1 3 11 -3.4727 0.0029
-1 3 12 -7.5907 0.0012
-1 3 13 9.1568 -0.0057
-1 3 14 -5.4030 0.0029
-1 3 15 4.3223 -0.0060
-1 3 16 1.2108 -0.0015
-1 3 17 1.0283 0.0012
-1 3 18 -4.6268 0.0027
-1 3 19 -0.5901 -0.0000
-1 3 20 -4.7018 -0.0026
-1 3 21 -4.6568 -0.0005
-1 3 22 0.4375 -0.0033
-1 3 23 0.9113 -0.0000
-1 3 24 1.0826 0.0020
-1 3 25 1.3458 0.0007
-1 3 26 3.8913 0.0017
-1 3 27 0.0268 -0.0019
-1 3 28 2.1171 0.0005
-1 3 29 -0.4286 0.0007
-1 3 30 -0.0768 0.0012
-1 3 31 -0.9579 -0.0025
-1 3 32 1.9265 -0.0036
-1 3 33 1.0841 -0.0007
-1 3 34 0.9297 0.0001
-1 3 35 0.3164 0.0032
-1 4 1 1.2508 -0.0129
-1 4 2 -10.8545 -0.0189
-1 4 3 -13.8022 -0.0163
-1 4 4 2.5962 -0.0039
-1 4 5 -5.2176 -0.0193
-1 4 6 -14.6150 -0.0116
-1 4 7 0.7459 0.0045
-1 4 8 2.1674 0.0073
-1 4 9 -4.0080 0.0019
-1 4 10 -1.6641 0.0066
-1 4 11 8.7812 0.0002
-1 4 12 -12.7770 0.0011
-1 4 13 2.7146 -0.0047
-1 4 14 7.3761 0.0009
-1 4 15 2.6087 0.0046
-1 4 16 -4.3174 0.0006
-1 4 17 6.4317 -0.0007
-1 4 18 1.1140 -0.0022
-1 4 19 -5.4834 0.0009
-1 4 20 -0.7838 -0.0021
-1 4 21 -1.3386 -0.0039
-1 4 22 -2.9187 -0.0004
-1 4 23 -1.7839 -0.0032
-1 4 24 2.1119 0.0029
-1 4 25 -0.6658 0.0005
-1 4 26 0.2230 0.0026
-1 4 27 1.4953 0.0006
-1 4 28 2.2688 -0.0002
-1 4 29 0.9813 -0.0007
-1 4 30 2.1236 -0.0011
-1 4 31 0.8022 0.0026
-1 4 32 2.0381 -0.0010
-1 4 33 0.8344 -0.0017
-1 4 34 0.7270 -0.0017
-1 4 35 -0.5747 -0.0002
-1 5 1 -8.6584 -0.0195
-1 5 2 -7.4131 -0.0131
-1 5 3 1.3535 -0.0276
-1 5 4 -16.5996 -0.0046
-1 5 5 11.4016 0.0053
-1 5 6 5.7555 0.0001
-1 5 7 -5.3866 -0.0079
-1 5 8 -4.3997 0.0005
-1 5 9 13.4467 -0.0026
-1 5 10 -8.0157 -0.0008
-1 5 11 -5.6568 -0.0045
-1 5 12 -2.3145 0.0027
-1 5 13 -0.7258 0.0026
-1 5 14 -6.3999 0.0000
-1 5 15 5.0836 0.0051
-1 5 16 2.0480 0.0024
-1 5 17 -1.0066 0.0027
-1 5 18 2.0819 -0.0042
-1 5 19 1.1840 -0.0029
-1 5 20 -0.3164 -0.0013
-1 5 21 -1.3570 -0.0038
-1 5 22 1.3655 0.0020
-1 5 23 -0.1794 -0.0035
-1 5 24 -0.5130 0.0017
-1 5 25 -0.5644 -0.0000
-1 5 26 -2.2696 0.0007
-1 5 27 -0.9713 0.0011
-1 5 28 -0.2278 -0.0027
-1 5 29 1.2996 0.0003
-1 5 30 1.8793 -0.0007
-1 5 31 1.3630 0.0030
-1 5 32 1.5436 0.0022
-1 5 33 1.2110 0.0012
-1 5 34 0.9705 0.0012
-1 5 35 -1.6906 -0.0035
-1 6 1 10.9548 -0.0024
-1 6 2 -27.4377 -0.0008
-1 6 3 -7.4656 -0.0062
-1 6 4 -11.0763 -0.0026
-1 6 5 1.3569 0.0060
-1 6 6 -2.6140 0.0060
-1 6 7 10.0418 -0.0018
-1 6 8 1.3899 -0.0027
-1 6 9 9.7700 -0.0097
-1 6 10 4.6138 -0.0031
-1 6 11 -0.6955 -0.0031
-1 6 12 -5.7136 0.0048
-1 6 13 -0.5001 0.0043
-1 6 14 -6.2490 0.0041
-1 6 15 -1.1203 0.0048
-1 6 16 1.5933 -0.0005
-1 6 17 -0.6631 0.0051
-1 6 18 -0.4908 -0.0022
-1 6 19 2.0878 -0.0042
-1 6 20 0.4689 -0.0009
-1 6 21 -1.9560 -0.0024
-1 6 22 1.5542 0.0023
-1 6 23 2.3585 -0.0013
-1 6 24 -0.7785 0.0001
-1 6 25 0.5179 -0.0003
-1 6 26 -1.7563 -0.0017
-1 6 27 -1.5252 -0.0002
-1 6 28 -2.4953 -0.0034
-1 6 29 1.1082 0.0009
-1 6 30 0.5301 -0.0006
-1 6 31 1.0632 -0.0008
-1 6 32 0.7560 0.0047
-1 6 33 -0.7962 0.0015
-1 6 34 1.1557 0.0017
-1 7 1 16.6719 0.0127
-1 7 2 -12.2005 0.0165
-1 7 3 -8.5310 0.0229
-1 7 4 -14.0534 -0.0017
-1 7 5 -4.9290 -0.0039
-1 7 6 -12.9577 0.0029
-1 7 7 6.1235 0.0020
-1 7 8 4.9339 -0.0034
-1 7 9 1.8522 -0.0084
-1 7 10 7.5687 0.0051
-1 7 11 10.9252 -0.0046
-1 7 12 -5.8123 0.0032
-1 7 13 -3.9595 0.0039
-1 7 14 2.1881 0.0017
-1 7 15 -0.6387 0.0045
-1 7 16 -4.8055 -0.0018
-1 7 17 3.7267 0.0029
-1 7 18 2.4675 -0.0001
-1 7 19 -1.8717 0.0010
-1 7 20 0.3133 0.0001
-1 7 21 1.1247 -0.0023
-1 7 22 -2.5178 0.0017
-1 7 23 -0.9458 0.0007
-1 7 24 0.4383 -0.0007
-1 7 25 1.2523 -0.0010
-1 7 26 -1.7586 -0.0036
-1 7 27 0.9145 -0.0007
-1 7 28 -1.1732 -0.0003
-1 7 29 1.2508 -0.0006
-1 7 30 1.0271 0.0012
-1 7 31 0.2872 -0.0011
-1 7 32 0.4026 0.0013
-1 7 33 -1.1045 -0.0018
-1 7 34 -0.2536 0.0008
-1 8 1 6.8476 0.0208
-1 8 2 4.4750 0.0149
-1 8 3 3.4895 0.0208
-1 8 4 -18.0496 0.0027
-1 8 5 -3.0394 -0.0020
-1 8 6 -3.4497 -0.0098
-1 8 7 -8.4962 -0.0087
-1 8 8 -3.5220 0.0031
-1 8 9 9.1529 -0.0032
-1 8 10 2.3896 0.0074
-1 8 11 1.5361 0.0000
-1 8 12 3.4677 0.0010
-1 8 13 0.2965 -0.0000
-1 8 14 -6.1383 -0.0025
-1 8 15 1.2246 0.0021
-1 8 16 0.9105 -0.0030
-1 8 17 0.2500 0.0019
-1 8 18 1.3049 0.0013
-1 8 19 3.5210 0.0010
-1 8 20 1.0052 0.0022
-1 8 21 0.0428 0.0006
-1 8 22 -1.2015 0.0008
-1 8 23 -1.7708 0.0001
-1 8 24 -2.6876 -0.0006
-1 8 25 -0.0675 -0.0014
-1 8 26 -1.1601 -0.0029
-1 8 27 1.3878 -0.0006
-1 8 28 0.9220 0.0003
-1 8 29 1.8837 -0.0005
-1 8 30 1.8781 0.0038
-1 8 31 1.2835 0.0009
-1 8 32 0.0435 -0.0006
-1 8 33 -1.1782 -0.0028
-1 8 34 -0.2614 -0.0008
-1 9 1 8.3824 0.0176
-1 9 2 -2.6243 0.0014
-1 9 3 3.8744 0.0074
-1 9 4 -1.7604 0.0055
-1 9 5 -4.5929 0.0008
-1 9 6 -5.9354 -0.0134
-1 9 7 -1.3801 -0.0118
-1 9 8 -5.4655 0.0046
-1 9 9 1.1929 -0.0021
-1 9 10 3.5589 0.0014
-1 9 11 2.7287 0.0022
-1 9 12 -0.0576 0.0001
-1 9 13 1.5017 -0.0030
-1 9 14 -4.1279 -0.0050
-1 9 15 -1.8706 0.0006
-1 9 16 -0.3778 0.0013
-1 9 17 -0.4062 0.0016
-1 9 18 -0.7963 0.0025
-1 9 19 3.4560 -0.0016
-1 9 20 1.8314 0.0022
-1 9 21 0.5501 0.0008
-1 9 22 0.6663 0.0013
-1 9 23 0.3968 0.0012
-1 9 24 -3.1700 -0.0012
-1 9 25 -1.1909 0.0006
-1 9 26 -0.8326 -0.0022
-1 9 27 -0.1821 -0.0014
-1 9 28 -0.1104 0.0001
-1 9 29 2.0425 0.0009
-1 9 30 1.3305 0.0017
-1 9 31 1.7174 -0.0005
-1 9 32 0.5927 0.0013
-1 9 33 -1.2445 0.0021
-1 10 1 3.0711 0.0038
-1 10 2 1.1828 0.0022
-1 10 3 0.9250 0.0068
-1 10 4 1.3493 -0.0053
-1 10 5 0.6968 -0.0009
-1 10 6 -7.4188 0.0034
-1 10 7 0.5462 -0.0025
-1 10 8 -1.8791 -0.0004
-1 10 9 -4.1985 0.0008
-1 10 10 0.6560 0.0005
-1 10 11 7.1666 -0.0026
-1 10 12 -0.8992 -0.0037
-1 10 13 -1.4680 -0.0037
-1 10 14 1.7900 -0.0041
-1 10 15 -0.9531 -0.0018
-1 10 16 -4.1139 0.0058
-1 10 17 0.3104 -0.0005
-1 10 18 -0.6701 0.0047
-1 10 19 -1.5474 -0.0008
-1 10 20 0.1608 0.0002
-1 10 21 2.5471 -0.0012
-1 10 22 -0.5183 0.0002
-1 10 23 1.0297 0.0048
-1 10 24 0.1076 -0.0004
-1 10 25 -0.3226 0.0027
-1 10 26 -1.5308 -0.0013
-1 10 27 -0.0429 -0.0011
-1 10 28 -2.1795 0.0008
-1 10 29 -0.6012 -0.0007
-1 10 30 -0.1341 -0.0014
-1 10 31 0.6237 0.0002
-1 10 32 0.1078 -0.0009
-1 10 33 0.5770 0.0025
-1 11 1 -3.2879 0.0045
-1 11 2 2.5115 -0.0017
-1 11 3 4.6203 0.0021
-1 11 4 -2.6916 -0.0058
-1 11 5 4.1331 -0.0031
-1 11 6 1.2495 0.0067
-1 11 7 -3.1571 0.0057
-1 11 8 -3.6097 0.0033
-1 11 9 1.6347 0.0034
-1 11 10 -1.7610 0.0005
-1 11 11 -0.3765 -0.0014
-1 11 12 4.0708 -0.0034
-1 11 13 1.0286 -0.0022
-1 11 14 -0.8544 0.0009
-1 11 15 0.5389 -0.0042
-1 11 16 0.9228 0.0031
-1 11 17 -0.6597 -0.0022
-1 11 18 -1.1391 0.0037
-1 11 19 -0.6293 -0.0022
-1 11 20 -1.7231 -0.0019
-1 11 21 0.8101 0.0013
-1 11 22 -0.4895 -0.0014
-1 11 23 1.1738 0.0040
-1 11 24 0.4828 0.0012
-1 11 25 1.0782 0.0028
-1 11 26 -1.2446 0.0014
-1 11 27 0.1615 -0.0004
-1 11 28 -1.6879 0.0004
-1 11 29 -2.5093 -0.0009
-1 11 30 -2.5991 -0.0006
-1 11 31 -0.1665 -0.0001
-1 11 32 -0.8262 -0.0021
-1 12 1 2.2426 0.0130
-1 12 2 -2.2585 -0.0045
-1 12 3 2.5547 -0.0047
-1 12 4 1.4226 -0.0010
-1 12 5 1.8022 -0.0056
-1 12 6 1.3925 -0.0023
-1 12 7 2.2846 0.0051
-1 12 8 -2.2378 0.0043
-1 12 9 -1.5836 0.0025
-1 12 10 0.5102 -0.0027
-1 12 11 -1.6281 0.0012
-1 12 12 1.7008 -0.0009
-1 12 13 1.0616 0.0027
-1 12 14 0.9501 0.0038
-1 12 15 0.0255 -0.0025
-1 12 16 2.6901 0.0017
-1 12 17 0.2923 -0.0020
-1 12 18 0.4709 -0.0015
-1 12 19 1.3343 -0.0030
-1 12 20 -1.4120 -0.0014
-1 12 21 -0.4530 0.0011
-1 12 22 0.4367 -0.0016
-1 12 23 1.1405 0.0021
-1 12 24 -0.6656 0.0022
-1 12 25 1.5253 0.0002
-1 12 26 0.1778 0.0019
-1 12 27 -0.9265 -0.0014
-1 12 28 -0.9268 0.0007
-1 12 29 -0.6408 0.0003
-1 12 30 -2.5738 0.0011
-1 12 31 -1.4003 -0.0004
-1 13 1 3.7142 0.0065
-1 13 2 1.6919 0.0032
-1 13 3 1.0513 -0.0031
-1 13 4 -0.0292 -0.0003
-1 13 5 1.1817 -0.0026
-1 13 6 -1.3873 -0.0033
-1 13 7 1.8962 -0.0005
-1 13 8 1.4553 -0.0006
-1 13 9 -3.3432 0.0028
-1 13 10 -1.2762 -0.0065
-1 13 11 -0.1430 0.0006
-1 13 12 -0.1283 -0.0024
-1 13 13 -1.4139 0.0030
-1 13 14 2.7647 0.0017
-1 13 15 -0.3582 0.0009
-1 13 16 1.1994 0.0001
-1 13 17 1.5578 -0.0024
-1 13 18 1.7758 -0.0009
-1 13 19 0.9674 -0.0002
-1 13 20 1.3509 -0.0005
-1 13 21 0.8562 -0.0001
-1 13 22 -0.0571 0.0001
-1 13 23 1.2336 -0.0003
-1 13 24 0.1638 0.0027
-1 13 25 -0.0049 -0.0006
-1 13 26 0.2589 0.0017
-1 13 27 -0.0575 -0.0024
-1 13 28 -0.6957 -0.0000
-1 13 29 -0.4518 -0.0003
-1 13 30 -0.0511 0.0001
-1 14 1 2.4242 -0.0098
-1 14 2 2.3614 0.0012
-1 14 3 4.0465 -0.0019
-1 14 4 -1.0806 0.0041
-1 14 5 0.1024 0.0033
-1 14 6 -0.9605 0.0018
-1 14 7 -1.4923 -0.0016
-1 14 8 -1.3686 -0.0018
-1 14 9 0.1102 0.0036
-1 14 10 -2.5842 -0.0053
-1 14 11 -3.0566 0.0013
-1 14 12 -0.1730 -0.0031
-1 14 13 -0.6537 0.0005
-1 14 14 0.5479 -0.0003
-1 14 15 -0.3001 0.0011
-1 14 16 0.7034 -0.0023
-1 14 17 -0.0362 -0.0028
-1 14 18 0.9907 0.0001
-1 14 19 0.4878 0.0008
-1 14 20 1.8950 -0.0002
-1 14 21 2.1634 0.0004
-1 14 22 0.6938 0.0022
-1 14 23 1.4070 -0.0025
-1 14 24 0.9500 0.0013
-1 14 25 -0.6780 0.0014
-1 14 26 -0.7418 0.0034
-1 14 27 0.1812 -0.0001
-1 14 28 0.2130 -0.0008
-1 15 1 3.2781 -0.0138
-1 15 2 0.6576 -0.0047
-1 15 3 3.2479 -0.0031
-1 15 4 1.0898 0.0074
-1 15 5 0.8926 0.0011
-1 15 6 -1.9097 0.0058
-1 15 7 0.0855 0.0003
-1 15 8 -3.3016 -0.0017
-1 15 9 -1.2081 0.0014
-1 15 10 -2.1386 0.0007
-1 15 11 -2.0902 0.0017
-1 15 12 -2.1997 -0.0011
-1 15 13 0.0120 0.0010
-1 15 14 0.3593 -0.0002
-1 15 15 0.4379 0.0010
-1 15 16 0.6166 -0.0000
-1 15 17 -1.3282 0.0009
-1 15 18 -0.7683 -0.0013
-1 15 19 -0.3178 -0.0009
-1 15 20 -0.3339 -0.0000
-1 15 21 1.3482 -0.0013
-1 15 22 1.6854 0.0001
-1 15 23 1.0950 -0.0010
-1 15 24 0.5887 0.0004
-1 15 25 0.2553 0.0001
-1 15 26 -0.7905 0.0031
-1 16 1 1.1394 -0.0065
-1 16 2 0.1009 0.0019
-1 16 3 1.4478 -0.0034
-1 16 4 0.6696 0.0062
-1 16 5 2.7491 -0.0019
-1 16 6 -1.2209 0.0049
-1 16 7 0.6580 -0.0027
-1 16 8 -1.0755 -0.0027
-1 16 9 -1.0394 -0.0016
-1 16 10 -3.2437 0.0039
-1 16 11 -0.3377 0.0007
-1 16 12 -1.9800 0.0001
-1 16 13 -0.6018 0.0016
-1 16 14 1.1027 -0.0009
-1 16 15 1.4918 0.0005
-1 16 16 0.7170 0.0018
-1 16 17 -0.0009 0.0041
-1 16 18 -1.0218 0.0013
-1 16 19 -1.2865 0.0005
-1 16 20 -1.3914 -0.0010
-1 16 21 -0.4711 -0.0022
-1 16 22 0.6941 -0.0005
-1 16 23 0.5072 -0.0001
-1 16 24 -0.0649 0.0014
-1 17 1 -0.8875 -0.0010
-1 17 2 -1.0655 0.0066
-1 17 3 0.1154 -0.0027
-1 17 4 -0.3390 0.0031
-1 17 5 1.5082 -0.0016
-1 17 6 1.1530 0.0002
-1 17 7 0.4586 -0.0045
-1 17 8 -0.7641 -0.0013
-1 17 9 1.2891 -0.0034
-1 17 10 -1.0044 0.0014
-1 17 11 -1.0754 0.0020
-1 17 12 -0.5562 0.0016
-1 17 13 0.0979 -0.0004
-1 17 14 0.1504 -0.0008
-1 17 15 1.4376 -0.0009
-1 17 16 1.4596 -0.0000
-1 17 17 0.5781 0.0021
-1 17 18 -0.2402 0.0019
-1 17 19 -0.9536 0.0015
-1 17 20 -0.4892 0.0004
-1 17 21 -0.9911 -0.0018
-1 18 1 -0.7585 0.0032
-1 18 2 -1.0274 0.0025
-1 18 3 -0.7866 -0.0015
-1 18 4 0.2358 -0.0004
-1 18 5 -0.5067 -0.0016
-1 18 6 0.4837 -0.0045
-1 18 7 0.6860 -0.0020
-1 18 8 -0.2206 0.0009
-1 18 9 -0.2509 -0.0015
-1 18 10 1.1185 0.0002
-1 18 11 0.6771 0.0018
-1 18 12 -0.0360 0.0033
-1 18 13 0.4769 -0.0024
-1 18 14 0.2294 0.0016
-1 18 15 0.1073 0.0002
-1 18 16 1.2358 -0.0004
-1 18 17 0.5565 -0.0007
0 -18 1 -1.0769 0.0013
0 -18 2 -1.0938 0.0112
0 -18 3 -0.4882 -0.0034
0 -18 4 -0.0552 0.0044
0 -18 5 -1.4239 -0.0039
0 -17 1 0.3170 0.0035
0 -17 2 -0.4826 0.0061
0 -17 3 -1.3442 0.0016
0 -17 4 0.5271 0.0057
0 -17 5 -0.0456 -0.0035
0 -17 6 -0.4802 -0.0007
0 -17 7 -0.5144 -0.0029
0 -17 8 0.5094 -0.0006
0 -17 9 -0.3079 0.0006
0 -16 1 0.0218 0.0114
0 -16 2 1.2849 0.0028
0 -16 3 0.5735 -0.0014
0 -16 4 -0.3876 0.0003
0 -16 5 0.7205 -0.0022
0 -16 6 1.4793 -0.0000
0 -16 7 -0.3441 -0.0013
0 -16 8 0.2626 0.0002
0 -16 9 0.8190 0.0004
0 -16 10 0.7001 0.0009
0 -16 11 0.7216 0.0002
0 -16 12 0.5046 -0.0030
0 -16 13 -0.3549 -0.0016
0 -15 1 1.5503 0.0138
0 -15 2 -0.2783 0.0075
0 -15 3 2.1499 0.0021
0 -15 4 0.6893 -0.0068
0 -15 5 0.0435 -0.0048
0 -15 6 0.5414 0.0018
0 -15 7 1.7200 -0.0021
0 -15 8 -0.1088 0.0030
0 -15 9 0.5202 -0.0006
0 -15 10 0.8979 0.0024
0 -15 11 2.3898 -0.0013
0 -15 12 1.2756 0.0019
0 -15 13 0.8362 -0.0018
0 -15 14 -0.1892 -0.0014
0 -15 15 -0.2506 -0.0028
0 -14 1 4.5299 0.0100
0 -14 2 0.4832 -0.0016
0 -14 3 0.9516 0.0068
0 -14 4 0.2406 0.0008
0 -14 5 1.3856 -0.0057
0 -14 6 -0.7605 -0.0008
0 -14 7 1.0054 0.0013
0 -14 8 -0.1905 0.0044
0 -14 9 0.6047 -0.0020
0 -14 10 -0.3050 0.0023
0 -14 11 1.6620 -0.0035
0 -14 12 1.0559 0.0007
0 -14 13 2.2538 -0.0006
0 -14 14 -0.1444 0.0032
0 -14 15 -0.0223 -0.0021
0 -14 16 1.2293 0.0001
0 -14 17 0.7550 -0.0026
0 -14 18 1.3426 0.0002
0 -13 1 0.9267 -0.0017
0 -13 2 1.3393 -0.0110
0 -13 3 1.5766 0.0003
0 -13 4 -0.8174 -0.0004
0 -13 5 1.2074 0.0051
0 -13 6 -0.1217 -0.0047
0 -13 7 -0.0804 0.0016
0 -13 8 0.4793 0.0040
0 -13 9 0.5632 0.0022
0 -13 10 -1.1830 -0.0006
0 -13 11 0.5943 -0.0029
0 -13 12 0.1605 -0.0022
0 -13 13 0.9204 -0.0032
0 -13 14 -0.9664 0.0010
0 -13 15 -0.4161 0.0023
0 -13 16 -0.5817 0.0016
0 -13 17 2.0085 -0.0008
0 -13 18 3.6008 0.0001
0 -13 19 1.4790 -0.0013
0 -13 20 2.7768 0.0012
0 -12 1 -1.2164 -0.0126
0 -12 2 -2.2207 -0.0164
0 -12 3 1.9284 -0.0009
0 -12 4 1.0265 -0.0104
0 -12 5 -1.7184 0.0089
0 -12 6 1.0293 -0.0034
0 -12 7 0.0813 -0.0004
0 -12 8 0.6280 -0.0033
0 -12 9 -0.1997 0.0059
0 -12 10 0.8084 -0.0015
0 -12 11 0.3560 -0.0007
0 -12 12 -0.9672 -0.0025
0 -12 13 0.8102 -0.0023
0 -12 14 -1.7579 -0.0036
0 -12 15 -1.0256 0.0009
0 -12 16 -3.1481 0.0017
0 -12 17 -1.0513 0.0016
0 -12 18 2.6863 0.0001
0 -12 19 2.4365 0.0005
0 -12 20 3.5518 0.0011
0 -12 21 0.4234 0.0021
0 -12 22 2.2366 0.0024
0 -11 1 1.0318 -0.0034
0 -11 2 -0.0266 -0.0165
0 -11 3 -2.5201 -0.0054
0 -11 4 2.4188 -0.0037
0 -11 5 -0.5940 0.0040
0 -11 6 0.9150 -0.0024
0 -11 7 -1.3873 0.0015
0 -11 8 1.2379 -0.0065
0 -11 9 -0.8633 -0.0008
0 -11 10 0.8847 0.0001
0 -11 11 0.4632 0.0010
0 -11 12 -0.9297 -0.0026
0 -11 13 1.8105 0.0002
0 -11 14 -1.7631 -0.0010
0 -11 15 -1.5816 -0.0011
0 -11 16 -2.6306 -0.0016
0 -11 17 -2.2866 0.0028
0 -11 18 -1.6708 0.0005
0 -11 19 -0.0321 -0.0003
0 -11 20 3.6475 0.0010
0 -11 21 -1.1758 0.0015
0 -11 22 1.7797 0.0022
0 -11 23 -1.3572 0.0031
0 -11 24 1.6986 0.0006
0 -10 1 -1.9861 -0.0054
0 -10 2 1.8373 0.0041
0 -10 3 -3.0543 -0.0068
0 -10 4 0.0586 0.0038
0 -10 5 2.2620 -0.0060
0 -10 6 0.9931 0.0061
0 -10 7 -4.0814 0.0020
0 -10 8 2.1817 -0.0012
0 -10 9 -0.1547 -0.0058
0 -10 10 -2.8482 -0.0003
0 -10 11 0.4586 -0.0008
0 -10 12 0.2468 -0.0003
0 -10 13 -0.0990 0.0007
0 -10 14 -2.1579 0.0005
0 -10 15 0.7027 0.0002
0 -10 16 -3.5081 -0.0008
0 -10 17 -3.5477 -0.0002
0 -10 18 -0.5238 0.0002
0 -10 19 -1.7618 0.0011
0 -10 20 1.0125 -0.0003
0 -10 21 -1.3792 0.0001
0 -10 22 0.4331 0.0018
0 -10 23 -2.4676 0.0007
0 -10 24 -0.1662 0.0002
0 -10 25 -0.2139 0.0019
0 -9 1 -0.1395 -0.0133
0 -9 2 -1.9039 0.0240
0 -9 3 5.3442 -0.0134
0 -9 4 -0.6259 0.0116
0 -9 5 -4.6525 -0.0081
0 -9 6 2.7903 0.0089
0 -9 7 0.2122 -0.0026
0 -9 8 -5.6360 0.0039
0 -9 9 -1.6734 0.0005
0 -9 10 0.1940 -0.0008
0 -9 11 -1.6948 -0.0045
0 -9 12 -3.7320 0.0002
0 -9 13 1.8586 0.0004
0 -9 14 -1.6792 0.0022
0 -9 15 -1.2913 0.0014
0 -9 16 -2.7733 -0.0009
0 -9 17 -2.9509 -0.0018
0 -9 18 -2.1424 -0.0014
0 -9 19 -1.7542 0.0014
0 -9 20 0.6795 0.0007
0 -9 21 0.3859 0.0002
0 -9 22 -0.6409 0.0005
0 -9 23 -2.6250 0.0008
0 -9 24 -1.0643 -0.0003
0 -9 25 -0.2448 0.0002
0 -9 26 0.4947 -0.0012
0 -9 27 1.1731 0.0004
0 -8 1 9.6546 -0.0148
0 -8 2 5.8734 0.0262
0 -8 3 2.9667 -0.0199
0 -8 4 3.9949 0.0116
0 -8 5 3.3117 0.0020
0 -8 6 -4.1722 -0.0017
0 -8 7 0.3430 -0.0046
0 -8 8 -4.1865 0.0044
0 -8 9 -6.1611 0.0052
0 -8 10 -3.7116 -0.0015
0 -8 11 -0.9342 -0.0010
0 -8 12 -5.4452 -0.0003
0 -8 13 0.2460 -0.0035
0 -8 14 -0.4529 0.0021
0 -8 15 -1.4136 0.0030
0 -8 16 -1.6259 -0.0007
0 -8 17 -0.5401 -0.0012
0 -8 18 -3.7357 -0.0027
0 -8 19 -2.1286 -0.0014
0 -8 20 0.8204 0.0003
0 -8 21 0.5741 0.0035
0 -8 22 -0.6476 -0.0004
0 -8 23 -0.3317 0.0001
0 -8 24 -1.7692 0.0004
0 -8 25 -0.4256 -0.0001
0 -8 26 0.9573 -0.0001
0 -8 27 1.6546 0.0019
0 -8 28 2.2942 -0.0017
0 -7 1 -1.7291 -0.0178
0 -7 2 5.2607 0.0110
0 -7 3 5.6584 0.0031
0 -7 4 0.7363 -0.0029
0 -7 5 14.7663 -0.0044
0 -7 6 0.7361 -0.0055
0 -7 7 -4.6654 0.0058
0 -7 8 1.4839 -0.0091
0 -7 9 -1.5313 0.0004
0 -7 10 -11.7309 0.0038
0 -7 11 -3.3328 0.0031
0 -7 12 -0.1461 -0.0007
0 -7 13 -5.6335 -0.0046
0 -7 14 -3.3963 0.0008
0 -7 15 3.2536 0.0005
0 -7 16 -0.2463 0.0013
0 -7 17 -2.2303 0.0002
0 -7 18 0.8691 -0.0034
0 -7 19 -0.0225 0.0006
0 -7 20 -1.4814 -0.0008
0 -7 21 0.1914 0.0012
0 -7 22 1.0401 0.0019
0 -7 23 0.0994 0.0006
0 -7 24 -2.0279 -0.0021
0 -7 25 -0.9320 -0.0009
0 -7 26 2.3345 0.0011
0 -7 27 0.9490 0.0013
0 -7 28 2.7707 0.0003
0 -7 29 0.6009 0.0015
0 -6 1 -13.1577 0.0027
0 -6 2 -14.1537 -0.0014
0 -6 3 14.4462 0.0116
0 -6 4 -0.4876 -0.0101
0 -6 5 -5.9808 -0.0009
0 -6 6 10.7132 -0.0089
0 -6 7 10.3065 0.0080
0 -6 8 -6.3277 -0.0124
0 -6 9 -2.1901 -0.0039
0 -6 10 4.3245 0.0039
0 -6 11 -6.2270 -0.0019
0 -6 12 -4.3382 0.0019
0 -6 13 -1.1728 -0.0015
0 -6 14 -1.3063 -0.0002
0 -6 15 -2.6388 -0.0025
0 -6 16 1.8693 0.0013
0 -6 17 0.0356 0.0012
0 -6 18 1.7143 -0.0022
0 -6 19 -0.6009 0.0011
0 -6 20 0.3831 0.0005
0 -6 21 0.5481 -0.0005
0 -6 22 1.2843 0.0018
0 -6 23 -0.8680 0.0004
0 -6 24 0.1441 0.0001
0 -6 25 -0.5335 -0.0026
0 -6 26 0.3205 -0.0012
0 -6 27 0.8104 0.0004
0 -6 28 2.4742 0.0022
0 -6 29 0.1467 0.0019
0 -6 30 1.2406 -0.0025
0 -5 1 5.5977 0.0104
0 -5 2 2.0476 -0.0018
0 -5 3 -7.2051 0.0045
0 -5 4 4.3372 -0.0124
0 -5 5 -1.2283 0.0157
0 -5 6 -4.8751 -0.0063
0 -5 7 1.7339 -0.0016
0 -5 8 7.4098 0.0031
0 -5 9 -6.3472 -0.0010
0 -5 10 4.0626 -0.0056
0 -5 11 1.2359 -0.0063
0 -5 12 -0.0987 0.0042
0 -5 13 0.4248 -0.0025
0 -5 14 3.7938 -0.0026
0 -5 15 -3.6369 -0.0008
0 -5 16 2.6520 0.0003
0 -5 17 2.1162 0.0011
0 -5 18 0.6103 0.0003
0 -5 19 -2.0888 -0.0018
0 -5 20 2.2126 0.0003
0 -5 21 -1.8957 0.0005
0 -5 22 -0.4781 0.0009
0 -5 23 0.6633 -0.0032
0 -5 24 0.3110 0.0031
0 -5 25 -0.7027 -0.0009
0 -5 26 -0.6792 -0.0005
0 -5 27 1.5782 -0.0003
0 -5 28 0.7739 0.0005
0 -5 29 -0.0019 0.0016
0 -5 30 -1.0744 0.0005
0 -5 31 0.3753 0.0036
0 -4 1 -3.4803 -0.0220
0 -4 2 25.7423 -0.0193
0 -4 3 0.5335 0.0111
0 -4 4 10.7861 -0.0024
0 -4 5 5.9916 0.0116
0 -4 6 5.6583 0.0030
0 -4 7 -18.3403 0.0034
0 -4 8 11.6039 0.0069
0 -4 9 0.2845 -0.0014
0 -4 10 -8.3867 -0.0022
0 -4 11 -0.4663 -0.0008
0 -4 12 11.0213 -0.0032
0 -4 13 -1.5268 -0.0047
0 -4 14 1.5832 -0.0017
0 -4 15 6.8187 0.0014
0 -4 16 3.4363 -0.0025
0 -4 17 -0.1499 0.0008
0 -4 18 3.6734 0.0019
0 -4 19 0.4178 -0.0019
0 -4 20 -0.7785 -0.0005
0 -4 21 -2.5056 -0.0017
0 -4 22 -1.5265 0.0008
0 -4 23 -1.0368 -0.0022
0 -4 24 -1.7867 0.0006
0 -4 25 -0.5931 -0.0017
0 -4 26 -1.4291 0.0030
0 -4 27 0.9769 -0.0000
0 -4 28 -1.6161 -0.0003
0 -4 29 2.0708 0.0024
0 -4 30 -1.2927 0.0012
0 -4 31 0.5462 0.0029
0 -4 32 -0.7738 0.0021
0 -3 1 -23.7797 -0.0444
0 -3 2 12.0306 -0.0459
0 -3 3 13.0711 0.0151
0 -3 4 40.9028 0.0180
0 -3 5 -18.0438 0.0095
0 -3 6 28.7779 0.0116
0 -3 7 7.7843 0.0081
0 -3 8 -0.0839 -0.0008
0 -3 9 -5.7270 -0.0062
0 -3 10 8.1085 0.0038
0 -3 11 -6.1599 0.0048
0 -3 12 -3.0898 -0.0066
0 -3 13 6.8058 0.0002
0 -3 14 1.3646 -0.0047
0 -3 15 3.4537 0.0001
0 -3 16 2.8934 0.0002
0 -3 17 4.2508 -0.0004
0 -3 18 2.8470 -0.0011
0 -3 19 2.2890 0.0003
0 -3 20 -0.7621 -0.0011
0 -3 21 0.0012 -0.0022
0 -3 22 -0.8004 0.0006
0 -3 23 -3.2542 0.0012
0 -3 24 -2.1223 0.0000
0 -3 25 -0.6896 -0.0024
0 -3 26 -3.0990 0.0014
0 -3 27 -0.6762 -0.0004
0 -3 28 -1.3452 0.0016
0 -3 29 1.3920 0.0008
0 -3 30 -1.5563 -0.0005
0 -3 31 2.0162 0.0033
0 -3 32 0.8900 0.0035
0 -3 33 2.1823 0.0048
0 -2 1 -6.5128 -0.0223
0 -2 2 37.6209 -0.0310
0 -2 3 -41.8843 0.0082
0 -2 4 42.0849 0.0246
0 -2 5 -4.0348 0.0164
0 -2 6 22.6975 0.0282
0 -2 7 4.5196 -0.0006
0 -2 8 28.2683 0.0013
0 -2 9 1.3925 -0.0040
0 -2 10 6.2164 -0.0042
0 -2 11 2.1392 0.0036
0 -2 12 -7.5817 0.0017
0 -2 13 5.7507 0.0063
0 -2 14 1.2390 -0.0082
0 -2 15 0.0590 -0.0041
0 -2 16 -1.4926 0.0013
0 -2 17 7.4506 0.0005
0 -2 18 -1.7272 -0.0026
0 -2 19 2.0361 -0.0005
0 -2 20 2.1758 -0.0031
0 -2 21 -0.1584 0.0004
0 -2 22 -0.1580 -0.0006
0 -2 23 -0.6997 0.0021
0 -2 24 0.3138 0.0018
0 -2 25 -2.7390 -0.0002
0 -2 26 -0.2129 -0.0003
0 -2 27 -0.9318 -0.0013
0 -2 28 -1.0091 0.0026
0 -2 29 0.2917 -0.0006
0 -2 30 -0.5271 -0.0005
0 -2 31 1.2510 0.0010
0 -2 32 0.5580 -0.0000
0 -2 33 2.7675 0.0016
0 -1 1 17.1385 0.0120
0 -1 2 83.0249 0.0267
0 -1 3 -47.2521 -0.0038
0 -1 4 13.4270 0.0231
0 -1 5 -19.9519 0.0009
0 -1 6 21.7812 0.0272
0 -1 7 -21.0773 -0.0082
0 -1 8 33.6162 0.0166
0 -1 9 24.7235 0.0054
0 -1 10 2.8002 -0.0069
0 -1 11 6.2589 0.0048
0 -1 12 5.7206 0.0051
0 -1 13 -1.3786 0.0082
0 -1 14 -5.3251 -0.0016
0 -1 15 9.6960 -0.0052
0 -1 16 -4.6709 -0.0056
0 -1 17 1.7899 -0.0014
0 -1 18 0.4544 0.0011
0 -1 19 2.6050 -0.0022
0 -1 20 -1.1744 -0.0036
0 -1 21 -0.3071 0.0016
0 -1 22 1.5444 -0.0043
0 -1 23 -2.5653 0.0008
0 -1 24 2.7119 0.0020
0 -1 25 -2.1445 0.0005
0 -1 26 2.4953 -0.0003
0 -1 27 -1.0008 -0.0020
0 -1 28 1.1288 0.0018
0 -1 29 0.4902 0.0024
0 -1 30 0.3277 0.0016
0 -1 31 0.5140 -0.0033
0 -1 32 -0.2386 -0.0009
0 -1 33 1.8871 -0.0001
0 -1 34 1.0288 0.0013
0 0 1 63.2912 0.0146
0 0 2 101.7746 0.0569
0 0 3 2.1362 0.0059
0 0 4 36.3296 0.0336
0 0 5 -64.7736 -0.0437
0 0 6 2.8446 -0.0037
0 0 7 -14.0841 -0.0112
0 0 8 -0.8546 0.0147
0 0 9 11.1356 0.0134
0 0 10 27.6951 0.0074
0 0 11 9.5006 0.0130
0 0 12 -2.1838 -0.0037
0 0 13 7.7460 0.0075
0 0 14 -5.5307 0.0088
0 0 15 3.4526 -0.0014
0 0 16 -2.1939 -0.0030
0 0 17 3.7510 -0.0076
0 0 18 0.2964 0.0010
0 0 19 5.0821 0.0005
0 0 20 -0.3924 -0.0013
0 0 21 -1.3303 -0.0003
0 0 22 1.8912 -0.0047
0 0 23 -4.4239 -0.0008
0 0 24 1.6973 -0.0026
0 0 25 -2.6286 0.0003
0 0 26 2.2587 0.0005
0 0 27 -1.6811 -0.0019
0 0 28 2.2358 -0.0010
0 0 29 0.2763 0.0010
0 0 30 -0.8577 0.0039
0 0 31 1.2482 -0.0002
0 0 32 0.0338 -0.0008
0 0 33 1.1564 -0.0025
0 0 34 -0.2265 0.0011
0 1 0 144.6046 0.0425
0 1 1 83.9964 0.0048
0 1 2 136.3067 0.0540
0 1 3 12.9225 0.0068
0 1 4 53.9135 0.0353
0 1 5 -24.5506 -0.0516
0 1 6 -17.3471 -0.0299
0 1 7 -32.6295 -0.0212
0 1 8 -10.9107 -0.0055
0 1 9 -5.9085 0.0219
0 1 10 16.0731 0.0100
0 1 11 20.2119 0.0158
0 1 12 -3.3016 -0.0060
0 1 13 9.3776 -0.0001
0 1 14 -0.7411 0.0078
0 1 15 -3.5477 0.0042
0 1 16 -6.4819 0.0107
0 1 17 7.6396 -0.0068
0 1 18 -1.6279 -0.0003
0 1 19 5.0860 0.0003
0 1 20 6.6112 0.0006
0 1 21 0.6930 0.0012
0 1 22 -0.1332 -0.0035
0 1 23 -2.2614 -0.0017
0 1 24 0.8872 -0.0065
0 1 25 -5.3907 0.0005
0 1 26 0.4453 0.0008
0 1 27 -1.8500 0.0008
0 1 28 -1.5694 -0.0010
0 1 29 -0.5955 -0.0037
0 1 30 -0.7351 0.0004
0 1 31 0.2116 0.0023
0 1 32 -1.6642 0.0012
0 1 33 2.5664 -0.0022
0 1 34 0.4578 0.0006
0 1 35 1.5979 0.0032
0 2 0 66.5655 0.0511
0 2 1 32.4066 0.0055
0 2 2 109.1470 0.0453
0 2 3 20.6427 -0.0212
0 2 4 34.1415 0.0007
0 2 5 13.8741 -0.0162
0 2 6 -0.2853 -0.0279
0 2 7 -38.8979 -0.0236
0 2 8 -17.2048 -0.0145
0 2 9 0.8995 0.0277
0 2 10 -12.0209 -0.0006
0 2 11 18.9601 0.0066
0 2 12 12.2260 -0.0028
0 2 13 3.7881 -0.0074
0 2 14 -7.1948 0.0005
0 2 15 7.9107 0.0018
0 2 16 -11.2518 0.0182
0 2 17 -4.2793 0.0037
0 2 18 0.7326 0.0022
0 2 19 5.3321 -0.0030
0 2 20 3.3899 -0.0008
0 2 21 5.3324 0.0057
0 2 22 4.0548 -0.0029
0 2 23 -2.0736 -0.0006
0 2 24 0.3352 -0.0058
0 2 25 -2.0756 -0.0008
0 2 26 -1.9924 -0.0001
0 2 27 -3.3647 0.0020
0 2 28 -2.7236 0.0022
0 2 29 -1.6850 -0.0025
0 2 30 -2.2590 -0.0030
0 2 31 0.5153 -0.0028
0 2 32 -1.2986 0.0022
0 2 33 2.7775 0.0042
0 2 34 0.1312 -0.0025
0 2 35 2.4359 0.0017
0 3 0 48.0050 0.0712
0 3 1 4.7017 0.0212
0 3 2 25.4764 0.0213
0 3 3 22.0402 -0.0246
0 3 4 21.3944 -0.0271
0 3 5 -7.7892 -0.0150
0 3 6 1.1332 -0.0172
0 3 7 1.9970 0.0024
0 3 8 -29.6768 -0.0136
0 3 9 -2.8327 0.0123
0 3 10 -1.6725 0.0002
0 3 11 16.1077 0.0001
0 3 12 3.2327 -0.0083
0 3 13 16.3420 -0.0086
0 3 14 -7.2987 0.0027
0 3 15 2.3781 -0.0017
0 3 16 -6.1083 0.0104
0 3 17 -6.4748 0.0100
0 3 18 -6.0384 0.0042
0 3 19 2.5531 -0.0003
0 3 20 1.9515 -0.0037
0 3 21 3.0037 0.0042
0 3 22 4.9201 0.0004
0 3 23 1.3466 0.0035
0 3 24 0.3387 -0.0032
0 3 25 0.4629 -0.0033
0 3 26 -0.4112 -0.0003
0 3 27 -2.4281 -0.0003
0 3 28 -2.0467 0.0023
0 3 29 -1.3423 -0.0013
0 3 30 -2.7414 -0.0016
0 3 31 1.3612 -0.0033
0 3 32 0.2336 -0.0017
0 3 33 2.5574 0.0048
0 3 34 1.0158 0.0011
0 3 35 3.2403 0.0027
0 4 0 8.4765 0.0650
0 4 1 15.8158 0.0357
0 4 2 17.0072 0.0142
0 4 3 5.9374 -0.0057
0 4 4 0.3203 -0.0178
0 4 5 -3.8010 -0.0154
0 4 6 -15.6838 -0.0132
0 4 7 6.8907 0.0132
0 4 8 -22.5019 -0.0038
0 4 9 -3.8566 -0.0062
0 4 10 -1.9589 -0.0064
0 4 11 23.2079 -0.0073
0 4 12 -3.0132 -0.0084
0 4 13 19.3298 -0.0062
0 4 14 2.6305 0.0027
0 4 15 -4.1076 0.0051
0 4 16 -6.7060 0.0016
0 4 17 1.1449 0.0045
0 4 18 -7.6130 0.0018
0 4 19 -4.4267 0.0036
0 4 20 4.1624 -0.0028
0 4 21 1.4928 0.0013
0 4 22 -0.9997 0.0038
0 4 23 2.3040 0.0048
0 4 24 1.9528 0.0021
0 4 25 -0.4078 -0.0028
0 4 26 1.0017 -0.0012
0 4 27 1.6940 -0.0022
0 4 28 -1.1772 0.0007
0 4 29 -0.0001 -0.0024
0 4 30 0.3366 -0.0008
0 4 31 1.5200 -0.0010
0 4 32 0.2401 -0.0034
0 4 33 2.7707 0.0007
0 4 34 1.0928 0.0012
0 4 35 3.0207 0.0034
0 5 0 -10.8863 0.0199
0 5 1 10.8245 0.0221
0 5 2 27.6229 0.0135
0 5 3 14.3396 0.0106
0 5 4 -5.5136 0.0015
0 5 5 15.7535 0.0098
0 5 6 -11.8158 -0.0004
0 5 7 -8.2969 0.0024
0 5 8 -12.6416 0.0059
0 5 9 6.1637 -0.0079
0 5 10 -20.7063 -0.0148
0 5 11 16.6426 -0.0160
0 5 12 10.7453 -0.0072
0 5 13 9.0811 -0.0019
0 5 14 -2.6157 -0.0012
0 5 15 7.2418 0.0069
0 5 16 -5.0166 -0.0017
0 5 17 -6.0484 -0.0008
0 5 18 0.7104 -0.0028
0 5 19 -0.2537 0.0002
0 5 20 -0.6040 0.0023
0 5 21 2.3145 0.0019
0 5 22 1.5429 0.0050
0 5 23 -1.0213 0.0027
0 5 24 -1.5209 0.0048
0 5 25 0.9772 0.0014
0 5 26 -0.4364 -0.0010
0 5 27 1.5511 -0.0020
0 5 28 0.6069 -0.0005
0 5 29 1.5996 0.0001
0 5 30 1.1409 -0.0004
0 5 31 3.1329 -0.0009
0 5 32 0.7415 -0.0015
0 5 33 2.1543 -0.0011
0 5 34 -0.6747 -0.0020
0 5 35 1.0230 -0.0018
0 6 0 -5.4825 -0.0135
0 6 1 -3.1523 0.0070
0 6 2 -3.5497 -0.0006
0 6 3 24.6099 0.0207
0 6 4 13.2866 0.0055
0 6 5 7.1949 0.0181
0 6 6 0.9121 0.0136
0 6 7 11.3967 0.0026
0 6 8 -12.1000 0.0030
0 6 9 1.2550 -0.0065
0 6 10 -9.7813 -0.0029
0 6 11 4.6135 -0.0114
0 6 12 1.1854 -0.0074
0 6 13 10.3191 0.0002
0 6 14 -2.4518 -0.0016
0 6 15 1.1329 0.0018
0 6 16 0.1549 -0.0042
0 6 17 -3.9453 -0.0042
0 6 18 -1.2313 -0.0042
0 6 19 1.8494 -0.0040
0 6 20 1.1838 0.0050
0 6 21 2.5570 0.0019
0 6 22 3.1112 0.0047
0 6 23 1.8772 0.0021
0 6 24 -3.1156 0.0012
0 6 25 0.6501 0.0032
0 6 26 -2.1302 -0.0001
0 6 27 0.1469 0.0012
0 6 28 -1.0808 -0.0007
0 6 29 2.1935 0.0020
0 6 30 -0.5188 0.0005
0 6 31 3.2596 0.0002
0 6 32 1.0511 0.0019
0 6 33 1.3648 -0.0028
0 6 34 -0.6605 -0.0002
0 6 35 -0.6375 -0.0032
0 7 0 -16.7528 -0.0181
0 7 1 -9.6153 0.0226
0 7 2 -10.1897 -0.0032
0 7 3 3.1400 0.0225
0 7 4 8.1080 -0.0031
0 7 5 5.0451 0.0153
0 7 6 2.5941 0.0122
0 7 7 14.4564 -0.0012
0 7 8 -1.5354 0.0027
0 7 9 -1.6564 -0.0052
0 7 10 -1.1971 0.0066
0 7 11 3.4277 -0.0022
0 7 12 -6.7520 -0.0000
0 7 13 7.4156 0.0024
0 7 14 5.4970 -0.0030
0 7 15 -3.0816 -0.0009
0 7 16 -1.4713 -0.0039
0 7 17 3.8931 -0.0061
0 7 18 -2.7766 -0.0019
0 7 19 -3.7073 -0.0029
0 7 20 1.9824 0.0029
0 7 21 3.4209 0.0005
0 7 22 -0.6880 0.0025
0 7 23 5.0376 0.0023
0 7 24 0.9360 -0.0028
0 7 25 1.1725 0.0019
0 7 26 -3.1226 -0.0009
0 7 27 1.8358 0.0051
0 7 28 -3.1389 0.0006
0 7 29 0.7264 0.0009
0 7 30 -1.6805 0.0016
0 7 31 0.8365 -0.0011
0 7 32 0.3682 0.0013
0 7 33 0.6020 -0.0032
0 7 34 -0.9980 0.0028
0 7 35 -0.6830 -0.0024
0 8 0 -9.4016 -0.0104
0 8 1 -9.6083 0.0395
0 8 2 -1.8004 -0.0059
0 8 3 -8.9406 0.0239
0 8 4 -5.7277 -0.0001
0 8 5 6.4487 0.0033
0 8 6 1.3646 0.0020
0 8 7 -4.3948 -0.0032
0 8 8 5.9052 0.0093
0 8 9 5.1360 -0.0037
0 8 10 -9.4199 0.0061
0 8 11 -1.4131 0.0042
0 8 12 3.8128 0.0012
0 8 13 1.0230 0.0017
0 8 14 -0.1656 -0.0035
0 8 15 8.0223 -0.0015
0 8 16 2.7130 -0.0040
0 8 17 0.4220 -0.0021
0 8 18 1.1600 0.0005
0 8 19 0.4047 -0.0017
0 8 20 -4.6595 0.0019
0 8 21 -0.1320 -0.0000
0 8 22 -0.5282 -0.0020
0 8 23 3.1167 0.0002
0 8 24 0.2433 -0.0034
0 8 25 4.4324 0.0016
0 8 26 -1.1072 -0.0012
0 8 27 2.8581 0.0043
0 8 28 -1.1769 0.0020
0 8 29 0.1088 0.0023
0 8 30 -1.6340 0.0023
0 8 31 -0.6690 -0.0039
0 8 32 -0.6865 -0.0010
0 8 33 -0.6521 -0.0045
0 8 34 -0.3475 0.0021
0 9 0 6.0368 -0.0130
0 9 1 -5.2215 0.0247
0 9 2 -8.9982 -0.0044
0 9 3 -1.2139 0.0157
0 9 4 1.4983 0.0020
0 9 5 -5.9509 -0.0090
0 9 6 1.9550 -0.0034
0 9 7 0.5460 -0.0019
0 9 8 -0.9081 0.0087
0 9 9 -0.6482 0.0015
0 9 10 -2.1301 0.0053
0 9 11 -4.6798 0.0066
0 9 12 -3.3788 -0.0030
0 9 13 2.2139 -0.0003
0 9 14 -0.8999 -0.0049
0 9 15 4.2227 0.0006
0 9 16 4.0585 -0.0021
0 9 17 4.5659 -0.0015
0 9 18 1.7699 0.0011
0 9 19 3.2199 -0.0016
0 9 20 -2.8697 0.0011
0 9 21 -1.3009 -0.0013
0 9 22 -1.5886 -0.0034
0 9 23 1.0472 -0.0018
0 9 24 -1.6157 -0.0032
0 9 25 3.7128 0.0016
0 9 26 0.7946 -0.0011
0 9 27 2.1798 0.0027
0 9 28 1.7304 0.0025
0 9 29 1.8972 0.0023
0 9 30 -0.2169 0.0015
0 9 31 -1.2913 -0.0019
0 9 32 0.0290 0.0007
0 9 33 -1.3137 -0.0057
0 9 34 0.7339 -0.0007
0 10 0 -1.5084 -0.0154
0 10 1 -1.1167 0.0025
0 10 2 -4.1224 0.0036
0 10 3 -5.4499 -0.0028
0 10 4 2.8737 -0.0060
0 10 5 -2.6441 -0.0043
0 10 6 0.2800 -0.0002
0 10 7 3.4547 -0.0055
0 10 8 1.0907 0.0019
0 10 9 -3.0110 0.0078
0 10 10 1.4574 0.0012
0 10 11 -0.1845 0.0026
0 10 12 -7.6307 -0.0047
0 10 13 0.3571 0.0000
0 10 14 0.9212 -0.0025
0 10 15 -1.2836 0.0021
0 10 16 -2.1212 0.0037
0 10 17 6.0588 -0.0024
0 10 18 0.9830 0.0015
0 10 19 1.5808 -0.0033
0 10 20 1.5948 -0.0022
0 10 21 1.4519 -0.0024
0 10 22 -2.5510 -0.0010
0 10 23 1.3702 -0.0007
0 10 24 -0.0936 -0.0031
0 10 25 -0.0818 0.0004
0 10 26 0.3762 -0.0011
0 10 27 1.4161 0.0018
0 10 28 1.5548 0.0010
0 10 29 1.9184 0.0002
0 10 30 2.6565 0.0011
0 10 31 -0.8748 0.0009
0 10 32 0.7063 0.0012
0 10 33 -0.1681 -0.0027
0 11 0 -3.1339 -0.0002
0 11 1 -2.8402 -0.0087
0 11 2 2.0041 -0.0010
0 11 3 -3.9866 -0.0089
0 11 4 -3.8152 -0.0049
0 11 5 2.7634 -0.0029
0 11 6 1.1569 0.0020
0 11 7 -3.0216 0.0019
0 11 8 3.8501 0.0004
0 11 9 4.2830 0.0052
0 11 10 -2.8711 -0.0014
0 11 11 0.2561 -0.0004
0 11 12 1.7014 -0.0037
0 11 13 -0.8718 -0.0020
0 11 14 -3.1983 0.0031
0 11 15 1.9570 0.0001
0 11 16 -2.2778 0.0074
0 11 17 -0.9577 0.0003
0 11 18 -0.1295 0.0007
0 11 19 2.6579 -0.0047
0 11 20 -0.1132 -0.0027
0 11 21 1.8851 -0.0014
0 11 22 -0.0116 -0.0009
0 11 23 0.7145 0.0011
0 11 24 0.8301 -0.0009
0 11 25 -0.3090 0.0000
0 11 26 -0.2786 -0.0004
0 11 27 -0.4833 -0.0005
0 11 28 0.9751 -0.0009
0 11 29 -0.3452 0.0005
0 11 30 2.5290 0.0009
0 11 31 0.9523 0.0000
0 11 32 0.5573 0.0014
0 11 33 0.6022 0.0004
0 12 0 1.5550 0.0222
0 12 1 -0.4654 -0.0051
0 12 2 -3.5044 -0.0029
0 12 3 2.2521 -0.0059
0 12 4 0.4379 -0.0016
0 12 5 -0.9004 -0.0057
0 12 6 0.7290 0.0015
0 12 7 1.2563 0.0064
0 12 8 -0.6188 0.0004
0 12 9 2.4690 0.0009
0 12 10 1.9891 0.0002
0 12 11 -0.6272 -0.0002
0 12 12 0.6088 0.0026
0 12 13 1.4280 -0.0012
0 12 14 -0.6158 0.0046
0 12 15 0.8136 0.0002
0 12 16 -0.3104 0.0054
0 12 17 -0.1405 -0.0002
0 12 18 -0.6355 -0.0021
0 12 19 2.3309 -0.0016
0 12 20 -0.9602 -0.0012
0 12 21 1.1252 -0.0005
0 12 22 0.7982 -0.0006
0 12 23 -0.9022 0.0016
0 12 24 0.2602 0.0006
0 12 25 0.6586 -0.0025
0 12 26 0.4493 0.0001
0 12 27 -2.3350 -0.0011
0 12 28 1.3110 -0.0001
0 12 29 -0.4840 -0.0004
0 12 30 -0.0496 -0.0004
0 12 31 0.5717 0.0004
0 12 32 0.8967 0.0015
0 13 0 -1.9816 0.0193
0 13 1 2.4952 0.0088
0 13 2 -2.0313 0.0080
0 13 3 -0.4806 -0.0056
0 13 4 0.4263 0.0017
0 13 5 2.1923 -0.0025
0 13 6 -0.4167 0.0003
0 13 7 3.0794 0.0017
0 13 8 0.5361 -0.0015
0 13 9 -1.1570 -0.0039
0 13 10 3.0213 -0.0026
0 13 11 1.0349 0.0001
0 13 12 -1.5197 0.0042
0 13 13 -0.4737 0.0030
0 13 14 2.0265 0.0045
0 13 15 -0.3107 0.0029
0 13 16 -0.0921 -0.0001
0 13 17 2.9689 -0.0004
0 13 18 -0.1577 -0.0015
0 13 19 1.9978 0.0005
0 13 20 1.0531 -0.0012
0 13 21 0.1476 0.0014
0 13 22 -0.9284 0.0018
0 13 23 -0.4777 -0.0013
0 13 24 0.0224 0.0012
0 13 25 -1.3159 -0.0045
0 13 26 2.0206 -0.0014
0 13 27 -0.9171 -0.0020
0 13 28 0.2971 0.0002
0 13 29 0.0371 -0.0007
0 13 30 1.0055 -0.0019
0 13 31 -0.3623 0.0011
0 14 0 -0.1392 -0.0030
0 14 1 0.6331 -0.0032
0 14 2 -0.5008 0.0109
0 14 3 0.4391 -0.0029
0 14 4 -4.1674 0.0057
0 14 5 1.6975 0.0010
0 14 6 0.7603 0.0010
0 14 7 0.7442 0.0012
0 14 8 1.9495 -0.0003
0 14 9 1.4953 -0.0047
0 14 10 -0.1184 -0.0070
0 14 11 -0.7160 -0.0002
0 14 12 1.2229 -0.0018
0 14 13 -2.3143 0.0028
0 14 14 -1.3965 0.0012
0 14 15 0.4582 0.0011
0 14 16 -0.2380 -0.0034
0 14 17 2.1039 0.0011
0 14 18 0.8333 0.0001
0 14 19 2.6604 0.0020
0 14 20 1.0705 0.0020
0 14 21 0.8710 0.0017
0 14 22 -1.3111 0.0028
0 14 23 -1.3559 -0.0030
0 14 24 0.0898 0.0016
0 14 25 -1.4575 -0.0017
0 14 26 1.6822 -0.0022
0 14 27 0.6255 -0.0031
0 14 28 0.6728 -0.0028
0 14 29 -0.2187 -0.0003
0 15 0 2.1960 -0.0113
0 15 1 2.6882 -0.0231
0 15 2 -2.2414 -0.0025
0 15 3 0.4974 -0.0027
0 15 4 -2.6672 0.0031
0 15 5 -1.2424 0.0001
0 15 6 -1.3045 0.0047
0 15 7 1.1375 0.0009
0 15 8 0.3938 0.0003
0 15 9 1.4076 0.0031
0 15 10 1.4847 -0.0043
0 15 11 -1.4122 -0.0005
0 15 12 -0.2933 -0.0013
0 15 13 -1.3400 0.0009
0 15 14 -2.9026 -0.0032
0 15 15 -0.9961 -0.0012
0 15 16 -1.6499 -0.0034
0 15 17 0.7211 -0.0016
0 15 18 0.2101 -0.0008
0 15 19 3.0051 0.0024
0 15 20 0.2106 0.0050
0 15 21 1.9455 0.0000
0 15 22 -0.0841 0.0009
0 15 23 -1.8608 -0.0006
0 15 24 -0.7561 0.0004
0 15 25 0.0113 0.0013
0 15 26 0.5361 0.0007
0 15 27 0.4658 0.0003
0 15 28 1.7063 -0.0041
0 16 0 -0.6167 -0.0108
0 16 1 2.5349 -0.0163
0 16 2 -0.3168 -0.0085
0 16 3 -0.5610 -0.0061
0 16 4 -1.8365 0.0019
0 16 5 -0.3660 -0.0024
0 16 6 -2.1885 0.0023
0 16 7 0.4980 -0.0010
0 16 8 0.7506 -0.0009
0 16 9 -0.9111 0.0032
0 16 10 1.1981 0.0022
0 16 11 1.0943 -0.0005
0 16 12 -0.6668 0.0018
0 16 13 -0.9179 0.0021
0 16 14 -1.3037 -0.0019
0 16 15 -1.3200 0.0000
0 16 16 -2.8528 0.0005
0 16 17 0.5651 -0.0014
0 16 18 -1.5695 -0.0003
0 16 19 1.7891 0.0000
0 16 20 0.2974 0.0012
0 16 21 1.8914 0.0004
0 16 22 0.3264 -0.0008
0 16 23 0.0578 -0.0011
0 16 24 -1.2720 -0.0012
0 16 25 -0.0970 0.0022
0 16 26 0.3960 0.0023
0 17 0 -1.0266 -0.0080
0 17 1 -0.8420 -0.0033
0 17 2 0.1640 -0.0023
0 17 3 0.4066 -0.0022
0 17 4 -1.4303 0.0051
0 17 5 -0.2801 -0.0011
0 17 6 0.7948 -0.0018
0 17 7 -0.3556 -0.0037
0 17 8 1.2632 0.0012
0 17 9 0.3181 -0.0039
0 17 10 -0.0301 0.0033
0 17 11 -0.4926 0.0010
0 17 12 1.6266 -0.0002
0 17 13 0.7211 0.0003
0 17 14 -0.3134 0.0011
0 17 15 0.5940 0.0003
0 17 16 -1.4618 0.0024
0 17 17 0.6423 0.0035
0 17 18 -1.1254 0.0012
0 17 19 0.8912 0.0003
0 17 20 -0.1115 -0.0007
0 17 21 1.2947 -0.0005
0 17 22 0.1177 -0.0002
0 17 23 1.0014 -0.0011
0 18 0 -0.2319 -0.0045
0 18 1 -1.4272 0.0005
0 18 2 -0.5378 -0.0009
0 18 3 -0.3563 0.0031
0 18 4 0.2659 0.0055
0 18 5 -1.1765 -0.0007
0 18 6 1.6429 0.0002
0 18 7 0.8708 -0.0053
0 18 8 2.0179 0.0019
0 18 9 0.5440 -0.0036
0 18 10 1.9785 0.0012
0 18 11 -0.9789 0.0013
0 18 12 0.6188 -0.0002
0 18 13 1.5379 -0.0016
0 18 14 0.9441 0.0000
0 18 15 1.3633 0.0008
0 18 16 0.5639 -0.0015
0 18 17 0.7528 0.0029
0 18 18 -0.1360 0.0012
0 18 19 1.1058 -0.0014
0 18 20 0.2555 0.0003
0 19 1 -0.3166 -0.0000
0 19 2 0.3027 -0.0005
0 19 3 -0.9035 0.0005
0 19 4 0.8798 0.0008
0 19 5 -0.8288 -0.0011
0 19 6 0.2370 0.0015
0 19 7 0.0268 -0.0051
0 19 8 2.5971 -0.0005
0 19 9 0.4555 0.0008
0 19 10 1.7664 0.0016
0 19 11 1.0616 -0.0003
0 19 12 0.4548 0.0005
0 19 13 0.2831 0.0016
0 19 14 1.4478 -0.0010
1 -18 0 0.4511 -0.0043
1 -18 1 -0.1360 0.0025
1 -18 2 -0.9528 -0.0047
1 -18 3 0.1383 -0.0010
1 -17 0 -0.6464 -0.0025
1 -17 1 0.5972 0.0034
1 -17 2 -0.6365 -0.0033
1 -17 3 -0.6866 0.0033
1 -17 4 0.5417 -0.0040
1 -17 5 -0.4656 0.0007
1 -17 6 0.1465 -0.0025
1 -17 7 0.4023 0.0034
1 -17 8 1.9240 -0.0015
1 -16 0 -1.0842 -0.0010
1 -16 1 0.7733 0.0065
1 -16 2 1.0192 -0.0003
1 -16 3 -0.5357 0.0023
1 -16 4 -0.1585 -0.0024
1 -16 5 0.5845 0.0012
1 -16 6 1.2524 -0.0032
1 -16 7 -0.4310 0.0021
1 -16 8 2.4957 -0.0035
1 -16 9 1.7383 0.0027
1 -16 10 1.0405 -0.0015
1 -16 11 0.3919 -0.0002
1 -16 12 0.4785 -0.0008
1 -15 0 1.0605 0.0045
1 -15 1 0.2033 0.0080
1 -15 2 0.3293 0.0059
1 -15 3 1.6089 -0.0016
1 -15 4 0.5180 -0.0040
1 -15 5 -0.3450 0.0015
1 -15 6 1.9573 -0.0018
1 -15 7 1.5850 -0.0012
1 -15 8 1.0101 -0.0023
1 -15 9 2.5264 0.0022
1 -15 10 1.8341 -0.0017
1 -15 11 1.2775 0.0003
1 -15 12 -0.5508 -0.0006
1 -15 13 0.2854 -0.0015
1 -15 14 0.4721 0.0019
1 -15 15 -0.2017 0.0015
1 -14 0 1.9746 0.0128
1 -14 1 2.5507 0.0036
1 -14 2 -1.0687 0.0049
1 -14 3 -0.1048 0.0022
1 -14 4 1.7297 -0.0001
1 -14 5 1.1822 -0.0055
1 -14 6 0.2474 0.0023
1 -14 7 1.8658 0.0013
1 -14 8 0.7193 -0.0039
1 -14 9 2.3581 -0.0009
1 -14 10 0.6871 0.0012
1 -14 11 2.1004 0.0006
1 -14 12 -0.4693 0.0025
1 -14 13 0.8192 -0.0019
1 -14 14 0.2043 0.0013
1 -14 15 0.1177 -0.0034
1 -14 16 0.9156 0.0023
1 -14 17 -2.2392 -0.0016
1 -13 0 -0.2074 0.0035
1 -13 1 1.6611 0.0000
1 -13 2 1.2186 0.0012
1 -13 3 -1.2555 -0.0056
1 -13 4 0.0219 0.0050
1 -13 5 2.0433 -0.0016
1 -13 6 0.8537 0.0000
1 -13 7 0.5224 0.0051
1 -13 8 -0.1883 0.0016
1 -13 9 0.9300 -0.0033
1 -13 10 -1.3544 -0.0012
1 -13 11 1.6759 0.0003
1 -13 12 -0.6536 0.0032
1 -13 13 0.1270 -0.0008
1 -13 14 0.7495 0.0040
1 -13 15 1.4075 -0.0034
1 -13 16 1.7625 -0.0004
1 -13 17 0.1740 -0.0039
1 -13 18 -0.8129 0.0013
1 -13 19 -1.8257 -0.0013
1 -12 0 1.2989 -0.0108
1 -12 1 -2.5506 -0.0073
1 -12 2 0.1667 0.0028
1 -12 3 0.8212 -0.0083
1 -12 4 0.3372 -0.0036
1 -12 5 -0.7766 0.0021
1 -12 6 3.3727 -0.0021
1 -12 7 0.8585 0.0026
1 -12 8 -1.3622 0.0044
1 -12 9 -0.4457 0.0036
1 -12 10 -1.4311 -0.0037
1 -12 11 -0.7615 -0.0007
1 -12 12 -1.9607 0.0012
1 -12 13 0.1399 -0.0013
1 -12 14 -0.8001 0.0019
1 -12 15 1.4462 0.0001
1 -12 16 1.0068 0.0003
1 -12 17 2.4864 -0.0026
1 -12 18 0.8064 -0.0009
1 -12 19 0.0306 -0.0006
1 -12 20 -1.4950 0.0017
1 -12 21 0.7676 0.0006
1 -11 0 -1.4845 -0.0066
1 -11 1 0.4505 -0.0154
1 -11 2 -1.3128 -0.0007
1 -11 3 -3.4666 0.0060
1 -11 4 3.3993 -0.0023
1 -11 5 -0.5323 -0.0033
1 -11 6 2.3788 -0.0048
1 -11 7 1.4475 0.0007
1 -11 8 0.7733 -0.0051
1 -11 9 -0.8150 0.0059
1 -11 10 -1.7756 0.0022
1 -11 11 -0.5286 0.0000
1 -11 12 -2.8031 -0.0014
1 -11 13 0.1517 0.0014
1 -11 14 -2.8935 -0.0024
1 -11 15 1.0413 0.0004
1 -11 16 -0.3083 -0.0005
1 -11 17 2.0711 0.0007
1 -11 18 -1.0977 -0.0022
1 -11 19 2.5833 0.0005
1 -11 20 -0.7565 0.0011
1 -11 21 0.1601 0.0011
1 -11 22 1.0962 0.0014
1 -11 23 0.0503 0.0010
1 -10 0 -4.0076 -0.0011
1 -10 1 -2.9001 -0.0118
1 -10 2 1.1389 -0.0000
1 -10 3 -3.5883 0.0074
1 -10 4 0.7915 0.0041
1 -10 5 1.6640 0.0030
1 -10 6 0.7208 -0.0023
1 -10 7 1.4068 -0.0025
1 -10 8 2.6819 -0.0068
1 -10 9 0.2793 -0.0015
1 -10 10 -3.8500 0.0025
1 -10 11 2.2291 0.0039
1 -10 12 -2.8901 -0.0002
1 -10 13 -0.7377 0.0023
1 -10 14 -3.0530 -0.0037
1 -10 15 2.0358 0.0014
1 -10 16 -3.0561 -0.0014
1 -10 17 2.6291 0.0011
1 -10 18 -0.8709 -0.0019
1 -10 19 -0.1967 -0.0008
1 -10 20 -1.4406 -0.0005
1 -10 21 0.0507 0.0015
1 -10 22 0.6791 0.0008
1 -10 23 -0.2053 0.0007
1 -10 24 1.5254 0.0018
1 -10 25 -1.5509 0.0012
1 -9 0 2.0074 0.0012
1 -9 1 -5.0297 0.0010
1 -9 2 -3.4949 0.0010
1 -9 3 4.4226 -0.0029
1 -9 4 -5.1009 0.0081
1 -9 5 -0.7533 0.0052
1 -9 6 3.0499 0.0016
1 -9 7 2.5666 -0.0028
1 -9 8 -4.0503 0.0042
1 -9 9 5.1154 -0.0037
1 -9 10 -2.9215 -0.0024
1 -9 11 -0.6435 0.0030
1 -9 12 -4.0259 0.0030
1 -9 13 3.0769 0.0022
1 -9 14 -5.1834 -0.0023
1 -9 15 0.3034 0.0001
1 -9 16 -1.7990 -0.0020
1 -9 17 2.0957 0.0015
1 -9 18 -0.7404 0.0009
1 -9 19 0.5322 -0.0022
1 -9 20 -1.8597 -0.0012
1 -9 21 -1.7692 -0.0010
1 -9 22 -0.9863 0.0005
1 -9 23 -0.8374 0.0009
1 -9 24 2.0289 -0.0001
1 -9 25 -1.2914 0.0019
1 -9 26 0.3081 0.0009
1 -8 0 1.0135 0.0025
1 -8 1 14.4089 0.0030
1 -8 2 -7.7723 0.0038
1 -8 3 0.5532 -0.0010
1 -8 4 -1.9173 0.0072
1 -8 5 0.8113 -0.0036
1 -8 6 -8.5805 -0.0001
1 -8 7 6.4666 0.0007
1 -8 8 -4.9760 0.0094
1 -8 9 1.7339 -0.0014
1 -8 10 -4.4495 0.0002
1 -8 11 2.2168 -0.0002
1 -8 12 -6.9186 -0.0002
1 -8 13 2.4518 0.0023
1 -8 14 -3.7636 0.0006
1 -8 15 -0.8227 -0.0013
1 -8 16 -2.2578 -0.0025
1 -8 17 0.7144 -0.0012
1 -8 18 -1.8873 0.0026
1 -8 19 1.6255 -0.0016
1 -8 20 -0.4281 0.0014
1 -8 21 -2.6765 -0.0015
1 -8 22 -1.3228 -0.0011
1 -8 23 -0.2395 0.0011
1 -8 24 0.4743 -0.0007
1 -8 25 0.5459 0.0006
1 -8 26 0.2796 0.0010
1 -8 27 0.0021 0.0018
1 -8 28 0.3531 -0.0007
1 -7 0 -0.1273 -0.0102
1 -7 1 16.9279 -0.0012
1 -7 2 0.3526 0.0128
1 -7 3 6.0239 0.0110
1 -7 4 -6.4937 -0.0060
1 -7 5 7.9161 -0.0062
1 -7 6 -15.7881 0.0027
1 -7 7 0.5011 -0.0030
1 -7 8 -2.3831 0.0012
1 -7 9 1.1622 0.0056
1 -7 10 -12.4257 0.0049
1 -7 11 4.8872 -0.0036
1 -7 12 -4.8588 -0.0047
1 -7 13 -3.3910 0.0015
1 -7 14 -1.9071 0.0009
1 -7 15 2.2655 -0.0006
1 -7 16 -4.4246 0.0001
1 -7 17 -1.5811 -0.0040
1 -7 18 1.1112 0.0007
1 -7 19 -1.3504 0.0002
1 -7 20 -1.6327 0.0015
1 -7 21 -0.4859 -0.0000
1 -7 22 -1.2219 0.0003
1 -7 23 -0.9132 -0.0008
1 -7 24 0.7398 -0.0009
1 -7 25 2.3516 0.0023
1 -7 26 1.7121 -0.0003
1 -7 27 -0.2449 0.0011
1 -7 28 0.3192 0.0018
1 -7 29 0.7009 0.0025
1 -6 0 0.7016 -0.0107
1 -6 1 6.6170 0.0046
1 -6 2 -2.6027 0.0018
1 -6 3 20.4794 0.0122
1 -6 4 -14.1380 -0.0015
1 -6 5 2.1171 -0.0008
1 -6 6 -2.2230 -0.0050
1 -6 7 -1.5678 -0.0060
1 -6 8 -17.0322 -0.0005
1 -6 9 9.0732 0.0058
1 -6 10 -4.3799 0.0028
1 -6 11 -6.4809 -0.0026
1 -6 12 -5.0672 -0.0028
1 -6 13 2.0768 -0.0014
1 -6 14 -3.8633 -0.0018
1 -6 15 -2.9955 0.0011
1 -6 16 1.7547 0.0016
1 -6 17 -2.5194 -0.0022
1 -6 18 0.3897 -0.0012
1 -6 19 -1.8394 0.0006
1 -6 20 1.1297 0.0010
1 -6 21 -1.5607 0.0006
1 -6 22 -1.2283 0.0009
1 -6 23 -1.8560 -0.0009
1 -6 24 2.1305 -0.0016
1 -6 25 1.8035 -0.0007
1 -6 26 1.8657 0.0018
1 -6 27 1.6495 0.0030
1 -6 28 1.1136 0.0012
1 -6 29 -0.2183 0.0013
1 -6 30 0.8615 0.0003
1 -5 0 -6.9584 0.0053
1 -5 1 22.4794 0.0071
1 -5 2 -12.1548 -0.0150
1 -5 3 -2.1666 0.0019
1 -5 4 -2.8132 0.0073
1 -5 5 0.8666 0.0058
1 -5 6 -18.6059 -0.0064
1 -5 7 3.1683 -0.0028
1 -5 8 -8.6315 0.0050
1 -5 9 -1.1695 -0.0027
1 -5 10 1.4123 -0.0006
1 -5 11 1.8512 0.0029
1 -5 12 -4.7702 -0.0006
1 -5 13 -0.8666 -0.0048
1 -5 14 1.4088 -0.0008
1 -5 15 -6.1892 0.0024
1 -5 16 3.5009 -0.0004
1 -5 17 -3.8658 0.0012
1 -5 18 1.0171 -0.0025
1 -5 19 -2.9169 -0.0013
1 -5 20 4.7078 0.0008
1 -5 21 -3.5574 0.0017
1 -5 22 1.8381 0.0002
1 -5 23 -0.9744 -0.0015
1 -5 24 0.5078 0.0011
1 -5 25 1.1646 -0.0033
1 -5 26 2.9554 0.0005
1 -5 27 1.9429 0.0026
1 -5 28 0.5422 0.0015
1 -5 29 0.2916 0.0025
1 -5 30 0.8573 0.0005
1 -5 31 0.7250 -0.0008
1 -4 0 1.9199 -0.0079
1 -4 1 14.4233 -0.0029
1 -4 2 8.0906 -0.0149
1 -4 3 -5.3108 -0.0109
1 -4 4 -12.2797 -0.0035
1 -4 5 0.4074 0.0029
1 -4 6 -22.6566 0.0100
1 -4 7 -14.8821 0.0045
1 -4 8 -1.8090 0.0039
1 -4 9 -3.3758 -0.0009
1 -4 10 -3.8069 0.0050
1 -4 11 9.9890 -0.0010
1 -4 12 7.2866 -0.0016
1 -4 13 -7.2929 -0.0007
1 -4 14 6.9365 0.0021
1 -4 15 -0.0031 0.0006
1 -4 16 1.1575 -0.0024
1 -4 17 -6.8804 0.0036
1 -4 18 6.3718 -0.0024
1 -4 19 -6.2384 -0.0027
1 -4 20 2.8232 -0.0024
1 -4 21 -2.6579 -0.0005
1 -4 22 3.3187 0.0021
1 -4 23 -1.5516 -0.0017
1 -4 24 1.0585 0.0010
1 -4 25 1.7407 -0.0010
1 -4 26 2.2530 0.0005
1 -4 27 2.7263 -0.0008
1 -4 28 -0.1234 0.0011
1 -4 29 2.3450 0.0034
1 -4 30 -0.4801 -0.0007
1 -4 31 1.0220 -0.0009
1 -4 32 0.1597 0.0010
1 -3 0 16.7784 -0.0276
1 -3 1 -4.1066 -0.0284
1 -3 2 23.4784 -0.0220
1 -3 3 23.9499 -0.0093
1 -3 4 -7.4629 -0.0098
1 -3 5 -17.2858 -0.0061
1 -3 6 3.5372 0.0053
1 -3 7 -19.9802 0.0046
1 -3 8 -27.3418 0.0045
1 -3 9 -3.2247 0.0048
1 -3 10 9.6474 0.0100
1 -3 11 -5.1511 -0.0026
1 -3 12 9.9527 0.0011
1 -3 13 5.2839 0.0016
1 -3 14 5.6609 0.0014
1 -3 15 -2.7669 0.0029
1 -3 16 7.4205 0.0006
1 -3 17 -5.2196 -0.0001
1 -3 18 4.2253 -0.0025
1 -3 19 -5.5849 0.0012
1 -3 20 3.1135 -0.0040
1 -3 21 -3.3136 -0.0038
1 -3 22 1.6359 0.0013
1 -3 23 -2.9528 -0.0007
1 -3 24 1.3207 -0.0003
1 -3 25 1.7601 -0.0005
1 -3 26 -0.3695 -0.0001
1 -3 27 4.1132 0.0010
1 -3 28 0.4264 -0.0017
1 -3 29 2.2926 0.0000
1 -3 30 -0.3165 0.0010
1 -3 31 2.6014 0.0014
1 -3 32 0.2451 0.0015
1 -3 33 0.8167 -0.0028
1 -2 0 -9.9294 -0.0298
1 -2 1 0.7899 -0.0255
1 -2 2 22.1486 -0.0305
1 -2 3 -1.5646 -0.0016
1 -2 4 34.3028 -0.0016
1 -2 5 0.4677 0.0004
1 -2 6 -3.3703 -0.0106
1 -2 7 -11.1998 -0.0143
1 -2 8 -8.2907 -0.0008
1 -2 9 -25.3859 0.0023
1 -2 10 5.0576 0.0051
1 -2 11 1.8336 0.0042
1 -2 12 8.8939 0.0077
1 -2 13 3.3877 -0.0033
1 -2 14 8.0372 0.0001
1 -2 15 -4.3459 0.0057
1 -2 16 6.4085 0.0046
1 -2 17 -3.7193 0.0011
1 -2 18 0.0865 -0.0031
1 -2 19 -3.4974 0.0012
1 -2 20 4.5285 -0.0006
1 -2 21 -4.5384 0.0000
1 -2 22 2.1401 -0.0011
1 -2 23 -1.0519 -0.0009
1 -2 24 -1.3483 -0.0009
1 -2 25 -0.2562 0.0002
1 -2 26 0.2552 -0.0034
1 -2 27 2.2877 0.0013
1 -2 28 -0.8559 -0.0023
1 -2 29 2.2807 -0.0016
1 -2 30 0.1283 0.0006
1 -2 31 1.7408 0.0003
1 -2 32 1.3464 0.0027
1 -2 33 1.4250 0.0004
1 -1 0 -10.2123 -0.0207
1 -1 1 -42.3629 0.0236
1 -1 2 22.2915 -0.0040
1 -1 3 -19.9282 -0.0084
1 -1 4 24.4202 0.0061
1 -1 5 14.0599 0.0109
1 -1 6 17.5567 -0.0067
1 -1 7 -13.4188 -0.0229
1 -1 8 12.2072 -0.0153
1 -1 9 -23.3980 -0.0080
1 -1 10 -10.1500 0.0022
1 -1 11 2.9646 0.0055
1 -1 12 17.1893 0.0070
1 -1 13 -4.2887 -0.0022
1 -1 14 10.7933 -0.0004
1 -1 15 3.0679 -0.0010
1 -1 16 -1.7972 0.0036
1 -1 17 -6.2430 0.0083
1 -1 18 0.7596 0.0013
1 -1 19 -6.7932 -0.0021
1 -1 20 0.6618 0.0008
1 -1 21 -1.6458 0.0036
1 -1 22 2.4951 -0.0002
1 -1 23 -0.9691 0.0016
1 -1 24 1.4184 -0.0020
1 -1 25 -0.4424 -0.0007
1 -1 26 -0.4111 -0.0035
1 -1 27 1.2048 0.0002
1 -1 28 -0.5370 -0.0019
1 -1 29 0.7143 0.0000
1 -1 30 -0.2936 -0.0018
1 -1 31 -0.2026 -0.0026
1 -1 32 1.0328 0.0049
1 -1 33 0.5658 0.0002
1 -1 34 1.6992 0.0008
1 0 0 54.2186 0.0366
1 0 1 -58.1487 0.0516
1 0 2 1.2098 0.0426
1 0 3 -11.2691 0.0036
1 0 4 0.8940 0.0026
1 0 5 -19.9036 -0.0169
1 0 6 44.4515 0.0037
1 0 7 8.9096 -0.0035
1 0 8 -0.8280 -0.0176
1 0 9 -10.3302 -0.0134
1 0 10 2.2890 0.0008
1 0 11 -19.9251 0.0041
1 0 12 9.5366 -0.0006
1 0 13 7.8236 0.0027
1 0 14 7.5699 -0.0001
1 0 15 2.4780 -0.0071
1 0 16 5.9195 0.0009
1 0 17 -4.2566 0.0048
1 0 18 -3.0500 0.0075
1 0 19 -6.6994 0.0023
1 0 20 -2.9213 -0.0011
1 0 21 -3.4636 -0.0002
1 0 22 1.7865 0.0028
1 0 23 -1.5744 0.0029
1 0 24 2.4311 -0.0018
1 0 25 1.2900 -0.0011
1 0 26 0.1465 -0.0031
1 0 27 1.2056 0.0001
1 0 28 0.5041 -0.0009
1 0 29 -0.1843 0.0006
1 0 30 -0.5855 0.0005
1 0 31 0.3761 -0.0023
1 0 32 -0.2339 0.0003
1 0 33 -1.7501 -0.0005
1 0 34 0.8051 0.0023
1 1 0 72.4185 0.0750
1 1 1 9.9468 0.0535
1 1 2 5.3160 0.0865
1 1 3 -38.7270 0.0155
1 1 4 0.9212 0.0024
1 1 5 -16.7618 -0.0414
1 1 6 4.9975 -0.0081
1 1 7 21.8331 0.0055
1 1 8 22.5744 -0.0018
1 1 9 -6.8214 0.0039
1 1 10 -1.6762 -0.0119
1 1 11 -14.7885 0.0006
1 1 12 -5.2754 -0.0050
1 1 13 1.5237 -0.0024
1 1 14 6.5723 0.0016
1 1 15 -0.3904 -0.0031
1 1 16 10.0437 0.0010
1 1 17 5.0228 -0.0042
1 1 18 -2.4671 0.0081
1 1 19 -2.9641 0.0051
1 1 20 -0.9783 0.0017
1 1 21 -6.3045 -0.0023
1 1 22 -1.1679 0.0011
1 1 23 -0.1645 0.0014
1 1 24 -0.1304 0.0012
1 1 25 0.3671 0.0011
1 1 26 1.7003 -0.0026
1 1 27 1.4496 -0.0013
1 1 28 -1.7196 -0.0004
1 1 29 1.5676 0.0001
1 1 30 -0.7304 0.0012
1 1 31 -0.3167 0.0004
1 1 32 0.1254 -0.0025
1 1 33 0.0999 -0.0015
1 1 34 -0.9273 0.0014
1 1 35 -1.1139 0.0002
1 2 0 55.9287 0.0363
1 2 1 21.3855 0.0278
1 2 2 21.4397 0.0946
1 2 3 -20.9879 0.0016
1 2 4 -20.3254 0.0081
1 2 5 -0.6803 -0.0198
1 2 6 -19.7494 -0.0211
1 2 7 10.9478 0.0033
1 2 8 29.0912 0.0096
1 2 9 14.6133 0.0262
1 2 10 -12.5252 -0.0176
1 2 11 -1.0083 -0.0092
1 2 12 -4.6355 -0.0114
1 2 13 -14.5029 -0.0113
1 2 14 1.8613 0.0018
1 2 15 4.0613 -0.0003
1 2 16 -1.0708 0.0060
1 2 17 5.6505 -0.0062
1 2 18 8.5461 0.0011
1 2 19 -0.1400 0.0005
1 2 20 -1.3098 0.0054
1 2 21 0.0415 0.0020
1 2 22 -2.3403 -0.0021
1 2 23 -2.7235 0.0007
1 2 24 -0.0327 0.0035
1 2 25 1.4865 0.0027
1 2 26 -1.9056 0.0015
1 2 27 2.0090 -0.0002
1 2 28 -1.9335 -0.0009
1 2 29 0.3051 -0.0007
1 2 30 -2.3426 -0.0014
1 2 31 0.8568 0.0008
1 2 32 -0.4434 -0.0000
1 2 33 0.9008 -0.0003
1 2 34 -0.6847 -0.0054
1 2 35 -0.2147 0.0019
1 3 0 45.9326 0.0121
1 3 1 -3.2447 -0.0264
1 3 2 -12.0130 0.0354
1 3 3 22.5706 -0.0081
1 3 4 -32.2163 0.0042
1 3 5 -8.8973 -0.0064
1 3 6 -15.2253 -0.0088
1 3 7 19.4626 0.0221
1 3 8 -6.4919 0.0061
1 3 9 31.0103 0.0259
1 3 10 3.8858 -0.0003
1 3 11 -6.1809 -0.0127
1 3 12 -6.9499 -0.0186
1 3 13 -1.3752 -0.0141
1 3 14 -7.2749 0.0030
1 3 15 -2.0427 -0.0022
1 3 16 1.5120 0.0073
1 3 17 0.2071 -0.0034
1 3 18 4.4621 -0.0076
1 3 19 5.4702 -0.0036
1 3 20 0.1757 -0.0001
1 3 21 0.5270 0.0052
1 3 22 -0.3412 0.0016
1 3 23 -0.8382 0.0012
1 3 24 -2.4038 0.0005
1 3 25 2.2889 0.0022
1 3 26 -1.7837 0.0059
1 3 27 1.4665 0.0018
1 3 28 -2.1794 0.0009
1 3 29 -0.1949 -0.0008
1 3 30 -3.4369 -0.0017
1 3 31 1.7594 0.0008
1 3 32 -0.3789 -0.0008
1 3 33 0.6240 0.0036
1 3 34 -0.0041 -0.0034
1 3 35 0.0869 -0.0015
1 4 0 6.1574 0.0283
1 4 1 17.9353 -0.0406
1 4 2 -32.3987 -0.0114
1 4 3 2.8036 -0.0149
1 4 4 -27.6496 -0.0075
1 4 5 10.4509 -0.0065
1 4 6 -30.0546 0.0013
1 4 7 22.3496 0.0275
1 4 8 -7.6553 0.0084
1 4 9 25.9398 0.0103
1 4 10 6.9222 0.0073
1 4 11 2.2189 -0.0039
1 4 12 -12.4063 -0.0080
1 4 13 2.1704 -0.0101
1 4 14 -3.1823 0.0044
1 4 15 -8.4701 0.0034
1 4 16 3.0301 0.0016
1 4 17 3.4584 -0.0019
1 4 18 -1.9705 -0.0112
1 4 19 3.4576 -0.0051
1 4 20 3.6862 -0.0072
1 4 21 -1.3863 0.0039
1 4 22 -3.0636 0.0040
1 4 23 2.5286 0.0018
1 4 24 -2.6069 -0.0007
1 4 25 0.0491 -0.0028
1 4 26 0.1052 0.0037
1 4 27 2.1216 0.0025
1 4 28 -2.9319 0.0039
1 4 29 0.7675 0.0000
1 4 30 -1.8553 -0.0006
1 4 31 -0.1908 0.0013
1 4 32 0.7971 -0.0005
1 4 33 2.8969 0.0042
1 4 34 0.3362 0.0014
1 4 35 -0.1035 0.0001
1 5 0 0.1125 0.0283
1 5 1 23.7434 -0.0140
1 5 2 -20.2641 -0.0062
1 5 3 -4.5899 -0.0084
1 5 4 -26.4822 -0.0052
1 5 5 23.4733 0.0028
1 5 6 -30.9653 0.0059
1 5 7 11.3893 0.0079
1 5 8 5.7791 0.0096
1 5 9 21.9801 -0.0025
1 5 10 -2.7871 -0.0038
1 5 11 14.0022 -0.0002
1 5 12 -4.3393 0.0074
1 5 13 -14.2579 0.0032
1 5 14 -1.4723 0.0044
1 5 15 0.2774 0.0080
1 5 16 -4.6730 -0.0025
1 5 17 1.0784 -0.0007
1 5 18 8.2692 -0.0100
1 5 19 1.7906 -0.0054
1 5 20 -1.2819 -0.0047
1 5 21 2.5933 0.0019
1 5 22 -3.3398 0.0019
1 5 23 -2.4854 0.0000
1 5 24 -2.0002 0.0007
1 5 25 1.4999 -0.0057
1 5 26 -1.7370 -0.0023
1 5 27 1.5368 0.0002
1 5 28 -0.0136 0.0050
1 5 29 0.3980 0.0020
1 5 30 -0.7242 0.0004
1 5 31 0.4350 -0.0000
1 5 32 0.1432 0.0006
1 5 33 2.9554 0.0019
1 5 34 1.3081 0.0014
1 5 35 1.2548 0.0019
1 6 0 18.1906 -0.0082
1 6 1 11.0018 0.0006
1 6 2 -10.2713 -0.0065
1 6 3 19.0060 -0.0008
1 6 4 -16.1524 0.0066
1 6 5 7.4065 0.0110
1 6 6 -4.2300 0.0115
1 6 7 11.2158 0.0017
1 6 8 -6.8579 0.0033
1 6 9 20.5666 -0.0055
1 6 10 10.8221 -0.0067
1 6 11 4.3429 -0.0034
1 6 12 -1.8778 0.0069
1 6 13 -7.5267 0.0140
1 6 14 -8.6397 0.0039
1 6 15 -6.0428 0.0045
1 6 16 0.6023 -0.0031
1 6 17 -1.0580 -0.0034
1 6 18 6.2226 -0.0044
1 6 19 7.9544 -0.0031
1 6 20 1.7455 0.0014
1 6 21 1.8252 -0.0001
1 6 22 -2.0094 0.0014
1 6 23 -1.9129 -0.0021
1 6 24 -4.4826 -0.0025
1 6 25 0.5263 -0.0033
1 6 26 -1.7000 -0.0031
1 6 27 0.1336 -0.0021
1 6 28 0.4853 0.0028
1 6 29 1.4367 0.0036
1 6 30 -0.5706 0.0023
1 6 31 1.8691 -0.0002
1 6 32 -0.3108 0.0001
1 6 33 1.5117 -0.0014
1 6 34 0.6291 0.0015
1 6 35 1.2379 -0.0007
1 7 0 -0.9249 -0.0242
1 7 1 11.3911 -0.0026
1 7 2 0.7642 -0.0258
1 7 3 5.4287 -0.0044
1 7 4 0.2837 -0.0024
1 7 5 7.2651 0.0086
1 7 6 3.2310 0.0038
1 7 7 9.2718 0.0007
1 7 8 -3.0644 0.0046
1 7 9 10.6722 -0.0019
1 7 10 15.4698 -0.0015
1 7 11 4.6173 0.0021
1 7 12 -2.2882 0.0032
1 7 13 -2.1690 0.0110
1 7 14 -5.7871 0.0027
1 7 15 -13.4662 -0.0006
1 7 16 -0.1562 -0.0012
1 7 17 1.9078 -0.0068
1 7 18 -0.0885 0.0022
1 7 19 6.7718 0.0000
1 7 20 7.9819 0.0047
1 7 21 3.5468 -0.0003
1 7 22 -2.6170 -0.0006
1 7 23 2.5152 -0.0028
1 7 24 -3.4889 -0.0061
1 7 25 -2.0796 -0.0015
1 7 26 -2.0749 -0.0010
1 7 27 0.6135 0.0006
1 7 28 -2.1620 -0.0000
1 7 29 1.7396 0.0014
1 7 30 0.0823 0.0031
1 7 31 1.8096 -0.0003
1 7 32 -0.3927 0.0009
1 7 33 1.4898 -0.0013
1 7 34 -0.8345 0.0009
1 7 35 0.9661 -0.0012
1 8 0 -4.8322 -0.0104
1 8 1 1.0472 0.0080
1 8 2 5.2719 -0.0355
1 8 3 -10.3441 0.0032
1 8 4 1.8180 -0.0151
1 8 5 7.5944 -0.0081
1 8 6 -1.8320 -0.0020
1 8 7 -0.5839 -0.0047
1 8 8 9.0154 0.0014
1 8 9 2.5770 -0.0010
1 8 10 2.1513 0.0014
1 8 11 11.2825 0.0072
1 8 12 6.9223 0.0018
1 8 13 -7.9204 0.0047
1 8 14 -1.9497 0.0022
1 8 15 -1.2627 -0.0034
1 8 16 -6.4026 0.0005
1 8 17 -3.4375 -0.0019
1 8 18 3.0121 0.0055
1 8 19 3.5640 0.0016
1 8 20 0.8180 0.0057
1 8 21 7.0900 0.0015
1 8 22 1.1825 -0.0042
1 8 23 1.7261 -0.0026
1 8 24 -1.6379 -0.0055
1 8 25 1.1078 -0.0006
1 8 26 -3.0233 -0.0013
1 8 27 -0.0404 0.0020
1 8 28 -2.4014 0.0007
1 8 29 0.3949 -0.0013
1 8 30 -0.1813 -0.0005
1 8 31 1.7836 -0.0021
1 8 32 -1.2562 0.0014
1 8 33 0.9393 0.0006
1 8 34 -0.5981 0.0009
1 8 35 0.4520 0.0004
1 9 0 8.0822 -0.0178
1 9 1 -8.3996 0.0249
1 9 2 2.8734 -0.0157
1 9 3 0.1074 0.0014
1 9 4 -2.5892 -0.0089
1 9 5 -8.7191 -0.0131
1 9 6 5.0436 0.0007
1 9 7 -1.9042 -0.0062
1 9 8 -3.1716 -0.0009
1 9 9 0.0599 -0.0001
1 9 10 3.9467 -0.0008
1 9 11 1.5577 0.0017
1 9 12 3.5653 -0.0032
1 9 13 2.1261 0.0024
1 9 14 -1.5007 -0.0014
1 9 15 0.5099 -0.0007
1 9 16 -0.5791 0.0004
1 9 17 -0.9653 0.0020
1 9 18 -2.0165 0.0065
1 9 19 2.6137 0.0037
1 9 20 -1.2864 0.0030
1 9 21 3.5422 0.0013
1 9 22 1.0475 -0.0035
1 9 23 2.2410 -0.0010
1 9 24 -0.7288 -0.0024
1 9 25 2.4401 0.0007
1 9 26 -1.3398 -0.0005
1 9 27 -0.4604 0.0004
1 9 28 -0.8335 -0.0005
1 9 29 -0.1322 -0.0027
1 9 30 -1.1405 -0.0029
1 9 31 0.9720 -0.0023
1 9 32 -0.3168 0.0001
1 9 33 -0.7095 -0.0001
1 9 34 -0.7452 0.0026
1 10 0 1.6474 -0.0140
1 10 1 -0.9271 0.0187
1 10 2 3.9627 0.0031
1 10 3 -2.4983 -0.0092
1 10 4 3.8663 0.0037
1 10 5 -6.6679 -0.0058
1 10 6 1.8093 0.0001
1 10 7 -0.4700 -0.0054
1 10 8 -2.7703 0.0056
1 10 9 -2.8903 0.0041
1 10 10 3.0073 -0.0057
1 10 11 -0.2375 -0.0004
1 10 12 -3.3209 -0.0088
1 10 13 4.1852 0.0017
1 10 14 -1.1105 -0.0037
1 10 15 -1.0075 0.0019
1 10 16 0.2150 0.0004
1 10 17 4.9306 0.0013
1 10 18 -3.9784 0.0036
1 10 19 1.2448 0.0023
1 10 20 1.1611 0.0001
1 10 21 1.0841 0.0006
1 10 22 -1.1794 -0.0001
1 10 23 2.7153 -0.0005
1 10 24 -0.3264 0.0005
1 10 25 -0.1687 0.0023
1 10 26 1.2395 0.0010
1 10 27 0.4224 -0.0001
1 10 28 -0.2902 -0.0035
1 10 29 0.1130 -0.0031
1 10 30 0.2389 -0.0023
1 10 31 -0.8269 -0.0019
1 10 32 0.1305 0.0007
1 10 33 -0.8014 0.0005
1 10 34 -1.2089 0.0038
1 11 0 -2.2897 -0.0069
1 11 1 -1.7824 -0.0047
1 11 2 5.2389 0.0068
1 11 3 -5.5815 -0.0057
1 11 4 2.7603 0.0065
1 11 5 1.6257 -0.0044
1 11 6 -0.6481 0.0022
1 11 7 -2.9202 -0.0003
1 11 8 5.3679 0.0016
1 11 9 0.1469 0.0061
1 11 10 -3.6190 -0.0064
1 11 11 5.5153 0.0003
1 11 12 0.6916 -0.0086
1 11 13 -1.5825 -0.0000
1 11 14 -4.1883 -0.0005
1 11 15 3.9471 0.0022
1 11 16 -4.4687 0.0021
1 11 17 0.9447 -0.0004
1 11 18 0.1216 -0.0015
1 11 19 1.6517 -0.0014
1 11 20 -1.2079 0.0005
1 11 21 2.4479 -0.0001
1 11 22 0.7296 0.0020
1 11 23 0.2804 0.0010
1 11 24 0.3620 0.0016
1 11 25 -0.9799 0.0027
1 11 26 0.6479 -0.0003
1 11 27 0.5081 -0.0002
1 11 28 0.9543 -0.0024
1 11 29 -0.6511 -0.0014
1 11 30 1.1956 -0.0022
1 11 31 -0.3041 -0.0028
1 11 32 -0.9824 0.0035
1 11 33 -0.6506 0.0005
1 12 0 2.1936 -0.0099
1 12 1 -4.1250 -0.0230
1 12 2 0.9304 -0.0000
1 12 3 2.2570 -0.0019
1 12 4 0.0627 0.0010
1 12 5 -4.0779 0.0010
1 12 6 2.1322 0.0037
1 12 7 -0.2164 0.0044
1 12 8 -1.1758 -0.0033
1 12 9 3.1259 0.0055
1 12 10 0.7448 -0.0022
1 12 11 3.5735 -0.0027
1 12 12 0.9842 -0.0027
1 12 13 4.4739 -0.0029
1 12 14 -4.0442 0.0021
1 12 15 1.6068 0.0019
1 12 16 -2.8908 0.0020
1 12 17 0.5014 -0.0020
1 12 18 -1.9743 -0.0028
1 12 19 1.0179 -0.0019
1 12 20 -1.3927 0.0003
1 12 21 1.5309 0.0004
1 12 22 1.1635 0.0031
1 12 23 -0.7588 0.0035
1 12 24 0.8701 0.0007
1 12 25 -0.3194 0.0011
1 12 26 -0.6072 0.0000
1 12 27 -0.7735 0.0005
1 12 28 1.8910 -0.0011
1 12 29 -1.0712 -0.0009
1 12 30 -0.8533 0.0014
1 12 31 0.5674 -0.0023
1 12 32 -0.4797 0.0027
1 13 0 -0.5000 0.0052
1 13 1 1.4600 -0.0084
1 13 2 0.3729 -0.0129
1 13 3 1.2674 -0.0049
1 13 4 3.1349 -0.0009
1 13 5 -0.7897 0.0052
1 13 6 -2.1426 -0.0014
1 13 7 0.5042 0.0042
1 13 8 -3.0907 -0.0022
1 13 9 0.5407 -0.0000
1 13 10 1.4860 0.0047
1 13 11 3.2752 -0.0020
1 13 12 -1.3275 0.0023
1 13 13 6.2113 -0.0016
1 13 14 -0.3879 0.0029
1 13 15 0.5314 -0.0000
1 13 16 -1.2737 -0.0015
1 13 17 3.0761 -0.0006
1 13 18 -2.8299 -0.0025
1 13 19 0.4664 -0.0017
1 13 20 -0.9354 -0.0009
1 13 21 -1.4171 0.0030
1 13 22 -0.2187 0.0019
1 13 23 0.4366 0.0013
1 13 24 -0.6212 0.0003
1 13 25 -1.2334 -0.0005
1 13 26 1.2116 -0.0000
1 13 27 -1.3380 0.0014
1 13 28 -0.4580 0.0007
1 13 29 -0.2506 -0.0011
1 13 30 -1.3649 0.0030
1 13 31 -1.4482 -0.0014
1 14 0 -2.7737 0.0067
1 14 1 -0.2169 0.0112
1 14 2 1.9031 -0.0009
1 14 3 1.4914 -0.0009
1 14 4 0.5009 -0.0018
1 14 5 4.9345 0.0052
1 14 6 -0.8653 -0.0016
1 14 7 -0.8223 -0.0000
1 14 8 -1.4645 -0.0021
1 14 9 0.1358 -0.0078
1 14 10 -3.3143 0.0035
1 14 11 3.4708 0.0005
1 14 12 0.4150 0.0032
1 14 13 1.8933 0.0020
1 14 14 -0.4907 0.0016
1 14 15 3.7062 0.0001
1 14 16 -1.7936 -0.0023
1 14 17 2.6010 0.0019
1 14 18 -0.2395 -0.0030
1 14 19 0.5140 0.0003
1 14 20 -2.4397 -0.0007
1 14 21 -1.7192 0.0012
1 14 22 -2.1938 0.0006
1 14 23 -0.7249 -0.0011
1 14 24 0.1707 -0.0009
1 14 25 -1.4348 -0.0011
1 14 26 0.4714 -0.0025
1 14 27 -0.3056 -0.0001
1 14 28 -0.7419 0.0013
1 14 29 -0.7587 -0.0006
1 14 30 -0.8943 0.0001
1 15 0 0.2572 -0.0035
1 15 1 -1.2408 0.0022
1 15 2 -2.5155 0.0092
1 15 3 3.0964 0.0061
1 15 4 0.3377 -0.0001
1 15 5 2.7983 0.0052
1 15 6 0.7687 0.0040
1 15 7 2.8055 -0.0037
1 15 8 -1.8666 0.0000
1 15 9 0.8672 -0.0042
1 15 10 -3.0170 -0.0042
1 15 11 -0.0300 -0.0005
1 15 12 -0.7505 0.0016
1 15 13 2.1570 -0.0002
1 15 14 -1.9735 -0.0023
1 15 15 2.9056 0.0016
1 15 16 -1.1702 -0.0032
1 15 17 2.2075 0.0011
1 15 18 0.0395 0.0009
1 15 19 1.1642 0.0021
1 15 20 -3.2541 -0.0001
1 15 21 -2.0346 -0.0025
1 15 22 -3.2812 -0.0005
1 15 23 -2.7246 0.0008
1 15 24 0.3203 -0.0024
1 15 25 0.2378 0.0000
1 15 26 -0.7939 -0.0025
1 15 27 0.0135 -0.0018
1 15 28 0.5761 -0.0031
1 16 0 -1.0378 -0.0066
1 16 1 0.7602 -0.0068
1 16 2 -2.7852 -0.0006
1 16 3 0.4286 0.0001
1 16 4 0.1823 0.0031
1 16 5 3.1087 -0.0007
1 16 6 -0.4438 0.0034
1 16 7 3.5238 -0.0003
1 16 8 -0.4822 -0.0008
1 16 9 0.6578 0.0026
1 16 10 -0.8216 -0.0003
1 16 11 -0.5605 -0.0004
1 16 12 -4.1969 -0.0001
1 16 13 1.0698 -0.0004
1 16 14 -1.4548 -0.0043
1 16 15 0.7799 -0.0007
1 16 16 -1.2286 -0.0018
1 16 17 2.4451 -0.0022
1 16 18 -0.8836 0.0027
1 16 19 1.8512 0.0007
1 16 20 -1.4083 -0.0007
1 16 21 -2.6478 -0.0017
1 16 22 -3.6122 -0.0037
1 16 23 -2.2290 0.0011
1 16 24 -1.8031 -0.0003
1 16 25 0.4506 0.0035
1 16 26 0.3923 -0.0012
1 16 27 0.0315 -0.0013
1 17 0 -2.6463 -0.0033
1 17 1 -1.0332 -0.0047
1 17 2 -0.7989 0.0000
1 17 3 0.5355 -0.0043
1 17 4 -1.5175 0.0009
1 17 5 3.2654 -0.0045
1 17 6 1.1915 -0.0026
1 17 7 1.1157 0.0012
1 17 8 0.5376 -0.0019
1 17 9 1.2237 -0.0001
1 17 10 -1.0791 0.0044
1 17 11 0.0554 0.0033
1 17 12 -2.0189 -0.0014
1 17 13 -1.5815 0.0008
1 17 14 -2.3220 0.0000
1 17 15 0.8797 -0.0028
1 17 16 -1.2190 0.0034
1 17 17 1.3279 -0.0004
1 17 18 -0.2892 0.0003
1 17 19 1.2621 -0.0002
1 17 20 0.1043 -0.0021
1 17 21 -0.4569 -0.0025
1 17 22 -2.8217 -0.0049
1 17 23 -1.4453 0.0002
1 17 24 -1.9871 -0.0001
1 18 0 -0.7492 0.0041
1 18 1 -1.4453 0.0015
1 18 2 -1.9714 0.0061
1 18 3 0.7068 0.0028
1 18 4 0.4449 0.0008
1 18 5 1.6318 -0.0023
1 18 6 2.3515 -0.0012
1 18 7 1.5957 -0.0016
1 18 8 0.8193 -0.0003
1 18 9 0.3311 -0.0010
1 18 10 0.1998 -0.0002
1 18 11 -0.9454 0.0032
1 18 12 -0.4955 -0.0007
1 18 13 -0.7839 -0.0028
1 18 14 -1.9900 0.0010
1 18 15 0.1765 -0.0011
1 18 16 -0.0273 0.0027
1 18 17 0.3670 0.0038
1 18 18 0.5391 0.0021
1 18 19 1.1388 -0.0004
1 18 20 0.1521 -0.0012
1 18 21 0.8117 -0.0025
1 19 0 -0.3972 0.0006
1 19 1 -0.2850 0.0066
1 19 2 -1.6460 0.0081
1 19 3 -0.7767 0.0040
1 19 4 0.9759 0.0035
1 19 5 1.1341 -0.0007
1 19 6 2.1671 0.0017
1 19 7 2.0367 -0.0009
1 19 8 2.2312 0.0009
1 19 9 -0.4431 0.0023
1 19 10 1.0786 -0.0019
1 19 11 -0.0972 0.0001
1 19 12 -1.0762 0.0001
1 19 13 -0.9128 -0.0014
1 19 14 -0.2175 -0.0034
1 19 15 -0.6882 -0.0004
1 19 16 0.1684 -0.0006
1 19 17 0.7151 0.0002
2 -18 0 0.3476 0.0011
2 -17 0 0.4789 -0.0035
2 -17 1 1.1470 0.0032
2 -17 2 1.1084 -0.0042
2 -17 3 0.3415 0.0067
2 -17 4 1.0456 -0.0040
2 -17 5 -0.6570 0.0048
2 -17 6 0.1251 -0.0033
2 -16 0 0.7138 -0.0017
2 -16 1 1.1156 0.0038
2 -16 2 1.9012 -0.0037
2 -16 3 0.1656 0.0026
2 -16 4 0.9266 -0.0025
2 -16 5 -0.0296 0.0045
2 -16 6 0.4248 -0.0024
2 -16 7 -1.0019 -0.0003
2 -16 8 2.2557 -0.0020
2 -16 9 -0.2075 -0.0001
2 -16 10 1.4089 0.0001
2 -15 0 0.8088 0.0063
2 -15 1 0.0402 0.0012
2 -15 2 1.4035 0.0007
2 -15 3 0.5834 -0.0048
2 -15 4 -0.2205 0.0004
2 -15 5 -1.0495 0.0022
2 -15 6 1.7222 -0.0004
2 -15 7 -0.3028 -0.0017
2 -15 8 1.0293 -0.0006
2 -15 9 1.2118 -0.0025
2 -15 10 1.3220 -0.0018
2 -15 11 -0.1723 0.0008
2 -15 12 0.3384 0.0018
2 -15 13 -0.2316 0.0047
2 -14 0 1.0094 0.0197
2 -14 1 -0.2026 -0.0056
2 -14 2 -0.8545 0.0074
2 -14 3 -0.3307 -0.0051
2 -14 4 0.7120 0.0008
2 -14 5 -1.7447 -0.0043
2 -14 6 -0.3708 0.0045
2 -14 7 1.5513 -0.0017
2 -14 8 1.2790 -0.0024
2 -14 9 1.1805 -0.0016
2 -14 10 0.5508 -0.0007
2 -14 11 0.5001 -0.0000
2 -14 12 -1.3710 -0.0004
2 -14 13 -0.4437 0.0036
2 -14 14 -2.2097 0.0004
2 -14 15 -0.8149 0.0055
2 -14 16 -0.0472 -0.0020
2 -13 0 -0.6150 0.0254
2 -13 1 -0.4387 -0.0047
2 -13 2 -0.0263 0.0062
2 -13 3 -2.3506 -0.0060
2 -13 4 0.0734 0.0086
2 -13 5 -0.2806 -0.0031
2 -13 6 -1.4699 0.0019
2 -13 7 0.0695 0.0007
2 -13 8 1.1980 -0.0015
2 -13 9 1.6566 -0.0041
2 -13 10 -0.4589 0.0012
2 -13 11 1.6276 0.0009
2 -13 12 -1.8296 0.0004
2 -13 13 -0.7208 0.0026
2 -13 14 -1.6313 -0.0015
2 -13 15 -1.0947 0.0006
2 -13 16 -1.6518 -0.0017
2 -13 17 0.0063 0.0028
2 -13 18 0.0384 0.0003
2 -13 19 0.2417 0.0011
2 -12 0 0.7650 0.0143
2 -12 1 -2.8473 -0.0013
2 -12 2 2.1761 0.0028
2 -12 3 -0.2520 -0.0109
2 -12 4 -0.8444 0.0051
2 -12 5 -1.1348 0.0057
2 -12 6 0.7959 0.0030
2 -12 7 -1.7181 0.0009
2 -12 8 -1.5351 0.0026
2 -12 9 1.8520 -0.0041
2 -12 10 -0.4641 -0.0016
2 -12 11 0.3531 0.0005
2 -12 12 -0.5247 0.0033
2 -12 13 0.6703 0.0009
2 -12 14 -1.9440 0.0002
2 -12 15 -0.0658 -0.0017
2 -12 16 -1.4325 -0.0027
2 -12 17 0.1934 -0.0004
2 -12 18 -0.8663 0.0012
2 -12 19 -0.5549 0.0004
2 -12 20 -1.2882 0.0029
2 -12 21 -0.2085 -0.0015
2 -11 0 3.5156 -0.0015
2 -11 1 0.3716 -0.0022
2 -11 2 0.4643 0.0082
2 -11 3 0.0228 -0.0034
2 -11 4 4.9060 -0.0089
2 -11 5 -1.5441 0.0014
2 -11 6 -0.4647 0.0054
2 -11 7 -0.4099 0.0003
2 -11 8 -1.7788 0.0009
2 -11 9 -0.7497 0.0021
2 -11 10 -0.6045 0.0002
2 -11 11 1.0140 -0.0049
2 -11 12 -0.9897 0.0036
2 -11 13 1.5327 0.0008
2 -11 14 -1.5654 -0.0001
2 -11 15 0.5738 -0.0007
2 -11 16 -1.8582 -0.0028
2 -11 17 0.4245 -0.0013
2 -11 18 -0.8776 0.0018
2 -11 19 2.0823 0.0014
2 -11 20 -1.5380 0.0009
2 -11 21 -0.4916 -0.0016
2 -11 22 -0.7561 0.0011
2 -11 23 -1.2254 -0.0031
2 -10 0 -0.9927 -0.0079
2 -10 1 0.6376 0.0003
2 -10 2 5.0466 0.0085
2 -10 3 -1.1175 0.0095
2 -10 4 4.6544 -0.0026
2 -10 5 3.1321 -0.0016
2 -10 6 -1.0614 -0.0038
2 -10 7 0.0547 -0.0023
2 -10 8 -1.2163 -0.0015
2 -10 9 -0.7322 -0.0007
2 -10 10 -1.9245 0.0050
2 -10 11 3.3646 -0.0014
2 -10 12 -1.6312 -0.0010
2 -10 13 1.6146 0.0002
2 -10 14 -0.1997 0.0002
2 -10 15 1.3550 0.0004
2 -10 16 -3.7274 -0.0029
2 -10 17 1.1318 -0.0012
2 -10 18 -2.1732 -0.0005
2 -10 19 1.1396 0.0029
2 -10 20 1.5325 0.0013
2 -10 21 1.1627 -0.0001
2 -10 22 -0.0528 -0.0022
2 -10 23 -1.0585 -0.0007
2 -10 24 0.3541 -0.0017
2 -9 0 -1.1749 -0.0070
2 -9 1 -3.6958 -0.0013
2 -9 2 5.5164 -0.0055
2 -9 3 5.6264 0.0122
2 -9 4 -1.7354 0.0103
2 -9 5 5.9601 0.0016
2 -9 6 2.0512 -0.0050
2 -9 7 -0.1437 -0.0017
2 -9 8 -5.3026 -0.0016
2 -9 9 5.0986 -0.0060
2 -9 10 -3.7349 0.0023
2 -9 11 1.8486 0.0052
2 -9 12 0.5824 -0.0008
2 -9 13 4.2096 -0.0018
2 -9 14 -2.5658 -0.0001
2 -9 15 3.1999 0.0013
2 -9 16 -0.9088 -0.0013
2 -9 17 -0.1439 0.0006
2 -9 18 -2.6633 -0.0027
2 -9 19 -0.2429 -0.0003
2 -9 20 0.2431 0.0005
2 -9 21 0.9370 0.0014
2 -9 22 1.8870 -0.0014
2 -9 23 -0.8004 0.0006
2 -9 24 1.5323 -0.0016
2 -9 25 -1.4179 -0.0002
2 -9 26 2.1817 -0.0032
2 -8 0 -0.1752 -0.0047
2 -8 1 5.5428 -0.0043
2 -8 2 -7.2401 -0.0072
2 -8 3 7.6795 0.0027
2 -8 4 3.1366 -0.0006
2 -8 5 5.5773 0.0004
2 -8 6 -4.2088 0.0028
2 -8 7 8.4898 0.0014
2 -8 8 -9.2581 -0.0019
2 -8 9 2.1060 -0.0013
2 -8 10 -2.8127 0.0009
2 -8 11 4.0361 0.0028
2 -8 12 -2.8497 0.0019
2 -8 13 5.2864 0.0008
2 -8 14 -0.1411 -0.0022
2 -8 15 2.2464 -0.0003
2 -8 16 0.4896 0.0016
2 -8 17 1.0735 0.0003
2 -8 18 -1.3127 0.0006
2 -8 19 -0.2593 -0.0020
2 -8 20 -1.1471 -0.0016
2 -8 21 -1.4348 -0.0010
2 -8 22 2.2920 -0.0003
2 -8 23 -1.0482 0.0015
2 -8 24 0.4076 -0.0009
2 -8 25 -0.1854 0.0011
2 -8 26 1.5821 -0.0007
2 -8 27 0.8967 -0.0028
2 -7 0 -9.5962 0.0069
2 -7 1 8.3070 0.0152
2 -7 2 -2.9565 0.0025
2 -7 3 5.8665 -0.0075
2 -7 4 -3.6791 -0.0140
2 -7 5 13.2671 -0.0003
2 -7 6 -9.6005 -0.0005
2 -7 7 9.4870 -0.0017
2 -7 8 -6.9684 0.0016
2 -7 9 -1.7400 0.0047
2 -7 10 -8.3022 -0.0016
2 -7 11 7.5929 0.0012
2 -7 12 -3.8633 0.0029
2 -7 13 0.7639 0.0028
2 -7 14 3.6160 -0.0008
2 -7 15 2.3879 -0.0019
2 -7 16 -1.5918 0.0021
2 -7 17 1.8483 -0.0022
2 -7 18 1.3146 0.0030
2 -7 19 -2.8897 -0.0005
2 -7 20 0.0003 -0.0008
2 -7 21 0.1124 -0.0021
2 -7 22 0.0473 -0.0013
2 -7 23 -0.6675 0.0005
2 -7 24 0.2147 0.0015
2 -7 25 -0.7171 0.0002
2 -7 26 -0.1294 -0.0022
2 -7 27 -0.1587 0.0004
2 -7 28 0.6361 -0.0009
2 -6 0 -8.7142 0.0200
2 -6 1 4.0532 0.0278
2 -6 2 0.4886 0.0031
2 -6 3 14.6864 0.0020
2 -6 4 -16.6687 -0.0086
2 -6 5 14.2954 -0.0083
2 -6 6 -0.6954 -0.0088
2 -6 7 1.9824 0.0012
2 -6 8 -11.3464 0.0051
2 -6 9 7.6196 0.0021
2 -6 10 -12.7514 -0.0052
2 -6 11 -4.2940 0.0015
2 -6 12 2.3096 0.0016
2 -6 13 1.9830 0.0016
2 -6 14 -1.9034 0.0018
2 -6 15 1.0903 0.0003
2 -6 16 4.6608 0.0010
2 -6 17 -2.8933 -0.0020
2 -6 18 0.8122 0.0012
2 -6 19 -1.4974 0.0001
2 -6 20 -0.1031 0.0002
2 -6 21 -1.7732 -0.0004
2 -6 22 0.6779 -0.0018
2 -6 23 0.7332 -0.0007
2 -6 24 0.7498 0.0005
2 -6 25 -1.8675 0.0010
2 -6 26 -0.9105 -0.0001
2 -6 27 -0.4657 -0.0023
2 -6 28 -1.0206 -0.0017
2 -6 29 -2.3269 0.0007
2 -6 30 -0.6658 -0.0004
2 -5 0 -3.5335 0.0161
2 -5 1 12.6320 0.0190
2 -5 2 -19.8446 0.0030
2 -5 3 11.5768 0.0112
2 -5 4 -1.0250 -0.0013
2 -5 5 1.8726 -0.0131
2 -5 6 -8.7102 -0.0050
2 -5 7 15.5221 0.0002
2 -5 8 -9.2588 0.0018
2 -5 9 -3.3046 0.0010
2 -5 10 -4.2602 -0.0005
2 -5 11 -5.0805 -0.0012
2 -5 12 -3.9342 -0.0052
2 -5 13 -0.5773 0.0025
2 -5 14 3.5179 0.0039
2 -5 15 -4.6369 0.0018
2 -5 16 6.3271 0.0001
2 -5 17 -3.7901 0.0016
2 -5 18 2.3275 -0.0021
2 -5 19 -2.3078 0.0014
2 -5 20 1.5313 0.0009
2 -5 21 -4.1720 0.0012
2 -5 22 1.9108 -0.0030
2 -5 23 -0.3040 -0.0009
2 -5 24 -0.1793 -0.0004
2 -5 25 -0.5565 -0.0003
2 -5 26 -0.4197 0.0018
2 -5 27 -2.1594 -0.0014
2 -5 28 -0.4123 -0.0024
2 -5 29 -2.1482 -0.0006
2 -5 30 -0.4226 -0.0004
2 -5 31 -1.8316 -0.0015
2 -4 0 -13.4654 -0.0018
2 -4 1 1.2496 0.0195
2 -4 2 -13.0646 0.0084
2 -4 3 -5.5330 -0.0054
2 -4 4 -11.5240 0.0053
2 -4 5 3.0355 -0.0022
2 -4 6 -13.1056 0.0038
2 -4 7 8.2083 -0.0071
2 -4 8 6.6491 -0.0025
2 -4 9 -6.6567 0.0033
2 -4 10 -4.4167 0.0016
2 -4 11 -0.6601 -0.0039
2 -4 12 -1.5561 -0.0047
2 -4 13 -10.6353 0.0026
2 -4 14 10.4914 0.0014
2 -4 15 -5.5885 0.0024
2 -4 16 3.0818 0.0006
2 -4 17 -4.0305 0.0038
2 -4 18 7.1694 -0.0030
2 -4 19 -7.0855 0.0012
2 -4 20 3.5060 0.0002
2 -4 21 -1.6132 0.0038
2 -4 22 1.0328 0.0001
2 -4 23 -1.6734 -0.0021
2 -4 24 0.6942 -0.0017
2 -4 25 -0.8322 -0.0004
2 -4 26 -0.9789 0.0004
2 -4 27 -1.6109 -0.0003
2 -4 28 0.0198 0.0008
2 -4 29 -0.5704 -0.0036
2 -4 30 -0.6172 -0.0028
2 -4 31 -0.4997 -0.0018
2 -4 32 1.1268 0.0006
2 -3 0 4.1379 -0.0170
2 -3 1 -10.8378 -0.0030
2 -3 2 -7.3488 0.0157
2 -3 3 -6.7730 -0.0046
2 -3 4 -33.3282 0.0026
2 -3 5 -11.5978 0.0020
2 -3 6 0.9413 0.0072
2 -3 7 -12.6091 0.0019
2 -3 8 5.2416 -0.0007
2 -3 9 10.8998 -0.0015
2 -3 10 2.5589 -0.0021
2 -3 11 -17.6773 -0.0011
2 -3 12 10.7441 0.0003
2 -3 13 -7.3566 -0.0015
2 -3 14 2.7662 -0.0003
2 -3 15 -6.5495 0.0029
2 -3 16 10.4739 -0.0004
2 -3 17 -7.1521 0.0000
2 -3 18 5.7463 0.0009
2 -3 19 -4.6622 0.0015
2 -3 20 3.1595 -0.0027
2 -3 21 -2.7208 0.0024
2 -3 22 0.8090 0.0044
2 -3 23 -0.2497 0.0005
2 -3 24 1.0634 -0.0021
2 -3 25 -0.2797 -0.0011
2 -3 26 -2.1520 0.0001
2 -3 27 0.7232 0.0003
2 -3 28 -0.6152 -0.0009
2 -3 29 -0.2907 -0.0020
2 -3 30 0.3721 0.0001
2 -3 31 0.5211 -0.0047
2 -3 32 0.2655 -0.0015
2 -2 0 25.2091 -0.0397
2 -2 1 16.7484 -0.0267
2 -2 2 -23.4388 0.0057
2 -2 3 -16.5298 0.0176
2 -2 4 -5.3817 -0.0014
2 -2 5 -36.5324 0.0004
2 -2 6 -19.2681 -0.0027
2 -2 7 -7.2688 0.0101
2 -2 8 13.7421 0.0038
2 -2 9 -6.7526 -0.0007
2 -2 10 22.4287 -0.0044
2 -2 11 -11.5590 0.0002
2 -2 12 4.3292 0.0017
2 -2 13 -10.3488 -0.0059
2 -2 14 6.0288 0.0037
2 -2 15 -10.3515 0.0005
2 -2 16 8.6628 -0.0016
2 -2 17 -4.3676 -0.0032
2 -2 18 4.7217 0.0005
2 -2 19 -1.0884 0.0015
2 -2 20 2.0479 0.0014
2 -2 21 -3.4014 -0.0008
2 -2 22 0.2007 0.0011
2 -2 23 0.7063 0.0029
2 -2 24 -2.3680 0.0012
2 -2 25 2.6315 -0.0001
2 -2 26 -1.1221 -0.0027
2 -2 27 -0.2440 0.0014
2 -2 28 -1.2729 -0.0007
2 -2 29 0.7437 -0.0015
2 -2 30 -0.0233 0.0005
2 -2 31 -0.0368 -0.0032
2 -2 32 0.8293 0.0005
2 -2 33 1.2058 0.0001
2 -1 0 -5.5120 -0.0733
2 -1 1 6.8920 -0.0212
2 -1 2 3.2181 -0.0158
2 -1 3 -23.4199 0.0171
2 -1 4 -7.1845 0.0096
2 -1 5 -29.5751 0.0114
2 -1 6 -21.4415 -0.0186
2 -1 7 -33.9223 0.0024
2 -1 8 24.7279 0.0009
2 -1 9 -11.4831 0.0078
2 -1 10 27.5446 0.0024
2 -1 11 0.5481 -0.0071
2 -1 12 10.1488 0.0007
2 -1 13 -18.0178 -0.0042
2 -1 14 8.2029 0.0014
2 -1 15 -10.6749 -0.0022
2 -1 16 -3.2528 0.0019
2 -1 17 -1.8997 -0.0016
2 -1 18 5.3429 -0.0039
2 -1 19 -1.5780 -0.0019
2 -1 20 1.7220 0.0058
2 -1 21 1.8246 0.0002
2 -1 22 -2.6578 -0.0009
2 -1 23 1.1612 0.0014
2 -1 24 -2.6526 -0.0003
2 -1 25 1.8894 0.0028
2 -1 26 -1.9636 -0.0016
2 -1 27 0.9569 0.0009
2 -1 28 -1.8132 -0.0002
2 -1 29 -1.3244 0.0001
2 -1 30 -0.3636 -0.0014
2 -1 31 -1.4068 -0.0002
2 -1 32 1.5475 0.0023
2 -1 33 0.6222 -0.0000
2 -1 34 1.5275 -0.0003
2 0 0 -18.0625 -0.0412
2 0 1 -30.8466 -0.0427
2 0 2 3.6403 -0.0226
2 0 3 -6.1662 0.0111
2 0 4 -16.1986 0.0023
2 0 5 -30.7697 0.0097
2 0 6 7.7336 -0.0068
2 0 7 -57.6044 -0.0018
2 0 8 1.3183 -0.0082
2 0 9 -2.6768 0.0053
2 0 10 32.7650 0.0144
2 0 11 -9.9137 -0.0031
2 0 12 26.0833 -0.0045
2 0 13 -4.1039 -0.0033
2 0 14 -1.2568 -0.0039
2 0 15 -8.3140 -0.0008
2 0 16 -3.2192 0.0024
2 0 17 -7.7089 0.0003
2 0 18 -1.2743 -0.0017
2 0 19 1.8067 -0.0043
2 0 20 -0.5417 0.0006
2 0 21 3.2675 0.0012
2 0 22 -2.0288 0.0032
2 0 23 2.2627 -0.0007
2 0 24 -2.6767 -0.0030
2 0 25 2.2543 0.0024
2 0 26 -2.7952 0.0002
2 0 27 1.2220 0.0030
2 0 28 -0.8043 -0.0004
2 0 29 -2.7792 0.0009
2 0 30 -0.3415 0.0010
2 0 31 -2.6562 -0.0004
2 0 32 0.2873 -0.0005
2 0 33 -0.4598 0.0031
2 0 34 3.1437 0.0008
2 1 0 -11.4571 0.0600
2 1 1 -8.8801 -0.0263
2 1 2 -38.1152 -0.0096
2 1 3 -23.4662 -0.0168
2 1 4 16.1733 -0.0101
2 1 5 -24.1581 -0.0085
2 1 6 -1.0694 0.0041
2 1 7 -32.6947 0.0001
2 1 8 -2.9739 0.0004
2 1 9 -30.9661 0.0001
2 1 10 27.1062 0.0048
2 1 11 -1.2390 0.0109
2 1 12 16.5249 -0.0011
2 1 13 3.5969 -0.0040
2 1 14 5.6781 -0.0054
2 1 15 -4.0492 0.0037
2 1 16 -2.0991 -0.0010
2 1 17 -5.5507 0.0014
2 1 18 -7.5252 0.0024
2 1 19 2.3521 -0.0056
2 1 20 -2.0022 -0.0025
2 1 21 1.2184 -0.0025
2 1 22 -1.5583 0.0031
2 1 23 3.6879 0.0002
2 1 24 -4.3042 -0.0012
2 1 25 2.6431 -0.0003
2 1 26 -0.8617 -0.0025
2 1 27 -0.1780 0.0032
2 1 28 -0.3788 0.0028
2 1 29 0.0762 0.0007
2 1 30 -0.2537 0.0010
2 1 31 -3.1653 0.0004
2 1 32 1.3421 -0.0009
2 1 33 -1.0053 0.0033
2 1 34 1.2729 0.0011
2 1 35 0.5575 0.0016
2 2 0 -23.8865 0.1270
2 2 1 -1.1584 0.0395
2 2 2 -29.0819 0.0274
2 2 3 -34.4152 -0.0490
2 2 4 -7.0216 -0.0049
2 2 5 1.9979 -0.0160
2 2 6 2.5151 -0.0077
2 2 7 -14.3966 0.0019
2 2 8 5.6493 0.0131
2 2 9 -29.3838 0.0052
2 2 10 4.2648 -0.0131
2 2 11 6.4420 0.0043
2 2 12 6.1640 0.0021
2 2 13 -3.9130 0.0046
2 2 14 10.1726 -0.0032
2 2 15 2.9254 0.0039
2 2 16 -6.7685 0.0022
2 2 17 2.4636 0.0015
2 2 18 -3.3319 0.0024
2 2 19 -2.2957 -0.0049
2 2 20 -2.1750 0.0006
2 2 21 4.0836 -0.0056
2 2 22 -4.1852 -0.0013
2 2 23 2.4597 0.0020
2 2 24 -1.0822 0.0009
2 2 25 0.9106 -0.0011
2 2 26 -2.6476 -0.0025
2 2 27 1.4134 -0.0016
2 2 28 -0.5408 0.0016
2 2 29 -0.7868 0.0014
2 2 30 0.9745 0.0004
2 2 31 -0.7260 -0.0004
2 2 32 0.6753 0.0000
2 2 33 0.0248 0.0007
2 2 34 1.5701 -0.0002
2 2 35 0.2395 0.0054
2 3 0 -16.5393 0.1142
2 3 1 -10.6792 0.0352
2 3 2 -23.1761 0.0472
2 3 3 -3.4987 -0.0222
2 3 4 -47.2801 -0.0034
2 3 5 1.6831 -0.0162
2 3 6 15.5894 -0.0024
2 3 7 -0.8335 0.0125
2 3 8 -8.4713 0.0040
2 3 9 2.5769 0.0086
2 3 10 -1.2656 -0.0094
2 3 11 -4.8949 -0.0130
2 3 12 9.7186 -0.0081
2 3 13 2.1346 0.0084
2 3 14 -5.0140 0.0052
2 3 15 3.9444 0.0009
2 3 16 -0.8549 0.0040
2 3 17 -2.1626 -0.0022
2 3 18 -2.3921 0.0011
2 3 19 2.6435 -0.0006
2 3 20 -3.4728 0.0016
2 3 21 2.5918 -0.0008
2 3 22 -0.6544 -0.0013
2 3 23 1.8821 -0.0006
2 3 24 -0.8055 -0.0001
2 3 25 2.3880 0.0017
2 3 26 -1.8734 -0.0000
2 3 27 -0.3027 -0.0049
2 3 28 -1.2458 -0.0012
2 3 29 -1.2457 -0.0010
2 3 30 -0.3049 0.0017
2 3 31 0.2911 -0.0003
2 3 32 -0.8370 -0.0018
2 3 33 -0.3464 0.0007
2 3 34 2.2440 -0.0015
2 3 35 0.5303 0.0014
2 4 0 -21.9397 0.0514
2 4 1 23.0881 -0.0047
2 4 2 -42.1965 0.0259
2 4 3 2.6933 0.0002
2 4 4 -32.1017 -0.0095
2 4 5 2.5509 -0.0017
2 4 6 -12.9086 0.0071
2 4 7 17.3367 0.0147
2 4 8 -9.6091 0.0021
2 4 9 -2.5196 0.0035
2 4 10 -0.6605 -0.0022
2 4 11 0.2316 -0.0147
2 4 12 6.1285 -0.0089
2 4 13 8.2530 -0.0001
2 4 14 -0.5869 0.0121
2 4 15 -1.8700 0.0028
2 4 16 2.6760 -0.0009
2 4 17 -2.2963 -0.0064
2 4 18 -7.5460 -0.0041
2 4 19 2.4510 0.0015
2 4 20 -0.9924 0.0014
2 4 21 -1.0386 0.0067
2 4 22 0.2132 0.0010
2 4 23 3.6637 -0.0010
2 4 24 -0.6634 -0.0023
2 4 25 2.1963 -0.0004
2 4 26 1.8858 0.0029
2 4 27 -0.7838 -0.0023
2 4 28 -2.4106 -0.0013
2 4 29 -0.0675 -0.0041
2 4 30 -1.5195 0.0009
2 4 31 -1.4689 0.0019
2 4 32 0.0681 -0.0000
2 4 33 -1.4564 0.0007
2 4 34 -1.0618 -0.0017
2 4 35 -0.2942 -0.0018
2 5 0 -37.4940 0.0178
2 5 1 19.9494 0.0042
2 5 2 -29.4367 0.0024
2 5 3 8.4111 -0.0065
2 5 4 -22.3006 -0.0087
2 5 5 13.1552 0.0089
2 5 6 -20.2864 0.0056
2 5 7 17.6419 -0.0012
2 5 8 -0.1429 0.0054
2 5 9 -16.1489 -0.0043
2 5 10 -9.8607 -0.0018
2 5 11 3.0215 -0.0078
2 5 12 2.8344 0.0020
2 5 13 -1.9151 -0.0016
2 5 14 14.5154 0.0109
2 5 15 2.3142 0.0054
2 5 16 -2.6136 -0.0033
2 5 17 2.8457 -0.0040
2 5 18 -1.5904 -0.0100
2 5 19 -6.2759 0.0002
2 5 20 -2.7476 0.0023
2 5 21 2.2421 0.0091
2 5 22 -2.9152 0.0013
2 5 23 -0.3389 -0.0004
2 5 24 2.9490 -0.0028
2 5 25 1.6533 -0.0049
2 5 26 0.6622 0.0026
2 5 27 1.4152 0.0017
2 5 28 -0.0452 0.0011
2 5 29 -1.6671 -0.0037
2 5 30 -0.4708 -0.0018
2 5 31 -0.6791 0.0003
2 5 32 -0.1053 0.0022
2 5 33 -1.2217 0.0023
2 5 34 -1.0860 0.0001
2 5 35 -2.2478 -0.0012
2 6 0 -21.7596 0.0069
2 6 1 -3.4709 0.0293
2 6 2 -10.8910 0.0035
2 6 3 23.9314 -0.0031
2 6 4 -20.5659 0.0119
2 6 5 11.8925 0.0026
2 6 6 7.6683 0.0055
2 6 7 7.0720 -0.0060
2 6 8 1.5133 -0.0037
2 6 9 -4.2066 -0.0122
2 6 10 -8.5520 -0.0014
2 6 11 -19.3845 -0.0026
2 6 12 6.2555 0.0062
2 6 13 -3.2390 0.0034
2 6 14 5.1179 0.0030
2 6 15 4.3338 0.0038
2 6 16 6.8693 -0.0039
2 6 17 0.4728 -0.0022
2 6 18 0.9223 -0.0052
2 6 19 -0.4597 0.0019
2 6 20 -5.1113 0.0019
2 6 21 -1.6045 0.0064
2 6 22 -1.1316 0.0033
2 6 23 -2.0094 -0.0026
2 6 24 0.1143 -0.0039
2 6 25 1.0327 -0.0040
2 6 26 1.5638 0.0007
2 6 27 0.4244 0.0020
2 6 28 1.4865 0.0041
2 6 29 -1.0493 -0.0003
2 6 30 -0.1459 -0.0042
2 6 31 0.4313 -0.0027
2 6 32 0.2268 -0.0004
2 6 33 -0.9677 0.0015
2 6 34 0.6016 0.0030
2 6 35 -1.6071 -0.0012
2 7 0 -9.7945 -0.0189
2 7 1 6.9913 0.0000
2 7 2 -6.8837 0.0167
2 7 3 11.7303 0.0014
2 7 4 6.9522 0.0145
2 7 5 7.0084 0.0040
2 7 6 11.1037 0.0090
2 7 7 7.0335 0.0007
2 7 8 12.1877 -0.0052
2 7 9 -2.5798 -0.0089
2 7 10 2.3793 -0.0019
2 7 11 -20.5694 0.0039
2 7 12 0.8121 0.0023
2 7 13 -3.5009 0.0036
2 7 14 1.0706 -0.0027
2 7 15 -2.4770 -0.0037
2 7 16 9.4498 -0.0043
2 7 17 3.3712 -0.0049
2 7 18 -0.9049 0.0017
2 7 19 3.5745 0.0041
2 7 20 -0.4372 0.0029
2 7 21 -4.8217 0.0013
2 7 22 -1.9441 0.0021
2 7 23 -0.2066 -0.0022
2 7 24 -1.6948 -0.0033
2 7 25 -1.6408 -0.0015
2 7 26 2.7554 0.0016
2 7 27 0.1879 0.0031
2 7 28 0.2614 0.0026
2 7 29 0.4504 0.0018
2 7 30 0.0127 -0.0027
2 7 31 -0.1708 -0.0043
2 7 32 0.6745 -0.0028
2 7 33 0.1132 -0.0010
2 7 34 -0.3739 0.0016
2 7 35 -0.1922 0.0010
2 8 0 -6.3383 -0.0217
2 8 1 -2.3882 -0.0321
2 8 2 1.3294 0.0049
2 8 3 0.7177 -0.0001
2 8 4 18.8592 -0.0062
2 8 5 3.7211 -0.0008
2 8 6 4.2191 0.0098
2 8 7 4.7289 0.0027
2 8 8 19.0151 -0.0038
2 8 9 -7.7854 0.0050
2 8 10 4.6417 0.0003
2 8 11 -3.0631 0.0081
2 8 12 -1.7855 0.0014
2 8 13 -10.0565 -0.0011
2 8 14 6.2760 -0.0015
2 8 15 -0.4282 -0.0096
2 8 16 -1.9332 -0.0025
2 8 17 4.7967 -0.0034
2 8 18 5.3141 0.0031
2 8 19 -0.8000 0.0019
2 8 20 -0.8041 0.0039
2 8 21 1.0522 -0.0024
2 8 22 -2.9130 -0.0038
2 8 23 -3.4572 -0.0016
2 8 24 0.4963 -0.0005
2 8 25 -0.6028 0.0013
2 8 26 0.1816 0.0030
2 8 27 0.4921 0.0050
2 8 28 0.6345 0.0015
2 8 29 0.0519 -0.0005
2 8 30 -0.8002 -0.0013
2 8 31 -0.0344 -0.0026
2 8 32 -0.9066 -0.0028
2 8 33 1.4508 0.0001
2 8 34 -0.7055 -0.0006
2 8 35 -0.2772 0.0033
2 9 0 2.6321 -0.0199
2 9 1 -15.6328 -0.0114
2 9 2 6.4810 -0.0094
2 9 3 1.6015 -0.0109
2 9 4 6.2947 -0.0041
2 9 5 0.2596 -0.0071
2 9 6 11.6145 -0.0012
2 9 7 -6.6456 0.0028
2 9 8 3.8792 -0.0040
2 9 9 1.2951 0.0056
2 9 10 2.6971 0.0018
2 9 11 -6.9143 0.0048
2 9 12 2.2869 0.0047
2 9 13 -0.8293 -0.0034
2 9 14 -0.3912 -0.0018
2 9 15 0.5791 -0.0060
2 9 16 1.6963 0.0005
2 9 17 1.1003 0.0002
2 9 18 2.1395 0.0044
2 9 19 2.3390 0.0014
2 9 20 -1.3416 0.0001
2 9 21 -0.5422 -0.0029
2 9 22 -1.3222 -0.0051
2 9 23 -2.6170 -0.0019
2 9 24 -0.5743 0.0003
2 9 25 -0.0632 0.0025
2 9 26 0.0532 0.0036
2 9 27 0.4402 0.0024
2 9 28 0.5753 0.0016
2 9 29 -0.2024 -0.0014
2 9 30 -2.5124 -0.0018
2 9 31 0.2189 -0.0002
2 9 32 -2.0508 -0.0017
2 9 33 0.2962 0.0023
2 9 34 -0.5545 -0.0001
2 9 35 0.5580 0.0042
2 10 0 5.4434 -0.0098
2 10 1 -4.1223 -0.0067
2 10 2 1.7869 -0.0034
2 10 3 -3.5364 -0.0103
2 10 4 8.9207 0.0057
2 10 5 -1.2559 -0.0062
2 10 6 5.1745 -0.0027
2 10 7 -3.6001 0.0044
2 10 8 -2.7098 0.0033
2 10 9 -2.1360 -0.0040
2 10 10 -0.8786 -0.0005
2 10 11 -6.6043 0.0011
2 10 12 -2.7055 0.0016
2 10 13 2.5980 -0.0006
2 10 14 -1.2803 -0.0020
2 10 15 0.0516 -0.0012
2 10 16 3.0687 0.0011
2 10 17 2.5940 0.0025
2 10 18 -1.7952 0.0022
2 10 19 3.2916 0.0016
2 10 20 0.2504 -0.0026
2 10 21 -2.8276 -0.0022
2 10 22 -1.6068 -0.0021
2 10 23 -0.0890 -0.0013
2 10 24 -1.5875 0.0030
2 10 25 -0.6579 0.0019
2 10 26 1.3528 0.0020
2 10 27 0.1488 -0.0015
2 10 28 -0.9152 -0.0010
2 10 29 0.4054 -0.0005
2 10 30 -2.9676 -0.0001
2 10 31 -1.5871 0.0017
2 10 32 -2.5582 0.0009
2 10 33 -0.2992 0.0031
2 10 34 -1.1997 -0.0002
2 11 0 2.9127 0.0127
2 11 1 -2.2002 -0.0050
2 11 2 2.2976 0.0094
2 11 3 -5.7351 -0.0058
2 11 4 8.5339 0.0017
2 11 5 3.1086 -0.0092
2 11 6 -0.3607 0.0055
2 11 7 0.9410 0.0008
2 11 8 2.6304 0.0071
2 11 9 -4.9194 -0.0009
2 11 10 -5.2467 -0.0028
2 11 11 1.2511 0.0009
2 11 12 -6.6438 -0.0011
2 11 13 -4.3389 0.0020
2 11 14 -0.1453 0.0005
2 11 15 3.2017 0.0028
2 11 16 -3.9046 -0.0009
2 11 17 3.3084 0.0012
2 11 18 1.9875 -0.0015
2 11 19 0.6931 -0.0005
2 11 20 -1.3968 -0.0018
2 11 21 0.8023 -0.0036
2 11 22 -2.1436 0.0005
2 11 23 -1.3410 -0.0001
2 11 24 0.1877 0.0041
2 11 25 0.1931 0.0016
2 11 26 0.6166 -0.0006
2 11 27 0.9618 -0.0018
2 11 28 -1.3854 -0.0021
2 11 29 -0.5590 -0.0018
2 11 30 -2.8658 0.0010
2 11 31 -2.6245 0.0037
2 11 32 -4.1453 0.0045
2 11 33 -0.5662 0.0016
2 12 0 2.7309 0.0063
2 12 1 -6.0243 0.0076
2 12 2 2.0059 0.0216
2 12 3 -1.6097 -0.0026
2 12 4 -1.9256 -0.0007
2 12 5 1.0670 -0.0099
2 12 6 6.1216 -0.0006
2 12 7 0.8571 -0.0041
2 12 8 -0.9552 0.0027
2 12 9 4.3589 0.0039
2 12 10 -1.9299 -0.0034
2 12 11 -0.4426 -0.0008
2 12 12 -3.7377 0.0012
2 12 13 0.1874 0.0036
2 12 14 -5.6208 0.0018
2 12 15 1.2865 0.0045
2 12 16 -2.6241 -0.0006
2 12 17 1.0326 -0.0015
2 12 18 -0.7336 -0.0013
2 12 19 2.4143 -0.0022
2 12 20 -0.9712 0.0008
2 12 21 0.7623 -0.0026
2 12 22 -1.4947 0.0012
2 12 23 -0.8448 0.0004
2 12 24 0.6592 -0.0003
2 12 25 1.1562 0.0009
2 12 26 -0.4428 -0.0008
2 12 27 1.8347 -0.0014
2 12 28 -0.5355 -0.0014
2 12 29 -1.5375 -0.0007
2 12 30 -3.6787 0.0030
2 12 31 -2.0033 0.0006
2 12 32 -4.5738 0.0049
2 12 33 -2.3644 -0.0001
2 13 0 3.0052 -0.0051
2 13 1 0.6419 -0.0030
2 13 2 -1.3743 0.0064
2 13 3 -2.3461 0.0107
2 13 4 -1.7478 0.0034
2 13 5 -2.8318 -0.0066
2 13 6 -0.8184 -0.0085
2 13 7 3.1590 -0.0016
2 13 8 -1.6568 -0.0023
2 13 9 4.1763 0.0010
2 13 10 0.4257 0.0007
2 13 11 1.9057 -0.0039
2 13 12 -3.0338 -0.0001
2 13 13 3.9891 0.0031
2 13 14 -4.4987 0.0021
2 13 15 -0.0236 0.0004
2 13 16 -1.7164 0.0011
2 13 17 0.8402 -0.0015
2 13 18 -3.4740 -0.0006
2 13 19 2.7212 -0.0015
2 13 20 0.1758 0.0036
2 13 21 0.0547 0.0024
2 13 22 -0.3048 -0.0001
2 13 23 0.5738 0.0004
2 13 24 -1.6441 -0.0021
2 13 25 1.8305 -0.0003
2 13 26 0.4195 -0.0011
2 13 27 -0.3968 -0.0003
2 13 28 -1.4093 0.0008
2 13 29 0.0657 -0.0004
2 13 30 -3.6008 0.0050
2 13 31 -2.9288 -0.0022
2 13 32 -2.8177 0.0035
2 14 0 0.9944 -0.0073
2 14 1 3.3869 -0.0006
2 14 2 1.4255 -0.0099
2 14 3 -1.2001 0.0068
2 14 4 -2.6663 0.0002
2 14 5 0.3985 0.0030
2 14 6 -6.3834 -0.0072
2 14 7 0.0503 -0.0017
2 14 8 -1.0416 -0.0014
2 14 9 2.1399 -0.0023
2 14 10 -1.9924 0.0043
2 14 11 5.6437 -0.0020
2 14 12 -3.0937 -0.0005
2 14 13 0.7368 -0.0009
2 14 14 -1.3617 0.0010
2 14 15 2.3744 -0.0009
2 14 16 -3.6533 0.0006
2 14 17 1.5520 -0.0010
2 14 18 -1.4041 -0.0010
2 14 19 0.4648 0.0015
2 14 20 0.0345 0.0027
2 14 21 2.4817 0.0034
2 14 22 -0.4892 -0.0002
2 14 23 0.9474 -0.0003
2 14 24 -0.8044 -0.0020
2 14 25 -0.2479 -0.0003
2 14 26 -0.4507 -0.0011
2 14 27 -0.7456 0.0011
2 14 28 -2.6590 0.0038
2 14 29 -1.6257 -0.0025
2 14 30 -1.8923 0.0030
2 14 31 -2.4270 -0.0016
2 15 0 1.1775 -0.0015
2 15 1 0.9983 0.0103
2 15 2 0.1705 -0.0026
2 15 3 4.3119 0.0027
2 15 4 -3.4837 -0.0039
2 15 5 0.3509 0.0063
2 15 6 -3.3626 -0.0020
2 15 7 0.2165 -0.0040
2 15 8 -5.0530 0.0027
2 15 9 2.5058 -0.0036
2 15 10 -2.1306 0.0000
2 15 11 3.9094 0.0013
2 15 12 -1.1545 0.0019
2 15 13 1.0201 -0.0032
2 15 14 -3.5420 -0.0004
2 15 15 2.1637 0.0006
2 15 16 -1.7657 -0.0015
2 15 17 1.0446 0.0018
2 15 18 -1.1379 0.0008
2 15 19 0.2399 0.0007
2 15 20 -1.0214 0.0006
2 15 21 2.4090 0.0018
2 15 22 0.6348 0.0003
2 15 23 0.5846 -0.0008
2 15 24 0.9260 -0.0034
2 15 25 -1.0846 -0.0001
2 15 26 -1.8037 0.0002
2 15 27 -1.2110 -0.0007
2 15 28 -1.5783 0.0021
2 15 29 -3.5843 -0.0016
2 16 0 0.3103 0.0072
2 16 1 2.4718 0.0073
2 16 2 -2.2735 0.0021
2 16 3 3.0236 0.0056
2 16 4 -1.3398 0.0014
2 16 5 1.6013 -0.0005
2 16 6 -3.6390 0.0022
2 16 7 2.0504 -0.0003
2 16 8 -4.4677 0.0017
2 16 9 1.1751 0.0008
2 16 10 -1.9415 -0.0012
2 16 11 1.9565 -0.0022
2 16 12 -0.9275 0.0009
2 16 13 3.5273 -0.0002
2 16 14 -2.9321 -0.0034
2 16 15 -0.0973 -0.0004
2 16 16 -0.0839 -0.0012
2 16 17 1.6053 0.0010
2 16 18 -1.5003 0.0029
2 16 19 0.2102 -0.0002
2 16 20 -1.6574 -0.0001
2 16 21 -1.2944 0.0005
2 16 22 1.2627 -0.0004
2 16 23 0.3871 0.0008
2 16 24 0.2341 -0.0009
2 16 25 -0.3713 -0.0005
2 16 26 0.1547 -0.0011
2 16 27 -2.8719 -0.0021
2 17 0 -2.5609 0.0051
2 17 1 2.2679 -0.0013
2 17 2 -0.7106 0.0037
2 17 3 1.1607 -0.0020
2 17 4 -2.1775 0.0004
2 17 5 3.3694 -0.0026
2 17 6 -2.6513 -0.0011
2 17 7 0.5127 0.0023
2 17 8 -1.9293 0.0002
2 17 9 0.4933 0.0040
2 17 10 -2.9548 0.0025
2 17 11 1.5639 -0.0014
2 17 12 -0.9284 -0.0028
2 17 13 1.4554 0.0019
2 17 14 -0.0329 -0.0017
2 17 15 0.6874 -0.0029
2 17 16 -0.6553 0.0011
2 17 17 1.6870 -0.0027
2 17 18 0.7269 0.0002
2 17 19 -0.8750 0.0003
2 17 20 -1.0925 -0.0007
2 17 21 -2.8122 -0.0008
2 17 22 -1.0806 0.0006
2 17 23 -0.8942 0.0025
2 17 24 0.7480 0.0019
2 17 25 -0.9135 0.0016
2 18 0 -1.9681 0.0073
2 18 1 -0.3178 -0.0064
2 18 2 -1.2187 0.0015
2 18 3 2.4798 -0.0032
2 18 4 -1.0744 -0.0039
2 18 5 0.7081 -0.0012
2 18 6 -0.5649 -0.0049
2 18 7 0.6393 -0.0001
2 18 8 -1.6045 -0.0005
2 18 9 -0.3312 0.0038
2 18 10 -1.7744 0.0002
2 18 11 -0.1907 0.0019
2 18 12 -0.0064 -0.0029
2 18 13 0.3380 -0.0014
2 18 14 0.1680 0.0037
2 18 15 0.7791 -0.0010
2 18 16 0.3468 0.0017
2 18 17 0.3692 -0.0001
2 18 18 2.2424 -0.0015
2 18 19 -0.5077 -0.0028
2 18 20 -0.7237 -0.0011
2 18 21 -2.2177 -0.0006
2 18 22 -1.2635 0.0008
2 18 23 -2.1792 0.0034
2 19 0 -1.0345 0.0084
2 19 1 -0.1549 0.0008
2 19 2 -1.2312 -0.0019
2 19 3 1.1556 -0.0012
2 19 4 1.0308 -0.0009
2 19 5 0.2018 0.0024
2 19 6 0.0586 -0.0023
2 19 7 0.2964 0.0016
2 19 8 -0.2686 -0.0021
2 19 9 -0.9983 0.0035
2 19 10 -0.2529 -0.0018
2 19 11 -1.2788 -0.0012
2 19 12 -0.4815 -0.0017
2 19 13 0.7490 -0.0037
2 19 14 1.0606 0.0010
2 19 15 -0.6856 0.0022
2 19 16 0.9345 0.0023
2 19 17 0.0038 0.0015
2 19 18 1.3805 0.0006
2 19 19 0.3295 -0.0026
2 20 7 -0.3988 0.0049
2 20 8 1.0327 0.0001
2 20 9 -0.0178 0.0010
2 20 10 -0.1839 -0.0005
3 -17 0 0.6591 0.0046
3 -17 1 -0.1403 0.0035
3 -17 2 -0.2314 0.0049
3 -17 3 -1.5701 -0.0009
3 -16 0 0.8525 0.0042
3 -16 1 -0.3169 0.0033
3 -16 2 1.1439 0.0024
3 -16 3 -1.4063 0.0016
3 -16 4 0.0304 -0.0019
3 -16 5 -0.1327 0.0006
3 -16 6 0.6539 -0.0033
3 -16 7 0.1978 -0.0000
3 -16 8 1.4729 0.0017
3 -15 0 0.7030 -0.0002
3 -15 1 -0.2986 -0.0009
3 -15 2 0.8096 -0.0019
3 -15 3 -0.6116 0.0008
3 -15 4 -0.4036 0.0004
3 -15 5 -0.2887 0.0013
3 -15 6 0.8036 -0.0002
3 -15 7 -0.7259 -0.0009
3 -15 8 0.3965 0.0024
3 -15 9 0.5989 -0.0010
3 -15 10 -0.3607 0.0022
3 -15 11 -0.4697 -0.0017
3 -15 12 0.5729 -0.0002
3 -14 0 0.0002 -0.0091
3 -14 1 -1.0612 -0.0124
3 -14 2 -0.6862 -0.0011
3 -14 3 -0.4023 -0.0016
3 -14 4 -0.1037 0.0019
3 -14 5 -0.9520 0.0014
3 -14 6 0.5435 0.0075
3 -14 7 1.0446 -0.0029
3 -14 8 -1.1384 0.0013
3 -14 9 -0.7601 -0.0025
3 -14 10 -0.5408 0.0037
3 -14 11 -0.9473 0.0001
3 -14 12 -1.2242 -0.0006
3 -14 13 0.7814 0.0030
3 -14 14 -0.0245 -0.0006
3 -14 15 1.1622 0.0018
3 -13 0 -1.3581 -0.0045
3 -13 1 -1.6003 -0.0202
3 -13 2 -1.0109 -0.0056
3 -13 3 -1.9805 -0.0003
3 -13 4 -0.5048 0.0073
3 -13 5 0.1184 -0.0003
3 -13 6 -0.4717 0.0083
3 -13 7 1.4358 -0.0010
3 -13 8 0.5431 0.0017
3 -13 9 -0.7617 -0.0053
3 -13 10 -1.9235 0.0016
3 -13 11 -0.4978 0.0011
3 -13 12 -2.9361 -0.0004
3 -13 13 -0.0326 0.0042
3 -13 14 0.0732 -0.0035
3 -13 15 0.8659 0.0046
3 -13 16 -0.1737 -0.0030
3 -13 17 1.0049 0.0002
3 -12 0 -1.0906 -0.0022
3 -12 1 -2.5614 -0.0130
3 -12 2 0.2912 -0.0126
3 -12 3 -2.1057 -0.0006
3 -12 4 -2.4124 0.0100
3 -12 5 0.4588 0.0046
3 -12 6 0.6062 0.0042
3 -12 7 -0.0977 -0.0024
3 -12 8 0.9274 0.0023
3 -12 9 1.9290 -0.0058
3 -12 10 -2.1094 -0.0007
3 -12 11 -1.0110 0.0032
3 -12 12 -1.2835 -0.0003
3 -12 13 -0.8822 0.0024
3 -12 14 -1.2237 -0.0031
3 -12 15 1.8108 0.0027
3 -12 16 0.1872 -0.0008
3 -12 17 -0.3091 -0.0001
3 -12 18 -0.5269 -0.0007
3 -12 19 -1.0338 0.0006
3 -12 20 0.2025 0.0029
3 -11 0 3.3180 -0.0104
3 -11 1 -1.5978 0.0010
3 -11 2 -1.5815 -0.0115
3 -11 3 0.4499 -0.0050
3 -11 4 -0.4669 -0.0008
3 -11 5 -2.7351 0.0096
3 -11 6 0.0249 0.0037
3 -11 7 2.1450 -0.0046
3 -11 8 -0.4285 0.0011
3 -11 9 0.7085 -0.0036
3 -11 10 0.7133 -0.0019
3 -11 11 -0.6047 0.0017
3 -11 12 -1.8867 0.0040
3 -11 13 -0.0483 0.0006
3 -11 14 -0.7766 -0.0018
3 -11 15 0.7545 -0.0004
3 -11 16 1.4878 0.0005
3 -11 17 0.3536 0.0002
3 -11 18 -0.0624 0.0027
3 -11 19 -1.9299 -0.0035
3 -11 20 -2.0162 0.0014
3 -11 21 -1.6453 0.0005
3 -11 22 -0.4003 0.0001
3 -10 0 1.7923 -0.0011
3 -10 1 2.5137 0.0128
3 -10 2 1.1224 -0.0085
3 -10 3 -1.2162 0.0031
3 -10 4 0.2002 -0.0092
3 -10 5 0.2891 -0.0001
3 -10 6 -3.1431 -0.0003
3 -10 7 1.7351 -0.0028
3 -10 8 0.7041 0.0008
3 -10 9 0.2112 -0.0036
3 -10 10 0.0576 0.0021
3 -10 11 1.0577 -0.0021
3 -10 12 -2.1183 0.0033
3 -10 13 -0.6754 0.0027
3 -10 14 0.1167 0.0001
3 -10 15 -0.6864 -0.0037
3 -10 16 0.8361 0.0022
3 -10 17 2.1486 -0.0004
3 -10 18 1.2872 0.0034
3 -10 19 -0.3435 -0.0007
3 -10 20 -0.1507 -0.0009
3 -10 21 -2.9635 -0.0026
3 -10 22 -1.7851 -0.0024
3 -10 23 -0.9570 -0.0001
3 -9 0 2.0478 0.0045
3 -9 1 1.6949 0.0176
[truncated: 1,268,378 more chars]
